# Supplementary material for: Expression profiling of in vivo ductal carcinoma in situ progression models identified B cell lymphoma-9 as a molecular driver of breast cancer invasion
Source: Breast Cancer Res. 2015 Sep 17;17:128. doi: 10.1186/s13058-015-0630-z (PMC4574212; doi:10.1186/s13058-015-0630-z)
Supplement: Additional file 3: — Differentially expressed genes in DCIS.COM and SUM225 mouse intraductal xenograft model (MIND) xenografts during transition from 2 to 6 weeks. Significance analysis for microarrays (SAM) software was utilized to determine differentially expressed genes between the 2- to 6-week time point in both DCIS.COM and SUM225 cell lines. The cutoff for significance was determined by <5 % false discovery rate. Two-class unpaired SAM analysis generated a list of significant genes and fold-change values between 2 and 6 weeks in DCIS.COM (18,590 downregulated; 10,227 upregulated) and SUM225 (19,953 downregulated and 14,691 upregulated). (XLSX 3297 kb) [file 13058_2015_630_MOESM3_ESM.xlsx]

## Sheet: DCIS6_2
18590 DOWNREGULATED: 10227 UPREGULATED
Gene ID	Fold-Change	q-value(%)	Gene Name	Gene Title
213975_s_at	15.8396	0	LYZ	lysozyme
212514_x_at	5.05671	0.0877665	DDX3X	DEAD (Asp-Glu-Ala-Asp) box polypeptide 3, X-linked
217683_at	4.99621	0.199346	HBE1	Hemoglobin, epsilon 1
230493_at	4.95331	0	SHISA2	shisa homolog 2 (Xenopus laevis)
211993_at	4.91715	0.295914	WNK1	WNK lysine deficient protein kinase 1
203603_s_at	4.59053	0.295914	ZEB2	zinc finger E-box binding homeobox 2
200795_at	4.47601	0.045397	SPARCL1	SPARC-like 1 (hevin)
224344_at	4.23961	0.133712	COX6A1	cytochrome c oxidase subunit VIa polypeptide 1
211980_at	4.1321	0	COL4A1	collagen, type IV, alpha 1
219878_s_at	4.07747	0.157881	KLF13	Kruppel-like factor 13
226847_at	4.02445	0.199346	FST	follistatin
214305_s_at	3.9997	0.252983	SF3B1	splicing factor 3b, subunit 1, 155kDa
201070_x_at	3.99925	0.199346	SF3B1	splicing factor 3b, subunit 1, 155kDa
212515_s_at	3.93369	0.045397	DDX3X	DEAD (Asp-Glu-Ala-Asp) box polypeptide 3, X-linked
203820_s_at	3.7637	0.0877665	IGF2BP3	insulin-like growth factor 2 mRNA binding protein 3
214414_x_at	3.76278	0.157881	HBA1 /// HBA2	hemoglobin, alpha 1 /// hemoglobin, alpha 2
209031_at	3.73546	0.388	CADM1	cell adhesion molecule 1
211204_at	3.73111	0.157881	ME1	malic enzyme 1, NADP(+)-dependent, cytosolic
204619_s_at	3.64305	0.133712	VCAN	versican
204021_s_at	3.60821	0.119934	PURA	purine-rich element binding protein A
228333_at	3.48908	0.252983	ZEB2	zinc finger E-box binding homeobox 2
225813_at	3.45797	0.133712	RC3H2	ring finger and CCCH-type zinc finger domains 2
217114_at	3.4368	0.252983	LOC652147	similar to U5 snRNP-specific protein, 200 kDa
202274_at	3.36491	0	ACTG2	actin, gamma 2, smooth muscle, enteric
214761_at	3.36179	0.295914	ZNF423	zinc finger protein 423
210105_s_at	3.33366	0.0877665	FYN	FYN oncogene related to SRC, FGR, YES
202391_at	3.32091	0.133712	BASP1	brain abundant, membrane attached signal protein 1
209807_s_at	3.2839	0.295914	NFIX	nuclear factor I/X (CCAAT-binding transcription factor)
1555759_a_at	3.26181	0.0877665	CCL5	chemokine (C-C motif) ligand 5
201211_s_at	3.24673	0.0300071	DDX3X	DEAD (Asp-Glu-Ala-Asp) box polypeptide 3, X-linked
213649_at	3.17421	0.199346	SFRS7	splicing factor, arginine/serine-rich 7, 35kDa
205809_s_at	3.15631	0.492469	WASL	Wiskott-Aldrich syndrome-like
204419_x_at	3.14531	0.252983	HBG1 /// HBG2	hemoglobin, gamma A /// hemoglobin, gamma G
211074_at	3.14384	0.157881	FOLR1	folate receptor 1 (adult)
221731_x_at	3.10329	0.157881	VCAN	versican
204948_s_at	3.09892	0.0877665	FST	follistatin
214752_x_at	3.08588	0.295914	FLNA	filamin A, alpha
212386_at	3.08104	0.295914	TCF4	transcription factor 4
224646_x_at	3.03173	0.157881	H19	H19, imprinted maternally expressed transcript (non-protein coding)
1553267_a_at	3.01709	0.0877665	CNOT6L	CCR4-NOT transcription complex, subunit 6-like
1553153_at	2.99531	0.133712	ATP6V0D2	ATPase, H+ transporting, lysosomal 38kDa, V0 subunit d2
209427_at	2.98354	0.0386303	SMTN	smoothelin
36564_at	2.97982	0.0386303	RNF19B	ring finger protein 19B
214487_s_at	2.97801	0.133712	RAP2A /// RAP2B	RAP2A, member of RAS oncogene family /// RAP2B, member of RAS oncogene family
241955_at	2.96865	0.157881	HECTD1	HECT domain containing 1
216033_s_at	2.92833	0.157881	FYN	FYN oncogene related to SRC, FGR, YES
209312_x_at	2.92528	0.133712	HLA-DRB1 /// HLA-DRB4 /// HLA-DRB5	major histocompatibility complex, class II, DR beta 1 /// major histocompatibility complex, class II
209921_at	2.91586	0	SLC7A11	solute carrier family 7, (cationic amino acid transporter, y+ system) member 11
206383_s_at	2.91399	0.133712	G3BP2	GTPase activating protein (SH3 domain) binding protein 2
211981_at	2.90977	0.0596441	COL4A1	collagen, type IV, alpha 1
233002_at	2.89224	0.199346	PPP4R4	protein phosphatase 4, regulatory subunit 4
212503_s_at	2.88686	0.295914	DIP2C	DIP2 disco-interacting protein 2 homolog C (Drosophila)
211964_at	2.88606	0	COL4A2	collagen, type IV, alpha 2
202157_s_at	2.8754	0.295914	CELF2	CUGBP, Elav-like family member 2
217741_s_at	2.86997	0.133712	ZFAND5	zinc finger, AN1-type domain 5
228454_at	2.86567	0.157881	LCOR	ligand dependent nuclear receptor corepressor
222837_s_at	2.84224	0.252983	NAA15	N(alpha)-acetyltransferase 15, NatA auxiliary subunit
212263_at	2.83614	0.100855	QKI	quaking homolog, KH domain RNA binding (mouse)
1556058_s_at	2.83282	0.045397	SPEN	spen homolog, transcriptional regulator (Drosophila)
200964_at	2.82539	0.0877665	UBA1	ubiquitin-like modifier activating enzyme 1
204848_x_at	2.82314	0.252983	HBG1 /// HBG2	hemoglobin, gamma A /// hemoglobin, gamma G
229152_at	2.82087	0.100855	C4orf7	chromosome 4 open reading frame 7
1556066_at	2.81665	0.295914	KDM6B	lysine (K)-specific demethylase 6B
217673_x_at	2.79982	0.199346	GNAS	GNAS complex locus
1554580_a_at	2.77286	0.100855	WWP2	WW domain containing E3 ubiquitin protein ligase 2
204620_s_at	2.75287	0.133712	VCAN	versican
221309_at	2.74861	0.492469	RBM17	RNA binding motif protein 17
225163_at	2.74633	0.492469	FRMD4A	FERM domain containing 4A
205017_s_at	2.72588	0.0300071	MBNL2	muscleblind-like 2 (Drosophila)
203819_s_at	2.72532	0.157881	IGF2BP3	insulin-like growth factor 2 mRNA binding protein 3
218683_at	2.68764	0.252983	PTBP2	polypyrimidine tract binding protein 2
228754_at	2.67658	0.045397	SLC6A6	solute carrier family 6 (neurotransmitter transporter, taurine), member 6
217232_x_at	2.65961	0.133712	HBB	hemoglobin, beta
202158_s_at	2.64755	0.388	CELF2	CUGBP, Elav-like family member 2
221273_s_at	2.64047	0.0877665	RNF208	ring finger protein 208
227521_at	2.62564	0.0386303	FBXO33	F-box protein 33
217279_x_at	2.61541	0.119934	MMP14	matrix metallopeptidase 14 (membrane-inserted)
212636_at	2.61173	0.492469	QKI	quaking homolog, KH domain RNA binding (mouse)
210764_s_at	2.61167	0.045397	CYR61	cysteine-rich, angiogenic inducer, 61
218668_s_at	2.60656	0.157881	RAP2C	RAP2C, member of RAS oncogene family
225626_at	2.60436	0.045397	PAG1	phosphoprotein associated with glycosphingolipid microdomains 1
240592_at	2.60418	0.199346	LCORL	ligand dependent nuclear receptor corepressor-like
203345_s_at	2.58367	0.119934	MTF2	metal response element binding transcription factor 2
234351_x_at	2.58261	0.119934	TRPS1	trichorhinophalangeal syndrome I
1555154_a_at	2.54647	0.157881	QKI	quaking homolog, KH domain RNA binding (mouse)
205132_at	2.52505	0.133712	ACTC1	actin, alpha, cardiac muscle 1
219014_at	2.52223	0.157881	PLAC8	placenta-specific 8
1555230_a_at	2.52054	0.0386303	KCNIP2	Kv channel interacting protein 2
240432_x_at	2.51864	0.199346	KLF7	Kruppel-like factor 7 (ubiquitous)
201210_at	2.51321	0.199346	DDX3X	DEAD (Asp-Glu-Ala-Asp) box polypeptide 3, X-linked
228640_at	2.50883	0.734221	PCDH7	protocadherin 7
241781_at	2.50865	0.0877665	C9orf41	chromosome 9 open reading frame 41
207345_at	2.50125	0.0877665	FST	follistatin
208705_s_at	2.4988	0.157881	EIF5	eukaryotic translation initiation factor 5
218401_s_at	2.49565	0.100855	ZNF281	zinc finger protein 281
218748_s_at	2.49336	0.133712	EXOC5	exocyst complex component 5
203438_at	2.48644	0.0300071	STC2	stanniocalcin 2
209125_at	2.4682	0.119934	KRT6A	keratin 6A
214500_at	2.46584	0.388	H2AFY	H2A histone family, member Y
1553155_x_at	2.46535	0.157881	ATP6V0D2	ATPase, H+ transporting, lysosomal 38kDa, V0 subunit d2
208727_s_at	2.45974	0.252983	CDC42	cell division cycle 42 (GTP binding protein, 25kDa)
208610_s_at	2.45003	0.295914	SRRM2	serine/arginine repetitive matrix 2
215127_s_at	2.43496	0.252983	RBMS1	RNA binding motif, single stranded interacting protein 1
211342_x_at	2.42974	0.157881	MED12	mediator complex subunit 12
219670_at	2.42887	0.133712	BEND5	BEN domain containing 5
208861_s_at	2.42662	0.295914	ATRX	alpha thalassemia/mental retardation syndrome X-linked (RAD54 homolog, S. cerevisiae)
227527_at	2.42214	0.295914	MLL2	myeloid/lymphoid or mixed-lineage leukemia 2
208997_s_at	2.4196	0.100855	UCP2	uncoupling protein 2 (mitochondrial, proton carrier)
224997_x_at	2.41276	0.0386303	H19	H19, imprinted maternally expressed transcript (non-protein coding)
396_f_at	2.41184	0.0877665	EPOR	erythropoietin receptor
200859_x_at	2.40428	0.133712	FLNA	filamin A, alpha
1552610_a_at	2.40124	0.0877665	JAK1	Janus kinase 1
221059_s_at	2.39765	0.100855	COTL1	coactosin-like 1 (Dictyostelium)
1554966_a_at	2.3931	0.133712	FILIP1L	filamin A interacting protein 1-like
228915_at	2.38924	0.492469	DACH1	dachshund homolog 1 (Drosophila)
200665_s_at	2.3883	0.045397	SPARC	secreted protein, acidic, cysteine-rich (osteonectin)
201417_at	2.38436	0.295914	SOX4	SRY (sex determining region Y)-box 4
216071_x_at	2.37112	0.157881	MED12	mediator complex subunit 12
212152_x_at	2.36975	0.133712	ARID1A	AT rich interactive domain 1A (SWI-like)
1554509_a_at	2.36937	0.133712	FAM188A	family with sequence similarity 188, member A
215245_x_at	2.36865	0.199346	FMR1	fragile X mental retardation 1
208627_s_at	2.36543	0.0877665	YBX1	Y box binding protein 1
227354_at	2.36355	0.492469	PAG1	phosphoprotein associated with glycosphingolipid microdomains 1
217678_at	2.35288	0.0596441	SLC7A11	solute carrier family 7, (cationic amino acid transporter, y+ system) member 11
209357_at	2.35272	0.0877665	CITED2	Cbp/p300-interacting transactivator, with Glu/Asp-rich carboxy-terminal domain, 2
205687_at	2.34636	0.157881	UBFD1	ubiquitin family domain containing 1
219492_at	2.33301	0.119934	CHIC2	cysteine-rich hydrophobic domain 2
210012_s_at	2.32567	0.199346	EWSR1	Ewing sarcoma breakpoint region 1
203286_at	2.31911	0.045397	RNF44	ring finger protein 44
219232_s_at	2.31758	0.252983	EGLN3	egl nine homolog 3 (C. elegans)
212065_s_at	2.31467	0.734221	USP34	ubiquitin specific peptidase 34
1552669_at	2.3093	0.100855	PPP1R3B	protein phosphatase 1, regulatory (inhibitor) subunit 3B
219569_s_at	2.29629	0.0300071	TMEM22	transmembrane protein 22
221959_at	2.29135	0.157881	FAM110B	family with sequence similarity 110, member B
213746_s_at	2.28768	0.295914	FLNA	filamin A, alpha
217832_at	2.28562	0.133712	SYNCRIP	synaptotagmin binding, cytoplasmic RNA interacting protein
1555370_a_at	2.28306	0.100855	CAMTA1	calmodulin binding transcription activator 1
201376_s_at	2.27893	0.119934	HNRNPF	heterogeneous nuclear ribonucleoprotein F
225838_at	2.27565	0.295914	EPC2	enhancer of polycomb homolog 2 (Drosophila)
212469_at	2.27472	0.157881	NIPBL	Nipped-B homolog (Drosophila)
222847_s_at	2.27405	0.0386303	EGLN3	egl nine homolog 3 (C. elegans)
228961_at	2.27353	0.045397	MIER3	mesoderm induction early response 1, family member 3
201762_s_at	2.27321	0.157881	PSME2	proteasome (prosome, macropain) activator subunit 2 (PA28 beta)
219927_at	2.27053	0.295914	FCF1	FCF1 small subunit (SSU) processome component homolog (S. cerevisiae)
206382_s_at	2.26838	0.252983	BDNF	brain-derived neurotrophic factor
204846_at	2.2656	0.295914	CP	ceruloplasmin (ferroxidase)
203381_s_at	2.26302	0.045397	APOE	apolipoprotein E
211571_s_at	2.26178	0.0877665	VCAN	versican
227373_at	2.25635	0.388	ATXN1L	ataxin 1-like
209488_s_at	2.25301	0.119934	RBPMS	RNA binding protein with multiple splicing
1555181_a_at	2.24815	0.119934	ST3GAL3	ST3 beta-galactoside alpha-2,3-sialyltransferase 3
1553346_a_at	2.23375	0.119934	TNRC6A	trinucleotide repeat containing 6A
205312_at	2.23269	0.133712	SPI1	spleen focus forming virus (SFFV) proviral integration oncogene spi1
210232_at	2.22982	0.0300071	CDC42	cell division cycle 42 (GTP binding protein, 25kDa)
212671_s_at	2.22646	0	HLA-DQA1 /// HLA-DQA2 /// LOC100294224 /// LOC100294317	major histocompatibility complex, class II, DQ alpha 1 /// major histocompatibility complex, class I
228755_at	2.22147	0.252983	GIGYF1	GRB10 interacting GYF protein 1
215505_s_at	2.21694	0.157881	STRN3	striatin, calmodulin binding protein 3
213476_x_at	2.21366	0.0386303	TUBB3	tubulin, beta 3
219126_at	2.20891	0.199346	PHF10	PHD finger protein 10
231974_at	2.20784	0.157881	MLL2	myeloid/lymphoid or mixed-lineage leukemia 2
221234_s_at	2.20755	0.199346	BACH2	BTB and CNC homology 1, basic leucine zipper transcription factor 2
219697_at	2.20164	0.045397	HS3ST2	heparan sulfate (glucosamine) 3-O-sulfotransferase 2
202054_s_at	2.19671	0	ALDH3A2	aldehyde dehydrogenase 3 family, member A2
1555745_a_at	2.19657	0.119934	LYZ	lysozyme
204135_at	2.19121	0.295914	FILIP1L	filamin A interacting protein 1-like
1553536_at	2.19111	0.100855	MBNL2	Muscleblind-like 2 (Drosophila)
57588_at	2.19063	0.295914	SLC24A3	solute carrier family 24 (sodium/potassium/calcium exchanger), member 3
200951_s_at	2.18676	0.252983	CCND2	cyclin D2
225622_at	2.18631	0.100855	PAG1	phosphoprotein associated with glycosphingolipid microdomains 1
225932_s_at	2.18152	0.119934	HNRNPA2B1	heterogeneous nuclear ribonucleoprotein A2/B1
214541_s_at	2.17988	0.252983	QKI	quaking homolog, KH domain RNA binding (mouse)
AFFX-HSAC07/X00351_5_at	2.17855	0.0877665	ACTB	actin, beta
222108_at	2.17738	0.388	AMIGO2	adhesion molecule with Ig-like domain 2
219256_s_at	2.17723	0.133712	SH3TC1	SH3 domain and tetratricopeptide repeats 1
1553728_at	2.17412	0.100855	LRRC43	leucine rich repeat containing 43
222430_s_at	2.17081	0.157881	YTHDF2	YTH domain family, member 2
226939_at	2.16628	0.157881	CPEB2	cytoplasmic polyadenylation element binding protein 2
226875_at	2.16555	0.100855	DOCK11	dedicator of cytokinesis 11
203689_s_at	2.16458	0.252983	FMR1	fragile X mental retardation 1
230964_at	2.1635	0.100855	FREM2	FRAS1 related extracellular matrix protein 2
203980_at	2.1634	0	FABP4	fatty acid binding protein 4, adipocyte
209013_x_at	2.16268	0.295914	TRIO	triple functional domain (PTPRF interacting)
203439_s_at	2.16127	0.133712	STC2	stanniocalcin 2
201732_s_at	2.16123	0.492469	CLCN3	chloride channel 3
217307_at	2.1606	0.199346	ACO2	aconitase 2, mitochondrial
201348_at	2.15798	0.157881	GPX3	glutathione peroxidase 3 (plasma)
222575_at	2.15643	0.199346	SETD5	SET domain containing 5
1554156_a_at	2.15155	0.119934	WFDC8	WAP four-disulfide core domain 8
200669_s_at	2.15049	0.100855	UBE2D3	ubiquitin-conjugating enzyme E2D 3 (UBC4/5 homolog, yeast)
202425_x_at	2.14849	0.295914	PPP3CA	protein phosphatase 3, catalytic subunit, alpha isozyme
202313_at	2.14846	0.157881	PPP2R2A	protein phosphatase 2, regulatory subunit B, alpha
201123_s_at	2.14023	0.295914	EIF5A	eukaryotic translation initiation factor 5A
206376_at	2.13942	0.0300071	SLC6A15	solute carrier family 6 (neutral amino acid transporter), member 15
215236_s_at	2.13229	0.199346	PICALM	phosphatidylinositol binding clathrin assembly protein
1553172_at	2.13128	0.734221	ZNF777	zinc finger protein 777
204636_at	2.13042	0.0300071	COL17A1	collagen, type XVII, alpha 1
208178_x_at	2.12572	0.252983	TRIO	triple functional domain (PTPRF interacting)
218990_s_at	2.12534	0.100855	SPRR3	small proline-rich protein 3
222414_at	2.12265	0.157881	MLL3	myeloid/lymphoid or mixed-lineage leukemia 3
202017_at	2.12183	0.252983	EPHX1	epoxide hydrolase 1, microsomal (xenobiotic)
234450_at	2.1204	0.100855	PROKR2	prokineticin receptor 2
229925_at	2.11865	0.100855	SLC6A17	solute carrier family 6, member 17
214447_at	2.11839	0.0877665	ETS1	v-ets erythroblastosis virus E26 oncogene homolog 1 (avian)
232846_s_at	2.11803	0.100855	CDH23	cadherin-related 23
207214_at	2.11752	0.100855	SPINK4	serine peptidase inhibitor, Kazal type 4
241418_at	2.11429	0.0386303	LOC344887	Similar to hCG2041270
1555713_at	2.11204	0.100855	PNKD	paroxysmal nonkinesigenic dyskinesia
1555445_at	2.11169	0.199346	CA8	carbonic anhydrase VIII
229272_at	2.1082	0.252983	FNBP4	formin binding protein 4
203506_s_at	2.1068	0.295914	MED12	mediator complex subunit 12
211966_at	2.10549	0.252983	COL4A2	collagen, type IV, alpha 2
229368_s_at	2.10544	0.0386303	ZFAND5	Zinc finger, AN1-type domain 5
202455_at	2.10404	0.0596441	HDAC5	histone deacetylase 5
204584_at	2.10376	0.100855	L1CAM	L1 cell adhesion molecule
230566_at	2.10131	0.0877665	C22orf27	chromosome 22 open reading frame 27
213428_s_at	2.09669	0.157881	COL6A1	collagen, type VI, alpha 1
208153_s_at	2.09595	0	FAT2	FAT tumor suppressor homolog 2 (Drosophila)
203319_s_at	2.09503	0.252983	ZNF148	zinc finger protein 148
232082_x_at	2.09489	1.6026	SPRR3	small proline-rich protein 3
240411_at	2.09425	0.133712	HEATR7B2	HEAT repeat family member 7B2
223062_s_at	2.09284	0.119934	PSAT1	phosphoserine aminotransferase 1
210322_x_at	2.0925	0.199346	UTY	ubiquitously transcribed tetratricopeptide repeat gene, Y-linked
208863_s_at	2.09167	0.199346	SFRS1	splicing factor, arginine/serine-rich 1
221165_s_at	2.09007	0.100855	IL22	interleukin 22
200768_s_at	2.0898	0.199346	MAT2A	methionine adenosyltransferase II, alpha
210683_at	2.08916	0.492469	NRTN	neurturin
210527_x_at	2.08867	0.100855	TUBA3C	tubulin, alpha 3c
214674_at	2.0872	0.252983	USP19	ubiquitin specific peptidase 19
215646_s_at	2.08701	0.734221	VCAN	versican
204020_at	2.08679	0.157881	PURA	purine-rich element binding protein A
212774_at	2.08524	0.295914	ZNF238	zinc finger protein 238
48030_i_at	2.08429	0.157881	C5orf4	chromosome 5 open reading frame 4
201157_s_at	2.08347	0.119934	NMT1	N-myristoyltransferase 1
40829_at	2.0831	0.100855	WDTC1	WD and tetratricopeptide repeats 1
211696_x_at	2.08073	0.252983	HBB	hemoglobin, beta
213515_x_at	2.07853	0.133712	HBG1 /// HBG2	hemoglobin, gamma A /// hemoglobin, gamma G
222119_s_at	2.07827	0.252983	FBXO11	F-box protein 11
225566_at	2.07822	0.119934	NRP2	neuropilin 2
244623_at	2.0774	0.295914	KCNQ5	potassium voltage-gated channel, KQT-like subfamily, member 5
1558484_s_at	2.07699	0.119934	LRRC27	leucine rich repeat containing 27
1567906_at	2.07489	0.119934	SOX4	SRY (sex determining region Y)-box 4
226447_at	2.07057	0.388	ASH1L	ash1 (absent, small, or homeotic)-like (Drosophila)
201048_x_at	2.06965	0.0877665	RAB6A	RAB6A, member RAS oncogene family
221459_at	2.06592	0.0386303	TAAR5	trace amine associated receptor 5
121_at	2.06487	0.133712	PAX8	paired box 8
207935_s_at	2.06069	0.734221	KRT13	keratin 13
210338_s_at	2.05908	0.045397	HSPA8	heat shock 70kDa protein 8
1567224_at	2.05856	0.157881	HMGA2	high mobility group AT-hook 2
214543_x_at	2.05612	0.133712	QKI	quaking homolog, KH domain RNA binding (mouse)
217383_at	2.05528	0.0877665	PGK1	Phosphoglycerate kinase 1
209030_s_at	2.05275	0.492469	CADM1	cell adhesion molecule 1
203992_s_at	2.05136	0.133712	KDM6A	lysine (K)-specific demethylase 6A
209301_at	2.04771	4.57345	CA2	carbonic anhydrase II
209458_x_at	2.0472	0.119934	HBA1 /// HBA2	hemoglobin, alpha 1 /// hemoglobin, alpha 2
214451_at	2.04667	0.734221	TFAP2B	transcription factor AP-2 beta (activating enhancer binding protein 2 beta)
236448_at	2.04491	0.045397	UNC5A	unc-5 homolog A (C. elegans)
211014_s_at	2.0444	0.0877665	GOLGA6L4 /// PML	golgin A6 family-like 4 /// promyelocytic leukemia
211931_s_at	2.04401	0.119934	HNRNPA3 /// HNRNPA3P1	heterogeneous nuclear ribonucleoprotein A3 /// heterogeneous nuclear ribonucleoprotein A3 pseudogene
209927_s_at	2.04342	0.199346	C1orf77	chromosome 1 open reading frame 77
201101_s_at	2.04224	0.388	BCLAF1	BCL2-associated transcription factor 1
205740_s_at	2.04184	0.0877665	RBM42	RNA binding motif protein 42
207528_s_at	2.04177	0.100855	SLC7A11	solute carrier family 7, (cationic amino acid transporter, y+ system) member 11
242352_at	2.03929	0.492469	NIPBL	Nipped-B homolog (Drosophila)
AFFX-HSAC07/X00351_M_at	2.03788	0.100855	ACTB	actin, beta
211587_x_at	2.03743	0.119934	CHRNA3	cholinergic receptor, nicotinic, alpha 3
213095_x_at	2.03705	0.0877665	AIF1	allograft inflammatory factor 1
212704_at	2.03545	0.157881	ZCCHC11	zinc finger, CCHC domain containing 11
205258_at	2.03454	0.0300071	INHBB	inhibin, beta B
234939_s_at	2.02325	0.119934	PHF12	PHD finger protein 12
217798_at	2.0221	0.199346	CNOT2	CCR4-NOT transcription complex, subunit 2
201069_at	2.02115	0.0300071	MMP2	matrix metallopeptidase 2 (gelatinase A, 72kDa gelatinase, 72kDa type IV collagenase)
1565818_s_at	2.01941	0.157881	IKZF1	IKAROS family zinc finger 1 (Ikaros)
207459_x_at	2.01878	0.100855	GYPB	glycophorin B (MNS blood group)
209423_s_at	2.01866	0.045397	PHF20	PHD finger protein 20
211541_s_at	2.01617	0.0300071	DYRK1A	dual-specificity tyrosine-(Y)-phosphorylation regulated kinase 1A
236456_at	2.01511	0.252983	PTPN5	protein tyrosine phosphatase, non-receptor type 5 (striatum-enriched)
203237_s_at	2.01398	0.100855	NOTCH3	Notch homolog 3 (Drosophila)
230040_at	2.01285	0.119934	ADAMTS18	ADAM metallopeptidase with thrombospondin type 1 motif, 18
214580_x_at	2.01068	0.295914	KRT6A /// KRT6B /// KRT6C	keratin 6A /// keratin 6B /// keratin 6C
1556887_at	2.00841	0.0877665	NCRNA00119	non-protein coding RNA 119
216018_at	2.00667	0.252983	RNF5	ring finger protein 5
220672_at	2.00488	0.0596441	PPP4R4	protein phosphatase 4, regulatory subunit 4
210088_x_at	2.00434	0.100855	MYL4	myosin, light chain 4, alkali; atrial, embryonic
206564_at	2.00433	0.157881	OPRL1	opiate receptor-like 1
1569386_at	2.00138	0.0877665	LOC100133885	hypothetical protein LOC100133885
227099_s_at	2.00074	0.100855	AG2	protein Ag2 homolog
220266_s_at	2.00064	0.492469	KLF4	Kruppel-like factor 4 (gut)
241715_x_at	2.00019	0.133712	ACPT	acid phosphatase, testicular
210395_x_at	1.99957	0.119934	MYL4	myosin, light chain 4, alkali; atrial, embryonic
216346_at	1.99635	0.119934	SEC14L3	SEC14-like 3 (S. cerevisiae)
60528_at	1.99597	0.0596441	JMJD7-PLA2G4B /// PLA2G4B	JMJD7-PLA2G4B readthrough /// phospholipase A2, group IVB (cytosolic)
237840_at	1.98908	0.133712	LOC388948	hypothetical protein LOC388948
227497_at	1.98761	0.045397	SOX6	SRY (sex determining region Y)-box 6
223488_s_at	1.98705	0.119934	GNB4	guanine nucleotide binding protein (G protein), beta polypeptide 4
1554121_at	1.98473	0.0386303	HSD17B12	hydroxysteroid (17-beta) dehydrogenase 12
218457_s_at	1.97742	0.199346	DNMT3A	DNA (cytosine-5-)-methyltransferase 3 alpha
1567238_at	1.97706	0.0877665	OR2L2	olfactory receptor, family 2, subfamily L, member 2
219799_s_at	1.97702	0	DHRS9	dehydrogenase/reductase (SDR family) member 9
200047_s_at	1.97361	0.133712	YY1	YY1 transcription factor
213338_at	1.97357	0.295914	TMEM158	transmembrane protein 158 (gene/pseudogene)
231749_at	1.97216	0.252983	TIMM13	translocase of inner mitochondrial membrane 13 homolog (yeast)
210064_s_at	1.97077	0.0877665	UPK1B	uroplakin 1B
1553574_at	1.96799	0.0300071	IFNE	interferon, epsilon
208680_at	1.96755	0.157881	PRDX1	peroxiredoxin 1
230593_at	1.96745	0.295914	GRIK3	glutamate receptor, ionotropic, kainate 3
1566844_at	1.96497	0.0300071	PER4	period 4 pseudogene
1565751_at	1.96486	0.157881	FGD2	FYVE, RhoGEF and PH domain containing 2
208312_s_at	1.96432	0.119934	PRAMEF1 /// PRAMEF2	PRAME family member 1 /// PRAME family member 2
1552516_a_at	1.96369	0.100855	HIPK1	homeodomain interacting protein kinase 1
219892_at	1.96349	0.199346	TM6SF1	transmembrane 6 superfamily member 1
222952_s_at	1.96109	0.119934	TLR7	toll-like receptor 7
212264_s_at	1.96098	0.252983	WAPAL	wings apart-like homolog (Drosophila)
1555021_a_at	1.96013	0.199346	SCARF1	scavenger receptor class F, member 1
223282_at	1.95996	1.09202	TSHZ1	teashirt zinc finger homeobox 1
220673_s_at	1.95994	0.157881	PPP4R4	protein phosphatase 4, regulatory subunit 4
228636_at	1.95992	0.199346	BHLHE22	basic helix-loop-helix family, member e22
214302_x_at	1.95942	0.0300071	GJC2	Gap junction protein, gamma 2, 47kDa
201669_s_at	1.9592	0.0877665	MARCKS	myristoylated alanine-rich protein kinase C substrate
232204_at	1.95641	0.252983	EBF1	early B-cell factor 1
1557918_s_at	1.95512	0.119934	SLC16A1	solute carrier family 16, member 1 (monocarboxylic acid transporter 1)
203939_at	1.95503	0.734221	NT5E	5'-nucleotidase, ecto (CD73)
222486_s_at	1.95375	0.0300071	ADAMTS1	ADAM metallopeptidase with thrombospondin type 1 motif, 1
1560531_at	1.95338	0.119934	LCE1B	late cornified envelope 1B
221584_s_at	1.95323	1.09202	KCNMA1	potassium large conductance calcium-activated channel, subfamily M, alpha member 1
229106_at	1.95308	0.252983	DYNLL2	dynein, light chain, LC8-type 2
38447_at	1.95188	0.157881	ADRBK1	adrenergic, beta, receptor kinase 1
228025_s_at	1.95085	0.0877665	PPP2R2C	protein phosphatase 2, regulatory subunit B, gamma
225916_at	1.95076	0.157881	ZNF131	zinc finger protein 131
210467_x_at	1.94953	0.119934	MAGEA12	melanoma antigen family A, 12
217339_x_at	1.94949	0.157881	CTAG1A /// CTAG1B	cancer/testis antigen 1A /// cancer/testis antigen 1B
1555236_a_at	1.94937	0.133712	PGC	progastricsin (pepsinogen C)
211892_s_at	1.94934	0.119934	PTGIS	prostaglandin I2 (prostacyclin) synthase
31637_s_at	1.94761	0.100855	NR1D1 /// THRA	nuclear receptor subfamily 1, group D, member 1 /// thyroid hormone receptor, alpha (erythroblastic
1552997_a_at	1.9453	0.133712	IQCF1	IQ motif containing F1
227410_at	1.94431	0.295914	FAM43A	family with sequence similarity 43, member A
229043_at	1.94407	1.09202	PAPD5	PAP associated domain containing 5
201881_s_at	1.94405	0.0596441	ARIH1	ariadne homolog, ubiquitin-conjugating enzyme E2 binding protein, 1 (Drosophila)
1570388_a_at	1.93863	0.133712	LOC440896	hypothetical LOC440896
221106_at	1.93811	0.199346	SLC22A17	solute carrier family 22, member 17
205534_at	1.9342	0.0386303	PCDH7	protocadherin 7
210204_s_at	1.93395	0.252983	CNOT4	CCR4-NOT transcription complex, subunit 4
1554483_at	1.93387	0.157881	TMEM37	transmembrane protein 37
200815_s_at	1.93359	0.100855	PAFAH1B1	platelet-activating factor acetylhydrolase 1b, regulatory subunit 1 (45kDa)
216997_x_at	1.93324	0.388	TLE4	transducin-like enhancer of split 4 (E(sp1) homolog, Drosophila)
1557783_at	1.93291	0.295914	LOC100133991	similar to hCG1995169
1555697_at	1.93262	0.133712	KLK4	kallikrein-related peptidase 4
205785_at	1.93259	0.0877665	ITGAM	integrin, alpha M (complement component 3 receptor 3 subunit)
44783_s_at	1.93093	0.157881	HEY1	hairy/enhancer-of-split related with YRPW motif 1
230218_at	1.92962	0.199346	HIC1	hypermethylated in cancer 1
1560198_at	1.92951	0.100855	C14orf70	chromosome 14 open reading frame 70
1555778_a_at	1.92905	0.100855	POSTN	periostin, osteoblast specific factor
243295_at	1.92788	0.252983	RBM27	RNA binding motif protein 27
225268_at	1.92755	0.0596441	KPNA4	karyopherin alpha 4 (importin alpha 3)
224378_x_at	1.9273	0.157881	MAP1LC3A	microtubule-associated protein 1 light chain 3 alpha
214261_s_at	1.92704	0.133712	ADH6	alcohol dehydrogenase 6 (class V)
211266_s_at	1.92567	0.0596441	GPR4	G protein-coupled receptor 4
39835_at	1.923	0.100855	SBF1	SET binding factor 1
212226_s_at	1.92281	0.388	PPAP2B	phosphatidic acid phosphatase type 2B
204872_at	1.92247	0.157881	TLE4	transducin-like enhancer of split 4 (E(sp1) homolog, Drosophila)
204776_at	1.92242	0.157881	THBS4	thrombospondin 4
1553493_a_at	1.92172	0.199346	TDH	L-threonine dehydrogenase
1557595_at	1.92137	0.100855	GINS2	GINS complex subunit 2 (Psf2 homolog)
35265_at	1.92008	0.295914	FXR2	fragile X mental retardation, autosomal homolog 2
38707_r_at	1.91989	0.045397	E2F4	E2F transcription factor 4, p107/p130-binding
206203_at	1.9187	0.119934	RCVRN	recoverin
211136_s_at	1.91854	0.045397	CLPTM1	cleft lip and palate associated transmembrane protein 1
243580_at	1.91847	0.119934	GNA14	guanine nucleotide binding protein (G protein), alpha 14
1557545_s_at	1.9182	0.157881	RNF165	ring finger protein 165
1557124_at	1.91706	0.0386303	LOC440104	Hypothetical LOC440104
208241_at	1.91599	0.0877665	NRG1	neuregulin 1
205936_s_at	1.9152	0.0300071	HK3	hexokinase 3 (white cell)
211745_x_at	1.9132	0.100855	HBA1 /// HBA2	hemoglobin, alpha 1 /// hemoglobin, alpha 2
226714_at	1.91298	0.0386303	SAMD4B	sterile alpha motif domain containing 4B
223952_x_at	1.91262	0.045397	DHRS9	dehydrogenase/reductase (SDR family) member 9
211231_x_at	1.91028	0.157881	CYP4A11	cytochrome P450, family 4, subfamily A, polypeptide 11
223621_at	1.91008	0.100855	PNMA3	paraneoplastic antigen MA3
1553272_at	1.90844	0.388	SLC36A1	solute carrier family 36 (proton/amino acid symporter), member 1
43934_at	1.9084	0.100855	GPR137	G protein-coupled receptor 137
223900_s_at	1.9084	0.0300071	LOC440957	similar to CG32736-PA
1563709_at	1.90729	0.199346	LOC100127955 /// LOC100128374	hypothetical LOC100127955 /// hypothetical LOC100128374
234367_x_at	1.90716	0.199346	TMPRSS6	transmembrane protease, serine 6
204073_s_at	1.90669	0.119934	C11orf9	chromosome 11 open reading frame 9
213001_at	1.9065	0.157881	ANGPTL2	angiopoietin-like 2
215733_x_at	1.90624	0.388	CTAG2	cancer/testis antigen 2
71933_at	1.90559	0.0877665	WNT6	wingless-type MMTV integration site family, member 6
34846_at	1.9048	0.0877665	CAMK2B	calcium/calmodulin-dependent protein kinase II beta
211144_x_at	1.90447	0.0596441	TARP /// TRGC2	TCR gamma alternate reading frame protein /// T cell receptor gamma constant 2
200754_x_at	1.90422	0.045397	SFRS2	splicing factor, arginine/serine-rich 2
239749_at	1.90294	0.119934	FAF1	Fas (TNFRSF6) associated factor 1
214955_at	1.90247	0.045397	TMPRSS6	transmembrane protease, serine 6
231719_at	1.90211	0.133712	TOR1AIP2	torsin A interacting protein 2
219158_s_at	1.89863	1.6026	NAA15	N(alpha)-acetyltransferase 15, NatA auxiliary subunit
201162_at	1.89807	0.100855	IGFBP7	insulin-like growth factor binding protein 7
61874_at	1.89773	0.119934	C9orf7	chromosome 9 open reading frame 7
221394_at	1.89689	0.100855	TAAR2	trace amine associated receptor 2
206589_at	1.89547	0.119934	GFI1	growth factor independent 1 transcription repressor
239647_at	1.89501	0.100855	CHST13	carbohydrate (chondroitin 4) sulfotransferase 13
224583_at	1.89439	0.734221	COTL1	coactosin-like 1 (Dictyostelium)
206266_at	1.89298	0.199346	GPLD1	glycosylphosphatidylinositol specific phospholipase D1
1568667_s_at	1.89223	0.0596441	PLIN5	perilipin 5
234880_x_at	1.89127	0.0386303	KRTAP1-3	keratin associated protein 1-3
211577_s_at	1.89054	0.199346	IGF1	insulin-like growth factor 1 (somatomedin C)
1552811_at	1.88966	0.133712	WFIKKN1	WAP, follistatin/kazal, immunoglobulin, kunitz and netrin domain containing 1
224268_x_at	1.88785	0.045397	ZAN	zonadhesin
232377_at	1.88577	0.388	NXPH1	neurexophilin 1
1567298_at	1.88509	0.119934	OR13C4	olfactory receptor, family 13, subfamily C, member 4
1557436_at	1.88506	0.119934	XKR6	XK, Kell blood group complex subunit-related family, member 6
203382_s_at	1.88456	0.0596441	APOE	apolipoprotein E
208177_at	1.88424	0.0877665	SLC34A1	solute carrier family 34 (sodium phosphate), member 1
216054_x_at	1.88331	0.0877665	MYL4	myosin, light chain 4, alkali; atrial, embryonic
1552646_at	1.88187	0.0877665	IL11RA	interleukin 11 receptor, alpha
218002_s_at	1.88157	0.199346	CXCL14	chemokine (C-X-C motif) ligand 14
1557002_x_at	1.88065	0.100855	ESPNL	espin-like
203423_at	1.87876	0.492469	RBP1	retinol binding protein 1, cellular
203416_at	1.87873	0.0877665	CD53	CD53 molecule
227195_at	1.87866	0.157881	ZNF503	zinc finger protein 503
205291_at	1.87616	0.492469	IL2RB	interleukin 2 receptor, beta
213891_s_at	1.87503	0.734221	TCF4	transcription factor 4
212104_s_at	1.87451	1.09202	RBM9	RNA binding motif protein 9
1553039_a_at	1.87398	0.133712	ASB10	ankyrin repeat and SOCS box-containing 10
219463_at	1.87393	0.100855	C20orf103	chromosome 20 open reading frame 103
203940_s_at	1.87366	0.119934	VASH1	vasohibin 1
205683_x_at	1.87321	0.199346	TPSAB1	tryptase alpha/beta 1
1560694_at	1.87296	0.0877665	SFT2D1	SFT2 domain containing 1
1556067_a_at	1.87157	0.734221	KDM6B	lysine (K)-specific demethylase 6B
1554677_s_at	1.87086	0.157881	CMTM4	CKLF-like MARVEL transmembrane domain containing 4
210037_s_at	1.87051	0.100855	NOS2	nitric oxide synthase 2, inducible
1555990_at	1.86892	0.0386303	C22orf42	chromosome 22 open reading frame 42
1565775_at	1.8683	0.252983	FAM38B	Family with sequence similarity 38, member B
236855_at	1.86754	0.0596441	C10orf85	chromosome 10 open reading frame 85
238961_s_at	1.86722	0.100855	FNDC3A	Fibronectin type III domain containing 3A
241876_at	1.86709	0.0877665	MDM4	Mdm4 p53 binding protein homolog (mouse)
1561225_at	1.86705	0.252983	LOC338579	hypothetical protein LOC338579
1556513_at	1.86674	0.199346	ZNF573	zinc finger protein 573
220937_s_at	1.86666	0.133712	ST6GALNAC4	ST6 (alpha-N-acetyl-neuraminyl-2,3-beta-galactosyl-1,3)-N-acetylgalactosaminide alpha-2,6-sialyltran
204018_x_at	1.86661	0.199346	HBA1 /// HBA2	hemoglobin, alpha 1 /// hemoglobin, alpha 2
215193_x_at	1.86643	0.119934	HLA-DRB1 /// HLA-DRB3 /// HLA-DRB4	major histocompatibility complex, class II, DR beta 1 /// major histocompatibility complex, class II
210031_at	1.86623	0.119934	CD247	CD247 molecule
230455_at	1.8661	0.199346	PPP1R9B	protein phosphatase 1, regulatory (inhibitor) subunit 9B
220053_at	1.86587	0.133712	GDF3	growth differentiation factor 3
1566135_at	1.86534	0.0386303	CARHSP1	calcium regulated heat stable protein 1, 24kDa
207035_at	1.8651	0.119934	SLC30A3	solute carrier family 30 (zinc transporter), member 3
218232_at	1.86498	0	C1QA	complement component 1, q subcomponent, A chain
211711_s_at	1.86435	0.388	PTEN	phosphatase and tensin homolog
235758_at	1.86404	0.157881	LOC100287428	similar to paraneoplastic antigen-like protein 6A
237732_at	1.86361	0.157881	PRR9	proline rich 9
207404_s_at	1.86301	0.0386303	HTR1E	5-hydroxytryptamine (serotonin) receptor 1E
234718_at	1.86145	0.119934	ANO2	anoctamin 2
216919_at	1.86133	0.0877665	TP53I11	tumor protein p53 inducible protein 11
208460_at	1.8613	0.252983	GJC1	gap junction protein, gamma 1, 45kDa
201719_s_at	1.86061	0.0596441	EPB41L2	erythrocyte membrane protein band 4.1-like 2
1553499_s_at	1.86004	0.0596441	SERPINA9	serpin peptidase inhibitor, clade A (alpha-1 antiproteinase, antitrypsin), member 9
200953_s_at	1.85964	0.492469	CCND2	cyclin D2
207571_x_at	1.85887	0.199346	C1orf38	chromosome 1 open reading frame 38
1568593_a_at	1.85875	0.157881	NUDT16P1	nudix (nucleoside diphosphate linked moiety X)-type motif 16 pseudogene 1
231910_at	1.85839	0.157881	NUDT14	Nudix (nucleoside diphosphate linked moiety X)-type motif 14
1569402_at	1.85832	0.0877665	MEIS3	Meis homeobox 3
208701_at	1.85743	0.0386303	APLP2	Amyloid beta (A4) precursor-like protein 2
231625_at	1.85735	0.100855	SLC22A9	solute carrier family 22 (organic anion transporter), member 9
1569700_s_at	1.85725	0.199346	AK7	adenylate kinase 7
1555757_at	1.85683	0.0386303	C7orf34	chromosome 7 open reading frame 34
209466_x_at	1.85683	0.133712	PTN	pleiotrophin
44673_at	1.85502	0.133712	SIGLEC1	sialic acid binding Ig-like lectin 1, sialoadhesin
1555277_a_at	1.85453	0.199346	SLC4A5	solute carrier family 4, sodium bicarbonate cotransporter, member 5
206742_at	1.85452	0.100855	FIGF	c-fos induced growth factor (vascular endothelial growth factor D)
211936_at	1.85429	0.492469	HSPA5	heat shock 70kDa protein 5 (glucose-regulated protein, 78kDa)
212090_at	1.85424	0	GRINA	glutamate receptor, ionotropic, N-methyl D-aspartate-associated protein 1 (glutamate binding)
206691_s_at	1.85402	0.0596441	PDIA2	protein disulfide isomerase family A, member 2
216164_at	1.85375	0.119934	LRRN2	leucine rich repeat neuronal 2
221835_at	1.85374	0.252983	DTX3	deltex homolog 3 (Drosophila)
61297_at	1.85343	0.0877665	CASKIN2	CASK interacting protein 2
226804_at	1.85285	0.157881	FAM20A	family with sequence similarity 20, member A
244587_at	1.85174	0.100855	ATF7	activating transcription factor 7
1552971_at	1.85157	0.0877665	SGCZ	sarcoglycan, zeta
226921_at	1.85155	0.388	UBR1	ubiquitin protein ligase E3 component n-recognin 1
225119_at	1.85097	0.0877665	CHMP4B	chromatin modifying protein 4B
211699_x_at	1.84941	0.0877665	HBA1 /// HBA2	hemoglobin, alpha 1 /// hemoglobin, alpha 2
238143_at	1.84933	0.157881	LOC646627	phospholipase inhibitor
221948_s_at	1.84792	0.045397	KLHL22	Kelch-like 22 (Drosophila)
1316_at	1.84781	0.492469	THRA	thyroid hormone receptor, alpha (erythroblastic leukemia viral (v-erb-a) oncogene homolog, avian)
1560300_a_at	1.84769	0.119934	DMRTC1 /// DMRTC1B	DMRT-like family C1 /// DMRT-like family C1B
239607_at	1.84739	0.100855	GPR156	G protein-coupled receptor 156
1553253_at	1.84695	0.133712	ASB16	ankyrin repeat and SOCS box-containing 16
207554_x_at	1.84646	0.045397	TBXA2R	thromboxane A2 receptor
220573_at	1.84547	0.133712	KLK14	kallikrein-related peptidase 14
1565527_x_at	1.84527	0.0877665	TCP11L2	T-complex 11 (mouse)-like 2
234769_at	1.84517	0.157881	DKFZp547J222	hypothetical LOC84237
212265_at	1.84472	0.199346	QKI	quaking homolog, KH domain RNA binding (mouse)
1558803_at	1.8447	0.119934	LOC100288673	hypothetical LOC100288673
212529_at	1.84434	0.492469	LSM12	LSM12 homolog (S. cerevisiae)
221217_s_at	1.84403	0.492469	A2BP1	ataxin 2-binding protein 1
219612_s_at	1.84372	0.295914	FGG	fibrinogen gamma chain
1555053_at	1.84322	0.199346	SYT9	synaptotagmin IX
203185_at	1.84311	0.119934	RASSF2	Ras association (RalGDS/AF-6) domain family member 2
210309_at	1.84275	0.157881	RECQL5	RecQ protein-like 5
220921_at	1.84188	0.0386303	SPANXB1 /// SPANXB2 /// SPANXF1	SPANX family, member B1 /// SPANX family, member B2 /// SPANX family, member F1
1569522_at	1.84183	0.100855	LOC100132767	hypothetical LOC100132767
221300_at	1.84148	0.119934	C15orf2	chromosome 15 open reading frame 2
211254_x_at	1.84115	0.100855	RHAG	Rh-associated glycoprotein
212003_at	1.84111	0.100855	C1orf144	chromosome 1 open reading frame 144
208994_s_at	1.84075	0.295914	PPIG	peptidylprolyl isomerase G (cyclophilin G)
207005_s_at	1.84056	0.0877665	BCL2	B-cell CLL/lymphoma 2
227137_at	1.84041	0.252983	LOC100287147	hypothetical protein LOC100287147
210423_s_at	1.84039	0.100855	SLC11A1	solute carrier family 11 (proton-coupled divalent metal ion transporters), member 1
213417_at	1.84	0.133712	TBX2	T-box 2
232616_at	1.83958	0.119934	LOC100129935	lectin, galactoside-binding, soluble, 14 pseudogene
1555529_at	1.83938	0.119934	RNH1	ribonuclease/angiogenin inhibitor 1
211262_at	1.83908	0.0877665	PCSK6	proprotein convertase subtilisin/kexin type 6
219877_at	1.83859	0.157881	ZMAT4	zinc finger, matrin type 4
1560035_at	1.83797	0.133712	C2orf85	chromosome 2 open reading frame 85
233589_x_at	1.83745	0.0877665	C9orf167	chromosome 9 open reading frame 167
1569935_at	1.83689	0.119934	ZNF664	Zinc finger protein 664
221399_at	1.83679	0.0877665	EDA2R	ectodysplasin A2 receptor
223610_at	1.83674	0.119934	SEMA5B	sema domain, seven thrombospondin repeats (type 1 and type 1-like), transmembrane domain (TM) and sh
1553845_x_at	1.83667	0.157881	C10orf67	chromosome 10 open reading frame 67
200668_s_at	1.83651	0.0877665	UBE2D3	ubiquitin-conjugating enzyme E2D 3 (UBC4/5 homolog, yeast)
237659_at	1.83469	0.100855	FLJ40288	hypothetical FLJ40288
1565454_at	1.83463	0.133712	XAGE-4	XAGE-4 protein
1553769_at	1.83423	0.100855	SLAMF9	SLAM family member 9
1563090_at	1.83403	0.252983	CCDC33	coiled-coil domain containing 33
223587_s_at	1.83401	0.119934	AMN	amnionless homolog (mouse)
212906_at	1.83319	0.157881	GRAMD1B	GRAM domain containing 1B
1555784_s_at	1.83219	0.100855	IRAK1	interleukin-1 receptor-associated kinase 1
1555456_at	1.83189	0.100855	A2BP1	ataxin 2-binding protein 1
202302_s_at	1.831	0.133712	RSRC2	arginine/serine-rich coiled-coil 2
1557000_at	1.83099	0.100855	ESPNL	espin-like
217418_x_at	1.83085	0.0877665	MS4A1	membrane-spanning 4-domains, subfamily A, member 1
207209_at	1.83028	0.252983	CETN1	centrin, EF-hand protein, 1
232104_at	1.83024	0.0300071	C1orf95	chromosome 1 open reading frame 95
234687_x_at	1.83006	0.133712	LIMD1	LIM domains containing 1
1553594_a_at	1.82967	0.0596441	INSL3 /// JAK3	insulin-like 3 (Leydig cell) /// Janus kinase 3
226632_at	1.82915	0.133712	CYGB	cytoglobin
1562617_at	1.8276	0.100855	LOC340074	hypothetical LOC340074
218859_s_at	1.82754	0.388	ESF1	ESF1, nucleolar pre-rRNA processing protein, homolog (S. cerevisiae)
230262_at	1.82656	0.252983	ST8SIA3	ST8 alpha-N-acetyl-neuraminide alpha-2,8-sialyltransferase 3
228933_at	1.82588	0.133712	NHS	Nance-Horan syndrome (congenital cataracts and dental anomalies)
1567686_at	1.82578	0.157881	CECR9	cat eye syndrome chromosome region, candidate 9
205313_at	1.82571	0.045397	HNF1B	HNF1 homeobox B
221022_s_at	1.8245	0.199346	PMFBP1	polyamine modulated factor 1 binding protein 1
160020_at	1.823	0.119934	MMP14	matrix metallopeptidase 14 (membrane-inserted)
179_at	1.82296	0.119934	PMS2L11	postmeiotic segregation increased 2-like 11 pseudogene
220616_at	1.82274	0.045397	ZNF384	zinc finger protein 384
203868_s_at	1.82248	0.252983	VCAM1	vascular cell adhesion molecule 1
206614_at	1.82244	0.199346	GDF5	growth differentiation factor 5
204579_at	1.82098	0.0596441	FGFR4	fibroblast growth factor receptor 4
1554735_a_at	1.82054	0.157881	TRIM7	tripartite motif-containing 7
1564603_at	1.82038	0.119934	C15orf55	chromosome 15 open reading frame 55
1553410_a_at	1.82014	0.295914	ABCC12	ATP-binding cassette, sub-family C (CFTR/MRP), member 12
203380_x_at	1.81978	0.0596441	SFRS5	splicing factor, arginine/serine-rich 5
207258_at	1.81887	0.0877665	DSCR4	Down syndrome critical region gene 4
1564200_at	1.81857	0.252983	LOC646324	hypothetical LOC646324
218975_at	1.81837	0.0596441	COL5A3	collagen, type V, alpha 3
206390_x_at	1.81818	0.100855	PF4	platelet factor 4
203139_at	1.81767	0.0300071	DAPK1	death-associated protein kinase 1
1566235_at	1.81737	0.734221	DGCR12	DiGeorge syndrome critical region gene 12
210081_at	1.81675	0.119934	AGER	advanced glycosylation end product-specific receptor
1562906_at	1.81642	0.100855	FAM170A	family with sequence similarity 170, member A
217362_x_at	1.81631	0.119934	HLA-DRB6	major histocompatibility complex, class II, DR beta 6 (pseudogene)
1562510_at	1.81611	0.0877665	LOC339442	hypothetical protein LOC339442
33579_i_at	1.81513	0.252983	GALR3	galanin receptor 3
215051_x_at	1.81478	0.0877665	AIF1	allograft inflammatory factor 1
206979_at	1.81461	0.119934	C8B	complement component 8, beta polypeptide
229286_at	1.8143	0.252983	MAGEE1	melanoma antigen family E, 1
1569089_a_at	1.8142	0.0386303	FLJ35390	hypothetical LOC255031
221430_s_at	1.81415	0.0300071	RNF146	ring finger protein 146
217121_at	1.81397	0	TNKS	tankyrase, TRF1-interacting ankyrin-related ADP-ribose polymerase
220323_at	1.81345	0.0877665	CNTD2	cyclin N-terminal domain containing 2
214759_at	1.81308	0.133712	WTAP	Wilms tumor 1 associated protein
1558856_at	1.81283	0.100855	DMRTA2	DMRT-like family A2
1568929_at	1.8128	0.133712	LOC100128343	hypothetical protein LOC100128343
1557590_at	1.81265	0.388	LOC100130522	hypothetical LOC100130522
207318_s_at	1.81249	0.388	CDK13	cyclin-dependent kinase 13
1553893_at	1.8123	0.119934	CCDC105	coiled-coil domain containing 105
201378_s_at	1.81193	0.119934	UBAP2L	ubiquitin associated protein 2-like
1559226_x_at	1.81176	0.133712	LCE1E	late cornified envelope 1E
225363_at	1.81167	0.295914	PTEN	phosphatase and tensin homolog
1567628_at	1.81162	0.119934	CD74	CD74 molecule, major histocompatibility complex, class II invariant chain
1562778_at	1.81139	0.119934	FAM166A	family with sequence similarity 166, member A
237781_at	1.81133	0.252983	HORMAD2	HORMA domain containing 2
219563_at	1.81074	0.0877665	C14orf139	chromosome 14 open reading frame 139
216385_at	1.81073	0	LOXL3	lysyl oxidase-like 3
200641_s_at	1.81066	0.0596441	YWHAZ	tyrosine 3-monooxygenase/tryptophan 5-monooxygenase activation protein, zeta polypeptide
234580_at	1.81038	0.100855	TMEM106A	Transmembrane protein 106A
234681_s_at	1.81031	0.0386303	CHD6	chromodomain helicase DNA binding protein 6
1566956_at	1.81005	0.157881	OR7E104P	olfactory receptor, family 7, subfamily E, member 104 pseudogene
209728_at	1.80995	0.199346	HLA-DRB4	major histocompatibility complex, class II, DR beta 4
205696_s_at	1.80952	0.133712	GFRA1	GDNF family receptor alpha 1
238864_at	1.8088	0.119934	VWA3A	von Willebrand factor A domain containing 3A
207788_s_at	1.8087	0.045397	SORBS3	sorbin and SH3 domain containing 3
202756_s_at	1.80857	0.157881	GPC1	glypican 1
1553449_at	1.8083	0.157881	C16orf81	chromosome 16 open reading frame 81
212113_at	1.80824	0.734221	ATXN7L3B	ataxin 7-like 3B
215806_x_at	1.80669	0.133712	TARP /// TRGC2	TCR gamma alternate reading frame protein /// T cell receptor gamma constant 2
1555124_at	1.80627	0.295914	LOC100129726	hypothetical LOC100129726
226476_s_at	1.80609	0.0877665	VPRBP	Vpr (HIV-1) binding protein
206221_at	1.80564	0.157881	RASA3	RAS p21 protein activator 3
226197_at	1.80559	0.119934	AR	androgen receptor
205536_at	1.80551	0.133712	VAV2	vav 2 guanine nucleotide exchange factor
203097_s_at	1.80538	0.133712	RAPGEF2	Rap guanine nucleotide exchange factor (GEF) 2
234617_at	1.80451	0.133712	OR52D1	olfactory receptor, family 52, subfamily D, member 1
1562739_at	1.8044	0.119934	LOC285593	hypothetical LOC285593
216981_x_at	1.80386	0.0300071	SPN	sialophorin
211507_s_at	1.8035	0.119934	MTMR3	myotubularin related protein 3
220765_s_at	1.80275	0.157881	LIMS2	LIM and senescent cell antigen-like domains 2
223726_at	1.8026	0.045397	KCNH3	potassium voltage-gated channel, subfamily H (eag-related), member 3
219914_at	1.80251	0.0300071	ECEL1	endothelin converting enzyme-like 1
226208_at	1.80246	0.199346	ZSWIM6	zinc finger, SWIM-type containing 6
223710_at	1.80229	0.199346	CCL26	chemokine (C-C motif) ligand 26
207771_at	1.80211	0.388	SLC5A2	solute carrier family 5 (sodium/glucose cotransporter), member 2
1552967_at	1.80178	0.119934	ZNF645	zinc finger protein 645
236630_at	1.80147	0.119934	AQP2	aquaporin 2 (collecting duct)
239029_at	1.80128	0.0386303	TMCC1	transmembrane and coiled-coil domain family 1
203748_x_at	1.80118	0.0386303	RBMS1	RNA binding motif, single stranded interacting protein 1
219465_at	1.80107	0.119934	APOA2	apolipoprotein A-II
231396_s_at	1.80105	0.133712	FAM126A	family with sequence similarity 126, member A
216649_at	1.80091	0.295914	LOC100288758	hypothetical protein LOC100288758
219659_at	1.80069	0.252983	ATP8A2	ATPase, aminophospholipid transporter, class I, type 8A, member 2
207091_at	1.80034	0.100855	P2RX7	purinergic receptor P2X, ligand-gated ion channel, 7
217404_s_at	1.80029	0.119934	COL2A1	collagen, type II, alpha 1
1560631_at	1.79953	0.0877665	CALCOCO2	calcium binding and coiled-coil domain 2
1564838_a_at	1.79932	0.199346	LOC151760	hypothetical LOC151760
205327_s_at	1.79873	0.133712	ACVR2A	activin A receptor, type IIA
211222_s_at	1.79871	0.199346	HAP1	huntingtin-associated protein 1
214607_at	1.79864	0.252983	PAK3	p21 protein (Cdc42/Rac)-activated kinase 3
210345_s_at	1.79835	0.388	DNAH9	dynein, axonemal, heavy chain 9
1555979_at	1.79808	0.199346	FLJ39609	Similar to hCG1995469
209024_s_at	1.79776	2.28805	SYNCRIP	synaptotagmin binding, cytoplasmic RNA interacting protein
212816_s_at	1.79762	0.157881	CBS	cystathionine-beta-synthase
210265_x_at	1.79724	0.119934	POU5F1P3	POU class 5 homeobox 1 pseudogene 3
230453_s_at	1.79692	0	ATP2A3	ATPase, Ca++ transporting, ubiquitous
216590_at	1.79684	0	GNAT3	guanine nucleotide binding protein, alpha transducing 3
219295_s_at	1.79576	0.100855	PCOLCE2	procollagen C-endopeptidase enhancer 2
1561537_at	1.79568	0.199346	LOC388906	hypothetical protein LOC388906
222092_at	1.79565	0.157881	PTPN21	Protein tyrosine phosphatase, non-receptor type 21
206353_at	1.79536	0.119934	COX6A2	cytochrome c oxidase subunit VIa polypeptide 2
232237_at	1.79469	0.295914	MDGA1	MAM domain containing glycosylphosphatidylinositol anchor 1
204457_s_at	1.79441	0.388	GAS1	growth arrest-specific 1
222082_at	1.79409	0.388	ZBTB7A	zinc finger and BTB domain containing 7A
221346_at	1.79385	0.100855	OR10J1	olfactory receptor, family 10, subfamily J, member 1
213668_s_at	1.79323	0.295914	SOX4	SRY (sex determining region Y)-box 4
206607_at	1.7913	0.157881	CBL	Cas-Br-M (murine) ecotropic retroviral transforming sequence
229847_at	1.79123	0.252983	MAPK1	Mitogen-activated protein kinase 1
204174_at	1.79111	0.100855	ALOX5AP	arachidonate 5-lipoxygenase-activating protein
230691_at	1.791	0.252983	STX1B	syntaxin 1B
227188_at	1.79029	0.133712	C21orf63	chromosome 21 open reading frame 63
224009_x_at	1.79024	0.100855	DHRS9	dehydrogenase/reductase (SDR family) member 9
1555052_a_at	1.79002	0.133712	SYT9	synaptotagmin IX
242944_at	1.78945	0.119934	FAM83A	family with sequence similarity 83, member A
1562130_at	1.78915	0.119934	IQCA1	IQ motif containing with AAA domain 1
1559167_x_at	1.78908	0.119934	MPV17L	MPV17 mitochondrial membrane protein-like
211260_at	1.7889	0.157881	BMP7	bone morphogenetic protein 7
1553857_at	1.78869	0.0386303	IGSF22	immunoglobulin superfamily, member 22
218030_at	1.78866	0.252983	GIT1	G protein-coupled receptor kinase interacting ArfGAP 1
219791_s_at	1.78863	0.133712	NBLA00301	Nbla00301
205529_s_at	1.78861	0.295914	RUNX1T1	runt-related transcription factor 1; translocated to, 1 (cyclin D-related)
231549_at	1.78838	0.157881	C1orf158	chromosome 1 open reading frame 158
207670_at	1.78833	0.133712	KRT85	keratin 85
225852_at	1.78831	0.492469	ANKRD17	ankyrin repeat domain 17
38964_r_at	1.78812	0.252983	WAS	Wiskott-Aldrich syndrome (eczema-thrombocytopenia)
234811_at	1.78781	0.199346	CENPN	centromere protein N
216503_s_at	1.78779	0.119934	MLLT10	myeloid/lymphoid or mixed-lineage leukemia (trithorax homolog, Drosophila); translocated to, 10
1570253_a_at	1.7877	0.157881	RHEBL1	Ras homolog enriched in brain like 1
208306_x_at	1.78731	0.199346	HLA-DRB1	Major histocompatibility complex, class II, DR beta 1
1552418_at	1.78715	0.133712	TTLL10	tubulin tyrosine ligase-like family, member 10
203760_s_at	1.78693	0.119934	SLA	Src-like-adaptor
1565797_at	1.78673	0.199346	DUOX1	Dual oxidase 1
1554937_x_at	1.7867	0.100855	EXOC3L	exocyst complex component 3-like
218482_at	1.78669	0.0300071	ENY2	enhancer of yellow 2 homolog (Drosophila)
213481_at	1.78621	0.133712	S100A13	S100 calcium binding protein A13
242855_at	1.786	0.045397	KCP	kielin/chordin-like protein
230916_at	1.78566	0.157881	NODAL	nodal homolog (mouse)
234344_at	1.78555	0.199346	LOC100288675	Hypothetical protein LOC100288675
1565731_at	1.78535	0.133712	ALDH3B1	aldehyde dehydrogenase 3 family, member B1
202523_s_at	1.78468	0.133712	SPOCK2	sparc/osteonectin, cwcv and kazal-like domains proteoglycan (testican) 2
1564117_at	1.78435	0.157881	HMCN2	hemicentin 2
210239_at	1.78412	0.295914	IRX5	iroquois homeobox 5
213259_s_at	1.78412	0.133712	SARM1	sterile alpha and TIR motif containing 1
204468_s_at	1.78342	0.157881	TIE1	tyrosine kinase with immunoglobulin-like and EGF-like domains 1
233844_at	1.78338	0.199346	CD99L2	CD99 molecule-like 2
228182_at	1.78334	0.119934	ADCY5	adenylate cyclase 5
217567_at	1.78322	0.199346	TGM4	transglutaminase 4 (prostate)
1558641_at	1.78235	0.119934	SPATA24	spermatogenesis associated 24
1553555_at	1.78227	0.252983	TAS2R38	taste receptor, type 2, member 38
224909_s_at	1.782	0.157881	PREX1	phosphatidylinositol-3,4,5-trisphosphate-dependent Rac exchange factor 1
219593_at	1.78151	0.199346	SLC15A3	solute carrier family 15, member 3
224211_at	1.78083	0.045397	FOXP3	forkhead box P3
227175_at	1.78073	0.133712	LOC100131311	hypothetical LOC100131311
211166_at	1.77999	0.199346	FAM153A	family with sequence similarity 153, member A
1553027_a_at	1.77989	0.157881	KLHL4	kelch-like 4 (Drosophila)
220208_at	1.77948	0.119934	ADAMTS13	ADAM metallopeptidase with thrombospondin type 1 motif, 13
208108_s_at	1.77927	0.133712	AVPR2	arginine vasopressin receptor 2
217562_at	1.77887	0.295914	FAM5C	family with sequence similarity 5, member C
204105_s_at	1.77886	0.388	NRCAM	neuronal cell adhesion molecule
204138_s_at	1.77882	0.295914	MZF1	myeloid zinc finger 1
226461_at	1.77859	0.045397	HOXB9	homeobox B9
230564_at	1.77838	0.0877665	SIPA1L3	Signal-induced proliferation-associated 1 like 3
1560878_at	1.77833	0.157881	SYT15	synaptotagmin XV
217414_x_at	1.77824	0.133712	HBA1 /// HBA2	hemoglobin, alpha 1 /// hemoglobin, alpha 2
208364_at	1.77778	0.492469	INPP4A	inositol polyphosphate-4-phosphatase, type I, 107kDa
239132_at	1.77766	0.295914	NOS1	Nitric oxide synthase 1 (neuronal)
1564050_at	1.77754	0.119934	LOC100131347	similar to hCG2007264
213470_s_at	1.77686	0.199346	HNRNPH1	heterogeneous nuclear ribonucleoprotein H1 (H)
207940_x_at	1.77651	0.0596441	CNR1	cannabinoid receptor 1 (brain)
1556959_at	1.77633	0.157881	LOC647589	hCG2007354
1570410_at	1.77538	0.199346	CYGB	cytoglobin
1569891_at	1.77524	0.119934	ATP5A1	ATP synthase, H+ transporting, mitochondrial F1 complex, alpha subunit 1, cardiac muscle
238741_at	1.77523	0.199346	FAM83A	family with sequence similarity 83, member A
209348_s_at	1.77489	0.734221	MAF	v-maf musculoaponeurotic fibrosarcoma oncogene homolog (avian)
1553239_at	1.77489	0.045397	FAM124A	family with sequence similarity 124A
201151_s_at	1.77476	0.734221	MBNL1	muscleblind-like (Drosophila)
1565672_at	1.77465	0.252983	LOC100287911	Similar to hCG2024922
206970_at	1.77461	0.252983	CNTN2	contactin 2 (axonal)
233582_at	1.77428	0.492469	LOC115110	hypothetical protein LOC115110
211304_x_at	1.77354	0.133712	KCNJ5	potassium inwardly-rectifying channel, subfamily J, member 5
1560513_at	1.77351	0.157881	LOC400568	hypothetical LOC400568
210256_s_at	1.7735	0.133712	PIP5K1A	phosphatidylinositol-4-phosphate 5-kinase, type I, alpha
238657_at	1.77291	0.133712	UBXN10	UBX domain protein 10
231153_at	1.77267	0.133712	C16orf86	chromosome 16 open reading frame 86
214091_s_at	1.77224	0.199346	GPX3	glutathione peroxidase 3 (plasma)
206908_s_at	1.77156	0.0596441	CLDN11	claudin 11
227463_at	1.77154	0.119934	ACE	angiotensin I converting enzyme (peptidyl-dipeptidase A) 1
210545_at	1.77153	0.045397	ITSN2	intersectin 2
207967_at	1.77133	0.252983	VPS45	vacuolar protein sorting 45 homolog (S. cerevisiae)
201893_x_at	1.77123	0.295914	DCN	decorin
201585_s_at	1.77101	0.295914	SFPQ	splicing factor proline/glutamine-rich
200952_s_at	1.77093	0.119934	CCND2	cyclin D2
219640_at	1.77059	0.133712	CLDN15	claudin 15
220478_at	1.77037	0.0596441	APOL5	apolipoprotein L, 5
214951_at	1.7701	0.157881	SLC26A10	solute carrier family 26, member 10
220430_at	1.76996	0.133712	GRRP1	glycine/arginine rich protein 1
210271_at	1.76993	0.199346	NEUROD2	neurogenic differentiation 2
208494_at	1.7699	0.119934	SLC6A7	solute carrier family 6 (neurotransmitter transporter, L-proline), member 7
231566_at	1.76938	0.295914	C14orf148	chromosome 14 open reading frame 148
205680_at	1.76878	2.28805	MMP10	matrix metallopeptidase 10 (stromelysin 2)
205581_s_at	1.7687	0.157881	NOS3	nitric oxide synthase 3 (endothelial cell)
205960_at	1.76846	0.252983	PDK4	pyruvate dehydrogenase kinase, isozyme 4
231867_at	1.76825	0.734221	ODZ2	odz, odd Oz/ten-m homolog 2 (Drosophila)
1565694_at	1.76821	0.133712	DTYMK	deoxythymidylate kinase (thymidylate kinase)
220455_at	1.76784	0.199346	SLC16A8	solute carrier family 16, member 8 (monocarboxylic acid transporter 3)
1552501_a_at	1.76757	0.119934	GPBAR1	G protein-coupled bile acid receptor 1
241477_at	1.76737	0.045397	NEIL1	nei endonuclease VIII-like 1 (E. coli)
224265_s_at	1.76692	0.0596441	ZAN	zonadhesin
220908_at	1.76689	0.199346	CCDC33	coiled-coil domain containing 33
1568666_at	1.76684	0.157881	PLIN5	perilipin 5
225828_at	1.76642	0.0596441	DAGLB	diacylglycerol lipase, beta
1557601_s_at	1.76612	0.100855	KIAA1257 /// LOC100132731	KIAA1257 /// hypothetical protein LOC100132731
227978_s_at	1.76559	0.734221	ZADH2	zinc binding alcohol dehydrogenase domain containing 2
205843_x_at	1.76538	0.157881	CRAT	carnitine O-acetyltransferase
1564439_a_at	1.76513	0.0596441	C11orf36	chromosome 11 open reading frame 36
229645_at	1.76474	0.119934	FAM69C	family with sequence similarity 69, member C
223422_s_at	1.76471	0	ARHGAP24	Rho GTPase activating protein 24
222107_x_at	1.76465	0.133712	LZTS1	leucine zipper, putative tumor suppressor 1
209901_x_at	1.76441	0.100855	AIF1	allograft inflammatory factor 1
225393_at	1.76428	0.100855	GATAD2B	GATA zinc finger domain containing 2B
231462_at	1.76419	0.119934	TMEM114	Transmembrane protein 114
235409_at	1.76389	0.492469	MGA	MAX gene associated
219286_s_at	1.7638	0.492469	RBM15	RNA binding motif protein 15
244370_at	1.76379	0.295914	KIAA2022	KIAA2022
204997_at	1.7636	0.199346	GPD1	glycerol-3-phosphate dehydrogenase 1 (soluble)
212233_at	1.76328	0.252983	MAP1B	microtubule-associated protein 1B
208354_s_at	1.76303	0.0877665	SLC12A3	solute carrier family 12 (sodium/chloride transporters), member 3
207072_at	1.76277	0.157881	IL18RAP	interleukin 18 receptor accessory protein
1554737_at	1.7627	0.0877665	FBN2	fibrillin 2
223579_s_at	1.76257	0.0300071	APOB	apolipoprotein B (including Ag(x) antigen)
1559438_at	1.76243	0.133712	C21orf58	chromosome 21 open reading frame 58
1553222_at	1.76228	0.157881	OXER1	oxoeicosanoid (OXE) receptor 1
212359_s_at	1.76221	0.199346	KIAA0913	KIAA0913
1561093_at	1.76209	0.100855	SLC22A25	solute carrier family 22, member 25
202499_s_at	1.76186	0.133712	SLC2A3	solute carrier family 2 (facilitated glucose transporter), member 3
221762_s_at	1.76142	0.133712	PCIF1	PDX1 C-terminal inhibiting factor 1
233163_at	1.76105	0.119934	LOC731157	Similar to HSPC101
1570315_at	1.76088	0.252983	HTA	hypothetical LOC283902
1555006_at	1.76061	0.734221	WDR66	WD repeat domain 66
236529_at	1.76051	0.100855	SRCRB4D	scavenger receptor cysteine rich domain containing, group B (4 domains)
207502_at	1.75984	0.133712	GUCA2B	guanylate cyclase activator 2B (uroguanylin)
228197_at	1.75963	0.100855	C1orf86	Chromosome 1 open reading frame 86
200695_at	1.7595	0.0877665	PPP2R1A	protein phosphatase 2, regulatory subunit A, alpha
1558584_at	1.75948	0.295914	UBL4B	ubiquitin-like 4B
205984_at	1.75931	0.045397	CRHBP	corticotropin releasing hormone binding protein
202485_s_at	1.75931	0.295914	MBD2	methyl-CpG binding domain protein 2
212486_s_at	1.75909	0.295914	FYN	FYN oncogene related to SRC, FGR, YES
233514_x_at	1.75907	0.0596441	TEX11	testis expressed 11
232498_at	1.75905	0.133712	HEATR7A	HEAT repeat containing 7A
1554059_at	1.75901	0.100855	SETMAR	SET domain and mariner transposase fusion gene
241277_x_at	1.75863	0.157881	ZNF837	zinc finger protein 837
221077_at	1.75849	0.100855	ARMC4	armadillo repeat containing 4
230731_x_at	1.75812	0.157881	ZDHHC8	zinc finger, DHHC-type containing 8
1563668_at	1.75784	0.119934	MORN1	MORN repeat containing 1
228424_at	1.75773	0.133712	NAALADL1	N-acetylated alpha-linked acidic dipeptidase-like 1
1563560_at	1.7577	0.157881	AHNAK	AHNAK nucleoprotein
213069_at	1.75742	0.133712	HEG1	HEG homolog 1 (zebrafish)
234791_at	1.7571	0.295914	GSX1	GS homeobox 1
202831_at	1.75682	0.199346	GPX2	glutathione peroxidase 2 (gastrointestinal)
232572_at	1.7568	0.199346	PCA3	Prostate cancer antigen 3 (non-protein coding)
1554541_a_at	1.75654	0.199346	GPRIN2	G protein regulated inducer of neurite outgrowth 2
35846_at	1.75646	0.157881	THRA	thyroid hormone receptor, alpha (erythroblastic leukemia viral (v-erb-a) oncogene homolog, avian)
210514_x_at	1.7562	0.119934	HLA-G	major histocompatibility complex, class I, G
229332_at	1.75553	0.119934	HPDL	4-hydroxyphenylpyruvate dioxygenase-like
1555811_at	1.75549	0.119934	ARHGDIB	Rho GDP dissociation inhibitor (GDI) beta
1553730_x_at	1.75512	0.199346	LRRC43	leucine rich repeat containing 43
214341_at	1.75508	0.119934	THTPA	Thiamine triphosphatase
223942_x_at	1.75502	0.0596441	CHST5	carbohydrate (N-acetylglucosamine 6-O) sulfotransferase 5
211799_x_at	1.75485	0.100855	HLA-C	major histocompatibility complex, class I, C
210884_s_at	1.75471	0.133712	SPAG11A	sperm associated antigen 11A
209854_s_at	1.75445	0.252983	KLK2	kallikrein-related peptidase 2
1556304_s_at	1.75414	0.133712	LOC100271722	hypothetical LOC100271722
1562629_a_at	1.7541	0.0596441	KRT40	keratin 40
206292_s_at	1.75407	0.157881	SULT2A1	sulfotransferase family, cytosolic, 2A, dehydroepiandrosterone (DHEA)-preferring, member 1
229382_at	1.75371	0.133712	C1orf183	chromosome 1 open reading frame 183
1555766_a_at	1.75358	0.199346	GNG2	guanine nucleotide binding protein (G protein), gamma 2
213332_at	1.75356	0.0877665	PAPPA2	pappalysin 2
207157_s_at	1.75354	0.0596441	GNG5	guanine nucleotide binding protein (G protein), gamma 5
223499_at	1.75347	0.119934	C1QTNF5 /// MFRP	C1q and tumor necrosis factor related protein 5 /// membrane frizzled-related protein
202242_at	1.75341	0.100855	TSPAN7	tetraspanin 7
1557207_s_at	1.75339	0.199346	LOC283177	hypothetical protein LOC283177
225120_at	1.75339	0.734221	PURB	purine-rich element binding protein B
1565612_at	1.75328	0.100855	LOC100287479	hypothetical protein LOC100287479
1558113_at	1.75249	0.252983	FAM78B	family with sequence similarity 78, member B
202362_at	1.75233	0.252983	RAP1A	RAP1A, member of RAS oncogene family
1560213_at	1.7522	0.133712	HCP5P10	HLA complex P5 pseudogene 10
215543_s_at	1.75213	0.295914	LARGE	like-glycosyltransferase
236070_at	1.75202	0.157881	C2orf81	chromosome 2 open reading frame 81
227646_at	1.75193	0.252983	EBF1	early B-cell factor 1
1552494_at	1.75185	0.100855	TAF8	TAF8 RNA polymerase II, TATA box binding protein (TBP)-associated factor, 43kDa
216950_s_at	1.75175	0.295914	FCGR1A /// FCGR1C	Fc fragment of IgG, high affinity Ia, receptor (CD64) /// Fc fragment of IgG, high affinity Ic, rece
210581_x_at	1.75154	0.0386303	PATZ1	POZ (BTB) and AT hook containing zinc finger 1
203297_s_at	1.7513	0.492469	JARID2	jumonji, AT rich interactive domain 2
211795_s_at	1.75046	0.295914	FYB	FYN binding protein
211784_s_at	1.75042	0.133712	SFRS1	splicing factor, arginine/serine-rich 1
238980_x_at	1.75021	0.0877665	C17orf56	chromosome 17 open reading frame 56
1554413_s_at	1.7501	0.157881	RUNDC2B /// RUNDC2C	RUN domain containing 2B /// RUN domain containing 2C
1557892_at	1.74981	0.157881	LOC100144597	hypothetical LOC100144597
210924_at	1.74974	0.100855	OLFM1	olfactomedin 1
1566906_at	1.74957	0.119934	LOC100129722	hypothetical protein LOC100129722
230163_at	1.74912	0.0300071	GFRA1	GDNF family receptor alpha 1
201235_s_at	1.74892	0.734221	BTG2	BTG family, member 2
1560939_at	1.74883	0.157881	LOC100129845	hypothetical LOC100129845
238374_at	1.74824	0.0386303	H1FNT	H1 histone family, member N, testis-specific
1558045_a_at	1.74758	0.0596441	LOC100293492 /// LOC389906 /// LOC441528 /// LOC729162	hypothetical protein LOC100293492 /// similar to Serine/threonine-protein kinase PRKX (Protein kinas
205802_at	1.74754	0.388	TRPC1	transient receptor potential cation channel, subfamily C, member 1
45749_at	1.74751	0.199346	FAM65A	family with sequence similarity 65, member A
219434_at	1.74718	0.388	TREM1	triggering receptor expressed on myeloid cells 1
207741_x_at	1.74674	0.252983	TPSAB1	tryptase alpha/beta 1
205815_at	1.74665	0.133712	REG3A	regenerating islet-derived 3 alpha
230437_s_at	1.74631	0.199346	PRKCB	Protein kinase C, beta
206878_at	1.74592	0.100855	DAO	D-amino-acid oxidase
213990_s_at	1.74587	0.0877665	PAK7	p21 protein (Cdc42/Rac)-activated kinase 7
206590_x_at	1.74581	0.119934	DRD2	dopamine receptor D2
221115_s_at	1.74547	0.133712	LENEP	lens epithelial protein
205987_at	1.74526	0.199346	CD1C	CD1c molecule
1559595_at	1.74519	0.252983	LOC728084	hypothetical LOC728084
242042_s_at	1.74518	0.199346	LOC401022	hypothetical LOC401022
212005_at	1.74503	0.119934	C1orf144	chromosome 1 open reading frame 144
205927_s_at	1.745	0.0877665	CTSE	cathepsin E
49452_at	1.74486	0.133712	ACACB	acetyl-CoA carboxylase beta
217593_at	1.74471	0.0386303	ZSCAN18	zinc finger and SCAN domain containing 18
225952_at	1.7447	0.119934	FLYWCH1	FLYWCH-type zinc finger 1
204803_s_at	1.74393	0.045397	RRAD	Ras-related associated with diabetes
210681_s_at	1.74351	0.133712	USP15	ubiquitin specific peptidase 15
204813_at	1.74301	0.133712	MAPK10	mitogen-activated protein kinase 10
230755_at	1.74299	0.0877665	RHBDL3	rhomboid, veinlet-like 3 (Drosophila)
206210_s_at	1.74271	0.0300071	CETP	cholesteryl ester transfer protein, plasma
224965_at	1.74235	0.157881	GNG2	guanine nucleotide binding protein (G protein), gamma 2
1562606_a_at	1.74219	0.0596441	LOC440028	hypothetical gene supported by BC040853
36030_at	1.74168	0.119934	IFFO1	intermediate filament family orphan 1
205127_at	1.74166	0.252983	PTGS1	prostaglandin-endoperoxide synthase 1 (prostaglandin G/H synthase and cyclooxygenase)
208537_at	1.74152	0.388	S1PR2	sphingosine-1-phosphate receptor 2
1557628_s_at	1.74089	0.157881	LOC283745	hypothetical protein LOC283745
1560006_a_at	1.74063	0.157881	LOC646762	hypothetical LOC646762
202018_s_at	1.74039	0.0877665	LTF	lactotransferrin
205656_at	1.74027	0.045397	PCDH17	protocadherin 17
1554450_s_at	1.74016	0.252983	MIER3	mesoderm induction early response 1, family member 3
1562103_at	1.73987	0.0300071	JAK1	Janus kinase 1
210544_s_at	1.73979	0.119934	ALDH3A2	aldehyde dehydrogenase 3 family, member A2
244250_at	1.73978	0.295914	ANXA6	annexin A6
210422_x_at	1.73959	0.133712	SLC11A1	solute carrier family 11 (proton-coupled divalent metal ion transporters), member 1
233960_s_at	1.73958	0.199346	LOC115110	hypothetical protein LOC115110
233896_s_at	1.73941	0.0877665	PAPLN	papilin, proteoglycan-like sulfated glycoprotein
217492_s_at	1.73914	0.734221	PTEN /// PTENP1	phosphatase and tensin homolog /// phosphatase and tensin homolog pseudogene 1
204966_at	1.73907	0.388	BAI2	brain-specific angiogenesis inhibitor 2
1558423_at	1.73883	0.0877665	LOC349114	hypothetical LOC349114
234799_at	1.73867	0.295914	ADARB1	Adenosine deaminase, RNA-specific, B1 (RED1 homolog rat)
226086_at	1.73852	0.119934	SYT13	synaptotagmin XIII
224069_x_at	1.73784	0.119934	P2RX2	purinergic receptor P2X, ligand-gated ion channel, 2
32836_at	1.73784	0.0877665	AGPAT1	1-acylglycerol-3-phosphate O-acyltransferase 1 (lysophosphatidic acid acyltransferase, alpha)
200769_s_at	1.73761	0.388	MAT2A	methionine adenosyltransferase II, alpha
227282_at	1.73749	0.388	PCDH19	protocadherin 19
234476_at	1.73712	0.133712	DNAH7	dynein, axonemal, heavy chain 7
240056_at	1.73703	0.199346	NSMAF	Neutral sphingomyelinase (N-SMase) activation associated factor
223757_at	1.73685	0.100855	DIO3OS	DIO3 opposite strand (non-protein coding)
201556_s_at	1.73653	0.100855	VAMP2	vesicle-associated membrane protein 2 (synaptobrevin 2)
203393_at	1.73629	0.388	HES1	hairy and enhancer of split 1, (Drosophila)
1553906_s_at	1.73616	0.133712	FGD2	FYVE, RhoGEF and PH domain containing 2
211376_s_at	1.73598	0.157881	NSMCE4A	non-SMC element 4 homolog A (S. cerevisiae)
222193_at	1.73546	0.252983	C2orf43	chromosome 2 open reading frame 43
202828_s_at	1.73531	0.0386303	MMP14	matrix metallopeptidase 14 (membrane-inserted)
205021_s_at	1.7352	0.157881	FOXN3	forkhead box N3
1552923_a_at	1.73512	0.045397	PITPNM2	phosphatidylinositol transfer protein, membrane-associated 2
242615_at	1.73499	0.0596441	CCDC37	coiled-coil domain containing 37
1552892_at	1.73484	0.157881	TNFRSF13C	tumor necrosis factor receptor superfamily, member 13C
231562_at	1.73458	0.157881	APOC2	Apolipoprotein C-II
200713_s_at	1.73426	0.492469	MAPRE1	microtubule-associated protein, RP/EB family, member 1
204083_s_at	1.73365	0.295914	TPM2	tropomyosin 2 (beta)
213725_x_at	1.73338	0.295914	XYLT1	xylosyltransferase I
208352_x_at	1.73331	0.199346	ANK1	ankyrin 1, erythrocytic
204779_s_at	1.73302	0.252983	HOXB7	homeobox B7
207578_s_at	1.73257	0.133712	HTR4	5-hydroxytryptamine (serotonin) receptor 4
209573_s_at	1.73255	0.119934	C18orf1	chromosome 18 open reading frame 1
205915_x_at	1.73252	0.133712	GRIN1	glutamate receptor, ionotropic, N-methyl D-aspartate 1
235098_at	1.73244	0.199346	PEX26	peroxisomal biogenesis factor 26
233885_at	1.73241	0.157881	ARHGAP33	Rho GTPase activating protein 33
209848_s_at	1.73237	0.199346	SILV	silver homolog (mouse)
222934_s_at	1.7322	0.0877665	CLEC4E	C-type lectin domain family 4, member E
1564362_x_at	1.73216	0.119934	ZNF843	zinc finger protein 843
236846_at	1.73143	0.252983	LOC284757	hypothetical protein LOC284757
207374_at	1.73141	0.133712	PLSCR2	phospholipid scramblase 2
215019_x_at	1.73138	0.100855	ZNF528	zinc finger protein 528
224356_x_at	1.73072	0.157881	MS4A6A	membrane-spanning 4-domains, subfamily A, member 6A
225981_at	1.73069	0.119934	C17orf28	chromosome 17 open reading frame 28
227800_at	1.73066	0.295914	FAM110B	family with sequence similarity 110, member B
1567681_at	1.73059	0.199346	SNORA74A	small nucleolar RNA, H/ACA box 74A
215836_s_at	1.73035	0.157881	PCDHGA1 /// PCDHGA10 /// PCDHGA11 /// PCDHGA12 /// PCDHGA2 /// PCDHGA3 /// PCDHGA4 /// PCDHGA5 /// PCDHGA6 /// PCDHGA7 /// PCDHGA8 /// PCDHGA9 /// PCDHGB1 /// PCDHGB2 /// PCDHGB3 /// PCDHGB4 /// PCDHGB5 /// PCDHGB6 /// PCDHGB7 /// PCDHGC3 /// PCDHGC4 /// PCDHGC5	protocadherin gamma subfamily A, 1 /// protocadherin gamma subfamily A, 10 /// protocadherin gamma s
208730_x_at	1.7303	0.157881	RAB2A	RAB2A, member RAS oncogene family
1553397_at	1.73029	0.295914	CCDC13	coiled-coil domain containing 13
1555546_a_at	1.73015	0.119934	POFUT2	protein O-fucosyltransferase 2
224388_s_at	1.72987	0.133712	COL25A1	collagen, type XXV, alpha 1
231266_at	1.72969	0.295914	LYPD4	LY6/PLAUR domain containing 4
1553550_at	1.72969	0.157881	VN1R5	vomeronasal 1 receptor 5 (gene/pseudogene)
214819_at	1.72919	0.199346	IQSEC2	IQ motif and Sec7 domain 2
201027_s_at	1.72883	0.119934	EIF5B	eukaryotic translation initiation factor 5B
1558712_at	1.72854	0.133712	TMEM134	transmembrane protein 134
1567028_s_at	1.72846	0.100855	SH3GL1P2	SH3-domain GRB2-like 1 pseudogene 2
209933_s_at	1.72845	0	CD300A	CD300a molecule
213885_at	1.72841	0.133712	TRIM3	tripartite motif-containing 3
222903_s_at	1.72811	0.734221	CPEB1	cytoplasmic polyadenylation element binding protein 1
202957_at	1.72758	0.199346	HCLS1	hematopoietic cell-specific Lyn substrate 1
211560_s_at	1.72737	0.199346	ALAS2	aminolevulinate, delta-, synthase 2
205755_at	1.72731	0.0877665	ITIH3	inter-alpha (globulin) inhibitor H3
238124_at	1.72729	0.0386303	MYOM3	myomesin family, member 3
1554666_at	1.72687	0.295914	LOC100130950	similar to hCG1991536
1555086_at	1.72676	0.119934	STAT5B	signal transducer and activator of transcription 5B
1554586_a_at	1.72649	0.199346	RHOBTB2	Rho-related BTB domain containing 2
205229_s_at	1.7262	0.0300071	COCH	coagulation factor C homolog, cochlin (Limulus polyphemus)
217009_at	1.72618	0.252983	PGK2	phosphoglycerate kinase 2
238128_at	1.72618	0.100855	TMEM200C	Transmembrane protein 200C
217377_x_at	1.72591	0.492469	NTRK3	neurotrophic tyrosine kinase, receptor, type 3
1561391_at	1.72571	0.295914	LOC100128126	hypothetical protein LOC100128126
41577_at	1.7257	0.100855	PPP1R16B	protein phosphatase 1, regulatory (inhibitor) subunit 16B
202719_s_at	1.72522	0.157881	TES	testis derived transcript (3 LIM domains)
203591_s_at	1.72518	0.199346	CSF3R	colony stimulating factor 3 receptor (granulocyte)
237288_at	1.72507	0.295914	TGM7	transglutaminase 7
1562776_at	1.72502	0.100855	LOC339807	hypothetical protein LOC339807
202752_x_at	1.72495	0.157881	SLC7A8	solute carrier family 7 (amino acid transporter, L-type), member 8
1553430_a_at	1.72491	0.252983	EDARADD	EDAR-associated death domain
202803_s_at	1.72485	0.0877665	ITGB2	integrin, beta 2 (complement component 3 receptor 3 and 4 subunit)
215125_s_at	1.72458	0.199346	UGT1A1 /// UGT1A10 /// UGT1A3 /// UGT1A4 /// UGT1A5 /// UGT1A6 /// UGT1A7 /// UGT1A8 /// UGT1A9	UDP glucuronosyltransferase 1 family, polypeptide A1 /// UDP glucuronosyltransferase 1 family, polyp
220082_at	1.72457	0.492469	PPP1R14D	protein phosphatase 1, regulatory (inhibitor) subunit 14D
236087_at	1.72446	0.157881	ABLIM2	actin binding LIM protein family, member 2
1555371_at	1.72424	0.045397	ABCB5	ATP-binding cassette, sub-family B (MDR/TAP), member 5
1557406_s_at	1.72404	0.252983	LOC283697	hypothetical protein LOC283697
1556001_at	1.724	0.157881	LOC284939	hypothetical protein LOC284939
243708_at	1.72384	0.252983	TMEM132E	transmembrane protein 132E
228035_at	1.72363	0.119934	STK33	serine/threonine kinase 33
227588_s_at	1.72338	0.119934	GET4	Golgi to ER traffic protein 4 homolog (S. cerevisiae)
200682_s_at	1.72331	0.157881	UBE2L3	ubiquitin-conjugating enzyme E2L 3
235827_at	1.72326	0.100855	TAB1	TGF-beta activated kinase 1/MAP3K7 binding protein 1
220491_at	1.72325	0.252983	HAMP	hepcidin antimicrobial peptide
1559755_at	1.72317	0.199346	C21orf49	chromosome 21 open reading frame 49
1563867_at	1.72316	0.157881	LOC283194	hypothetical protein LOC283194
241748_x_at	1.72263	0.252983	DGCR14	DiGeorge syndrome critical region gene 14
201511_at	1.7225	0.199346	AAMP	angio-associated, migratory cell protein
219239_s_at	1.72241	0.295914	ZNF654	zinc finger protein 654
218247_s_at	1.7223	0.252983	MEX3C	mex-3 homolog C (C. elegans)
234734_s_at	1.72197	0.157881	TNRC6A	trinucleotide repeat containing 6A
226514_at	1.72188	0.199346	ZNF71	zinc finger protein 71
1559311_at	1.72185	0.252983	FLJ40292	hypothetical LOC643210
38487_at	1.72182	0.0877665	STAB1	stabilin 1
1562583_s_at	1.7216	0.388	TPTE2P1	Transmembrane phosphoinositide 3-phosphatase and tensin homolog 2 pseudogene 1
1562903_at	1.7215	0.492469	FLJ10661	family with sequence similarity 86, member A pseudogene
1555490_s_at	1.72143	0.133712	PDZD3	PDZ domain containing 3
230558_at	1.72097	0.199346	KNDC1	Kinase non-catalytic C-lobe domain (KIND) containing 1
221629_x_at	1.72096	0.119934	C8orf30A	chromosome 8 open reading frame 30A
213987_s_at	1.72093	0.0300071	CDK13	cyclin-dependent kinase 13
207134_x_at	1.72088	0.119934	TPSB2	tryptase beta 2 (gene/pseudogene)
204229_at	1.72065	0.0596441	SLC17A7	solute carrier family 17 (sodium-dependent inorganic phosphate cotransporter), member 7
1552436_a_at	1.72052	0.133712	CDH23	cadherin-related 23
217119_s_at	1.72038	0.045397	CXCR3	chemokine (C-X-C motif) receptor 3
1553051_s_at	1.72033	0.157881	ODF3	outer dense fiber of sperm tails 3
1557588_at	1.72	0.133712	LOC100128946	Hypothetical protein LOC100128946
207764_s_at	1.71958	0.157881	HIPK3	homeodomain interacting protein kinase 3
1569536_at	1.71919	0.119934	FLVCR2	feline leukemia virus subgroup C cellular receptor family, member 2
222969_at	1.71899	0.100855	B3GALT1	UDP-Gal:betaGlcNAc beta 1,3-galactosyltransferase, polypeptide 1
206057_x_at	1.71875	0.0386303	SPN	sialophorin
218359_at	1.71847	0.199346	NRSN2	neurensin 2
1566218_at	1.71845	0.252983	KRTAP5-2	keratin associated protein 5-2
1562972_at	1.71825	0.157881	LOC503519	hypothetical LOC503519
1555680_a_at	1.71816	0.295914	SMOX	spermine oxidase
218999_at	1.71814	0.100855	TMEM140	transmembrane protein 140
219090_at	1.71781	0.492469	SLC24A3	solute carrier family 24 (sodium/potassium/calcium exchanger), member 3
1555426_a_at	1.71774	0.0300071	OTUD5	OTU domain containing 5
211817_s_at	1.71727	0.295914	KCNJ5	potassium inwardly-rectifying channel, subfamily J, member 5
216973_s_at	1.71656	0.295914	HOXB7	homeobox B7
235249_at	1.71656	0.100855	RDH13	Retinol dehydrogenase 13 (all-trans/9-cis)
1552973_at	1.71626	0.100855	WNT9B	wingless-type MMTV integration site family, member 9B
227550_at	1.71599	0.157881	GFRA1	GDNF family receptor alpha 1
238076_at	1.7157	0.734221	GATAD2B	GATA zinc finger domain containing 2B
1560866_at	1.71564	0.045397	WNK2	WNK lysine deficient protein kinase 2
233342_at	1.71558	0.295914	LOC100134040	hypothetical LOC100134040
209841_s_at	1.71513	0.388	LRRN3	leucine rich repeat neuronal 3
1555139_a_at	1.71505	0.119934	OTUD7B	OTU domain containing 7B
1554953_a_at	1.71492	0.157881	C21orf90	chromosome 21 open reading frame 90
234066_at	1.71476	0.119934	IL1RL1	Interleukin 1 receptor-like 1
209138_x_at	1.71455	0.0386303	IGL@	Immunoglobulin lambda locus
239267_at	1.71453	0.133712	NEK6	NIMA (never in mitosis gene a)-related kinase 6
1558230_at	1.71451	0.252983	SF3B2	splicing factor 3b, subunit 2, 145kDa
216984_x_at	1.71442	0.157881	IGLV2-23 /// LOC100293440	immunoglobulin lambda variable 2-23 /// similar to Ig lambda chain
1552620_at	1.71432	0.199346	SPRR4	small proline-rich protein 4
210476_s_at	1.71375	0.252983	PRLR	prolactin receptor
221110_x_at	1.71359	0.100855	PDE11A	phosphodiesterase 11A
222328_x_at	1.71354	0.100855	MEG3	Maternally expressed 3 (non-protein coding)
229502_at	1.7135	0.045397	CHDH	choline dehydrogenase
220435_at	1.71282	0.252983	SLC30A10	solute carrier family 30, member 10
210644_s_at	1.71273	0.133712	LAIR1	leukocyte-associated immunoglobulin-like receptor 1
234484_s_at	1.7125	0.199346	ACSS1	acyl-CoA synthetase short-chain family member 1
203435_s_at	1.71176	0.157881	MME	membrane metallo-endopeptidase
242543_at	1.71161	0.133712	SH2D6	SH2 domain containing 6
234695_x_at	1.71121	0.119934	FAM22B	family with sequence similarity 22, member B
215700_x_at	1.71106	0.157881	CPNE6	copine VI (neuronal)
1553394_a_at	1.71099	1.09202	TFAP2B	transcription factor AP-2 beta (activating enhancer binding protein 2 beta)
221128_at	1.71079	0.119934	ADAM19	ADAM metallopeptidase domain 19 (meltrin beta)
219427_at	1.71068	0.157881	FAT4	FAT tumor suppressor homolog 4 (Drosophila)
1561988_at	1.71063	0.0596441	LOC286068	hypothetical protein LOC286068
211248_s_at	1.71062	0.100855	CHRD	chordin
1569679_at	1.7106	0.157881	CDH22	cadherin 22, type 2
1552421_a_at	1.71045	0.295914	CALR3	calreticulin 3
208594_x_at	1.71036	0.157881	LILRA6	leukocyte immunoglobulin-like receptor, subfamily A (with TM domain), member 6
205813_s_at	1.71035	0.252983	MAT1A	methionine adenosyltransferase I, alpha
221414_s_at	1.71024	0.133712	DEFB126	defensin, beta 126
1563346_at	1.71006	0.295914	D21S2089E	D21S2089E
200020_at	1.70965	0.199346	TARDBP	TAR DNA binding protein
219943_s_at	1.70958	0.199346	USP46	ubiquitin specific peptidase 46
224531_at	1.70938	0.133712	GPR61	G protein-coupled receptor 61
233151_s_at	1.70912	0.252983	TTTY7	testis-specific transcript, Y-linked 7 (non-protein coding)
242168_at	1.70857	0.199346	NDUFS7	NADH dehydrogenase (ubiquinone) Fe-S protein 7, 20kDa (NADH-coenzyme Q reductase)
1555039_a_at	1.70844	0.119934	ABCC4	ATP-binding cassette, sub-family C (CFTR/MRP), member 4
211332_x_at	1.70842	0.0386303	HFE	hemochromatosis
233234_at	1.70822	0.133712	KCTD16	potassium channel tetramerisation domain containing 16
238145_at	1.70816	0.100855	ZNF496	Zinc finger protein 496
1555655_at	1.70813	0.0877665	OR10A4	olfactory receptor, family 10, subfamily A, member 4
234291_s_at	1.70802	0.119934	SLC6A20	solute carrier family 6 (proline IMINO transporter), member 20
1567410_at	1.70795	0.252983	ZNF135	zinc finger protein 135
1568704_a_at	1.70786	0.133712	CHERP	calcium homeostasis endoplasmic reticulum protein
1552586_at	1.70784	0.157881	TRPV3	transient receptor potential cation channel, subfamily V, member 3
224264_x_at	1.70764	0.252983	ZAN	zonadhesin
1556149_at	1.70758	0.295914	ARVCF	armadillo repeat gene deleted in velocardiofacial syndrome
212134_at	1.70736	0.252983	PHLDB1	pleckstrin homology-like domain, family B, member 1
228414_at	1.70724	0.252983	KCNMA1	potassium large conductance calcium-activated channel, subfamily M, alpha member 1
1569368_at	1.70717	0.133712	LOC283693	actin, gamma pseudogene
238062_at	1.70703	0.252983	GPIHBP1	glycosylphosphatidylinositol anchored high density lipoprotein binding protein 1
211841_s_at	1.7067	0.295914	TNFRSF25	tumor necrosis factor receptor superfamily, member 25
216671_x_at	1.70669	0.100855	MUC8	mucin 8
220585_at	1.70652	0.199346	HKDC1	hexokinase domain containing 1
216521_s_at	1.70648	0.199346	BRCC3	BRCA1/BRCA2-containing complex, subunit 3
210554_s_at	1.70638	0.133712	CTBP2	C-terminal binding protein 2
1567622_at	1.70636	0.157881	ABLIM2	Actin binding LIM protein family, member 2
222836_at	1.70613	0.295914	NAA15	N(alpha)-acetyltransferase 15, NatA auxiliary subunit
1560149_at	1.70579	0.0596441	SLC29A2	solute carrier family 29 (nucleoside transporters), member 2
1555234_a_at	1.70577	0.157881	RHOJ	ras homolog gene family, member J
217430_x_at	1.70567	0.0596441	COL1A1	collagen, type I, alpha 1
223828_s_at	1.70565	0.199346	LGALS12	lectin, galactoside-binding, soluble, 12
212884_x_at	1.70546	0.157881	APOE	apolipoprotein E
235128_at	1.70538	0.157881	SYNPO	synaptopodin
236151_at	1.70498	0.119934	SRRM4	serine/arginine repetitive matrix 4
212555_at	1.70495	0.100855	PRKAR1B	protein kinase, cAMP-dependent, regulatory, type I, beta
1554857_at	1.70486	0.119934	ELMO2	engulfment and cell motility 2
1553843_at	1.70464	0.133712	C10orf67	chromosome 10 open reading frame 67
201198_s_at	1.70455	0.295914	PSMD1	proteasome (prosome, macropain) 26S subunit, non-ATPase, 1
216867_s_at	1.70445	0.388	PDGFA	platelet-derived growth factor alpha polypeptide
240912_x_at	1.70438	0.199346	TMEM84	transmembrane protein 84
1559326_at	1.70434	0.100855	DIO3OS	DIO3 opposite strand (non-protein coding)
1552726_at	1.70425	0.734221	ADAMTS17	ADAM metallopeptidase with thrombospondin type 1 motif, 17
1553311_at	1.70424	0.045397	C20orf197	chromosome 20 open reading frame 197
1558897_at	1.70409	0.199346	PLK5P	polo-like kinase 5, pseudogene
213665_at	1.70403	0.199346	SOX4	SRY (sex determining region Y)-box 4
225671_at	1.70377	0.252983	SPNS2	spinster homolog 2 (Drosophila)
238998_x_at	1.70367	0.100855	OTUD1	OTU domain containing 1
209614_at	1.7035	0.119934	ADH1B	alcohol dehydrogenase 1B (class I), beta polypeptide
210275_s_at	1.7033	0.133712	ZFAND5	zinc finger, AN1-type domain 5
220508_at	1.70299	0.388	CCT8L2	chaperonin containing TCP1, subunit 8 (theta)-like 2
216886_at	1.70296	0.295914	CHRNA4	cholinergic receptor, nicotinic, alpha 4
213451_x_at	1.70273	0.295914	TNXA /// TNXB	tenascin XA pseudogene /// tenascin XB
206784_at	1.7023	0.199346	AQP8	aquaporin 8
206231_at	1.7022	0.252983	KCNN1	potassium intermediate/small conductance calcium-activated channel, subfamily N, member 1
226487_at	1.70217	0.199346	C12orf34	chromosome 12 open reading frame 34
233943_x_at	1.70213	0.199346	PLEKHA8	pleckstrin homology domain containing, family A (phosphoinositide binding specific) member 8
1552566_at	1.70202	0.100855	BTBD16	BTB (POZ) domain containing 16
221661_at	1.70196	0.252983	SLC22A7	solute carrier family 22 (organic anion transporter), member 7
1563253_s_at	1.70166	0.252983	ERBB3	v-erb-b2 erythroblastic leukemia viral oncogene homolog 3 (avian)
1553545_at	1.70154	0.157881	ILDR1	immunoglobulin-like domain containing receptor 1
1558174_at	1.70123	0.0596441	FAM43A	family with sequence similarity 43, member A
220163_s_at	1.70086	0.0596441	HR	hairless homolog (mouse)
239367_at	1.70052	0.388	BDNF	brain-derived neurotrophic factor
214043_at	1.7005	0.199346	PTPRD	protein tyrosine phosphatase, receptor type, D
1570212_a_at	1.7003	0.157881	LOC253724	Grp94 neighboring nucleotidase pseudogene
203443_at	1.70025	0.199346	EML3	echinoderm microtubule associated protein like 3
239137_x_at	1.69992	0.157881	C6orf223	chromosome 6 open reading frame 223
232211_at	1.69979	0.199346	LOC100293149 /// PPP1R3F	similar to protein phosphatase 1, regulatory (inhibitor) subunit 3F /// protein phosphatase 1, regul
222005_s_at	1.69961	0.252983	GNG3	guanine nucleotide binding protein (G protein), gamma 3
226028_at	1.69961	0.133712	ROBO4	roundabout homolog 4, magic roundabout (Drosophila)
205766_at	1.69935	0.252983	TCAP	titin-cap (telethonin)
244686_at	1.69929	0.157881	TCOF1	Treacher Collins-Franceschetti syndrome 1
224485_s_at	1.69928	0.388	SLC30A2	solute carrier family 30 (zinc transporter), member 2
220579_at	1.69869	0.100855	FLJ14100	hypothetical protein FLJ14100
236872_at	1.69863	0.157881	RBM22	RNA binding motif protein 22
208129_x_at	1.69851	0.295914	RUNX1	runt-related transcription factor 1
225565_at	1.69848	0.492469	CREB1	cAMP responsive element binding protein 1
1553057_at	1.69847	0.295914	SERPINB12	serpin peptidase inhibitor, clade B (ovalbumin), member 12
223630_at	1.69824	0.295914	C7orf13	chromosome 7 open reading frame 13
211804_s_at	1.698	0.157881	CDK2	cyclin-dependent kinase 2
1563816_at	1.69793	0.157881	GAB4	GRB2-associated binding protein family, member 4
207021_at	1.69781	0.157881	ZPBP	zona pellucida binding protein
1563089_at	1.69769	0.157881	LOC100287027	Similar to hCG2038690
204988_at	1.69767	0.199346	FGB	fibrinogen beta chain
218811_at	1.69761	0.157881	ORAI2	ORAI calcium release-activated calcium modulator 2
208416_s_at	1.69758	0.119934	SPTB	spectrin, beta, erythrocytic
227219_x_at	1.69732	0.199346	MAP1LC3A	microtubule-associated protein 1 light chain 3 alpha
237896_at	1.6973	0.0877665	NODAL	nodal homolog (mouse)
203196_at	1.69719	0.119934	ABCC4	ATP-binding cassette, sub-family C (CFTR/MRP), member 4
1553478_at	1.69707	0.045397	PRR10	proline rich 10
234611_at	1.697	0.157881	LOC100287902	hypothetical protein LOC100287902
207816_at	1.69698	0.199346	LALBA	lactalbumin, alpha-
214565_s_at	1.69687	0.199346	SMR3A /// SMR3B	submaxillary gland androgen regulated protein 3A /// submaxillary gland androgen regulated protein 3
211554_s_at	1.6967	0.295914	APAF1	apoptotic peptidase activating factor 1
244472_at	1.69659	0.252983	LOC388630	UPF0632 protein A
238350_at	1.69658	0.734221	UBN2	ubinuclein 2
1555051_at	1.69655	0.199346	C10orf53	chromosome 10 open reading frame 53
1555088_x_at	1.69599	0.133712	STAT5B	signal transducer and activator of transcription 5B
214907_at	1.6958	0.100855	CEACAM21	carcinoembryonic antigen-related cell adhesion molecule 21
236730_at	1.69579	0.119934	GIPC3	GIPC PDZ domain containing family, member 3
208401_s_at	1.69578	0.133712	GLP1R	glucagon-like peptide 1 receptor
219796_s_at	1.6956	0.199346	CDHR5	cadherin-related family member 5
221307_at	1.69557	0.0386303	KCNIP1	Kv channel interacting protein 1
200974_at	1.69547	1.09202	ACTA2	actin, alpha 2, smooth muscle, aorta
1570447_at	1.69507	0.119934	FLJ44054	hypothetical protein LOC643365
224267_x_at	1.69501	0.252983	ZAN	zonadhesin
217468_at	1.69494	0.157881	CYP2D6	Cytochrome P450, family 2, subfamily D, polypeptide 6
38521_at	1.69479	0.295914	CD22	CD22 molecule
205033_s_at	1.69479	0.119934	DEFA1 /// DEFA1B /// DEFA3	defensin, alpha 1 /// defensin, alpha 1B /// defensin, alpha 3, neutrophil-specific
210038_at	1.69476	0.199346	PRKCQ	protein kinase C, theta
203404_at	1.69459	0.492469	ARMCX2	armadillo repeat containing, X-linked 2
204271_s_at	1.69422	0.119934	EDNRB	endothelin receptor type B
210964_s_at	1.69387	0.199346	GYG2	glycogenin 2
220686_s_at	1.69386	0.252983	PIWIL2	piwi-like 2 (Drosophila)
1555762_s_at	1.69376	0.492469	RBM15	RNA binding motif protein 15
213108_at	1.69371	0.100855	CAMK2A	calcium/calmodulin-dependent protein kinase II alpha
204850_s_at	1.69359	0.199346	DCX	doublecortin
1554201_at	1.69354	0.252983	CABP4	calcium binding protein 4
232680_at	1.69326	0.119934	HDGFL1	hepatoma derived growth factor-like 1
1563327_a_at	1.69303	0.388	CXorf31	chromosome X open reading frame 31
241771_at	1.69289	0.252983	RIMBP2	RIMS binding protein 2
219568_x_at	1.69284	0.388	SOX18	SRY (sex determining region Y)-box 18
234750_at	1.69283	0.045397	CACNG8	calcium channel, voltage-dependent, gamma subunit 8
214847_s_at	1.69263	0.133712	GPSM3	G-protein signaling modulator 3 (AGS3-like, C. elegans)
236272_at	1.69254	0.199346	UNC119B	Unc-119 homolog B (C. elegans)
1552944_a_at	1.69244	0.119934	PANX2	pannexin 2
222205_x_at	1.69241	0.133712	FAM182B	family with sequence similarity 182, member B
1569102_at	1.69227	0.133712	ABCA4	ATP-binding cassette, sub-family A (ABC1), member 4
216092_s_at	1.69194	0.199346	SLC7A8	solute carrier family 7 (amino acid transporter, L-type), member 8
209784_s_at	1.69179	0.133712	JAG2	jagged 2
203470_s_at	1.69176	0.199346	PLEK	pleckstrin
227498_at	1.69175	0.252983	SOX6	SRY (sex determining region Y)-box 6
206149_at	1.69126	0.388	CHP2	calcineurin B homologous protein 2
1564060_at	1.69079	0.119934	LOC144742	hypothetical LOC144742
210466_s_at	1.69071	0.492469	SERBP1	SERPINE1 mRNA binding protein 1
216059_at	1.69056	0.157881	PAX3	paired box 3
1552772_at	1.69048	0.295914	CLEC4D	C-type lectin domain family 4, member D
214442_s_at	1.69034	0.295914	PIAS2	protein inhibitor of activated STAT, 2
201387_s_at	1.69008	0.157881	UCHL1	ubiquitin carboxyl-terminal esterase L1 (ubiquitin thiolesterase)
202668_at	1.69005	0.199346	EFNB2	ephrin-B2
210763_x_at	1.69001	0.157881	NCR3	natural cytotoxicity triggering receptor 3
1561127_at	1.68996	0.295914	NCRNA00168	non-protein coding RNA 168
56829_at	1.68991	0.119934	TRAPPC9	trafficking protein particle complex 9
205752_s_at	1.68983	0.133712	GSTM5	glutathione S-transferase mu 5
243611_at	1.68947	0.119934	MICALCL	MICAL C-terminal like
207617_at	1.68944	0.199346	DDX3X	DEAD (Asp-Glu-Ala-Asp) box polypeptide 3, X-linked
208211_s_at	1.68937	0.295914	ALK	anaplastic lymphoma receptor tyrosine kinase
1554382_at	1.6892	0.0596441	LOC200261	hypothetical LOC200261
213694_at	1.68909	1.6026	RSBN1	round spermatid basic protein 1
206368_at	1.68902	0.157881	CPLX2	complexin 2
233736_at	1.689	0.252983	OR51J1	olfactory receptor, family 51, subfamily J, member 1 (gene/pseudogene)
1563290_at	1.68864	0.252983	DNAH3	dynein, axonemal, heavy chain 3
234285_at	1.68858	0.0386303	SYNGAP1	synaptic Ras GTPase activating protein 1 homolog (rat)
211570_s_at	1.6885	0.157881	RAPSN	receptor-associated protein of the synapse
243432_at	1.68847	0.100855	LOC642891	hypothetical LOC642891
1557123_a_at	1.68842	0.0596441	CHADL	chondroadherin-like
37408_at	1.68838	0.100855	MRC2	mannose receptor, C type 2
215844_at	1.68826	0.295914	TNPO2	transportin 2
1559863_a_at	1.68817	0.252983	AFG3L1	AFG3 ATPase family gene 3-like 1 (S. cerevisiae)
235332_at	1.68812	0.0300071	FAM22A /// FAM22B /// FAM22D /// FAM22E	family with sequence similarity 22, member A /// family with sequence similarity 22, member B /// fa
230290_at	1.68806	0.199346	SCUBE3	signal peptide, CUB domain, EGF-like 3
208397_x_at	1.68791	0.100855	KCNJ5	potassium inwardly-rectifying channel, subfamily J, member 5
1569378_at	1.68788	0.0596441	LOC100292680	hypothetical LOC100292680
1552868_at	1.68767	0.133712	C19orf23	chromosome 19 open reading frame 23
31846_at	1.68762	0.100855	RHOD	ras homolog gene family, member D
1562788_at	1.68761	0.133712	LOC254099	hypothetical protein LOC254099
205563_at	1.68739	0.388	KISS1	KiSS-1 metastasis-suppressor
212161_at	1.68722	0.157881	AP2A2	adaptor-related protein complex 2, alpha 2 subunit
236006_s_at	1.68701	0.492469	AKAP10	A kinase (PRKA) anchor protein 10
208532_x_at	1.6869	0.157881	KRTAP5-8	keratin associated protein 5-8
211497_x_at	1.68686	0.252983	NKX3-1	NK3 homeobox 1
230896_at	1.68664	0.157881	BEND4	BEN domain containing 4
210864_x_at	1.68663	0.0596441	HFE	hemochromatosis
1554531_at	1.68663	0.295914	TTC12	tetratricopeptide repeat domain 12
1557714_at	1.68658	0.119934	CTBP1	C-terminal binding protein 1
205604_at	1.68638	0.133712	HOXD9	homeobox D9
1553422_s_at	1.68631	0.734221	A2BP1	ataxin 2-binding protein 1
1553336_a_at	1.68606	0.252983	MIER3	mesoderm induction early response 1, family member 3
220395_at	1.68571	0.133712	DNAJA4	DnaJ (Hsp40) homolog, subfamily A, member 4
211809_x_at	1.68569	0.252983	COL13A1	collagen, type XIII, alpha 1
206430_at	1.68545	0.157881	CDX1	caudal type homeobox 1
210692_s_at	1.68544	0.157881	SLC43A3	solute carrier family 43, member 3
1554337_at	1.68528	0.295914	FARP2	FERM, RhoGEF and pleckstrin domain protein 2
206889_at	1.6852	0.100855	PDIA2	protein disulfide isomerase family A, member 2
1555245_s_at	1.68508	0.388	RP1L1	retinitis pigmentosa 1-like 1
1559826_a_at	1.68507	0.100855	LOC401074	hypothetical LOC401074
231474_at	1.68499	0.133712	C6orf221	chromosome 6 open reading frame 221
1556797_at	1.68497	0.199346	LOC386597	hypothetical protein LOC386597
203298_s_at	1.68484	0.199346	JARID2	jumonji, AT rich interactive domain 2
228998_at	1.68475	0.295914	TNRC6B	trinucleotide repeat containing 6B
220447_at	1.68418	0.133712	HRH3	histamine receptor H3
227715_at	1.68392	0.199346	LOC100132288 /// MAFIP	hypothetical protein LOC100132288 /// MAFF interacting protein
221355_at	1.68371	0.252983	CHRNG	cholinergic receptor, nicotinic, gamma
235997_at	1.68352	0.199346	ZNF74	zinc finger protein 74
205325_at	1.68348	0.0386303	PHYHIP	phytanoyl-CoA 2-hydroxylase interacting protein
240838_s_at	1.68343	0.119934	LOC145837	hypothetical LOC145837
1559471_s_at	1.68341	0.133712	D21S2088E	D21S2088E
219319_at	1.68341	0.0596441	HIF3A	hypoxia inducible factor 3, alpha subunit
207908_at	1.68233	0.100855	KRT2	keratin 2
223562_at	1.68231	0.199346	PARVG	parvin, gamma
207537_at	1.68219	0.252983	PFKFB1	6-phosphofructo-2-kinase/fructose-2,6-biphosphatase 1
209995_s_at	1.68213	0.199346	TCL1A	T-cell leukemia/lymphoma 1A
210739_x_at	1.68212	0.0386303	SLC4A4	solute carrier family 4, sodium bicarbonate cotransporter, member 4
209768_s_at	1.68182	0.133712	GP1BB /// SEPT5	glycoprotein Ib (platelet), beta polypeptide /// septin 5
212211_at	1.68172	0.252983	ANKRD17	ankyrin repeat domain 17
227773_at	1.68166	0.0877665	SAMD10	sterile alpha motif domain containing 10
235755_at	1.68156	0.0877665	TNRC18	Trinucleotide repeat containing 18
1552848_a_at	1.68153	0.492469	PTCHD1	patched domain containing 1
216323_x_at	1.6815	0.119934	TUBA3D	tubulin, alpha 3d
216243_s_at	1.68149	0.199346	IL1RN	interleukin 1 receptor antagonist
1565715_at	1.68146	0.045397	FUS	Fused in sarcoma
222089_s_at	1.68107	0.157881	C16orf71	chromosome 16 open reading frame 71
229971_at	1.68098	0.0596441	GPR114	G protein-coupled receptor 114
237257_at	1.68079	0.157881	RAB4B	RAB4B, member RAS oncogene family
203809_s_at	1.68072	0.133712	AKT2	v-akt murine thymoma viral oncogene homolog 2
206419_at	1.68045	0.157881	RORC	RAR-related orphan receptor C
1567027_at	1.68043	0.133712	SH3GL1P2	SH3-domain GRB2-like 1 pseudogene 2
244281_at	1.68035	0.199346	REXO1	REX1, RNA exonuclease 1 homolog (S. cerevisiae)
223149_s_at	1.68034	0.199346	PTPN23	protein tyrosine phosphatase, non-receptor type 23
215826_x_at	1.68034	0.100855	ZNF835	zinc finger protein 835
1555189_a_at	1.68022	0.252983	TAT	tyrosine aminotransferase
1561407_at	1.6801	0.100855	ARAP2	ArfGAP with RhoGAP domain, ankyrin repeat and PH domain 2
1566151_at	1.68008	0.045397	CLP1	CLP1, cleavage and polyadenylation factor I subunit, homolog (S. cerevisiae)
207066_at	1.67986	0.157881	HRC	histidine rich calcium binding protein
231553_s_at	1.67984	0.157881	MICAL3	Microtubule associated monoxygenase, calponin and LIM domain containing 3
230513_at	1.6798	0.100855	BAT3	HLA-B associated transcript 3
223719_s_at	1.67948	0.199346	RTBDN	retbindin
207614_s_at	1.67924	0.199346	CUL1	cullin 1
209546_s_at	1.67898	0.295914	APOL1	apolipoprotein L, 1
216036_x_at	1.6788	0.199346	WDTC1	WD and tetratricopeptide repeats 1
208357_x_at	1.67863	0.295914	CSH1	chorionic somatomammotropin hormone 1 (placental lactogen)
1553297_a_at	1.6786	0.295914	CSF3R	colony stimulating factor 3 receptor (granulocyte)
233287_at	1.67857	0.0877665	SLC6A17	solute carrier family 6, member 17
242668_x_at	1.67848	0.157881	SUN5	Sad1 and UNC84 domain containing 5
1558001_s_at	1.67833	0.119934	ARID5B	AT rich interactive domain 5B (MRF1-like)
1552579_a_at	1.67831	0.199346	ADAM21	ADAM metallopeptidase domain 21
228473_at	1.6781	0.133712	MSX1	Msh homeobox 1
204891_s_at	1.67809	0.133712	LCK	lymphocyte-specific protein tyrosine kinase
1555922_at	1.67801	0.199346	C10orf114	chromosome 10 open reading frame 114
208203_x_at	1.67795	0.295914	KIR2DS5	killer cell immunoglobulin-like receptor, two domains, short cytoplasmic tail, 5
204736_s_at	1.67791	0.388	CSPG4	chondroitin sulfate proteoglycan 4
238138_at	1.6779	0.252983	LOC729595	similar to high mobility group box 3
211188_at	1.67789	0.199346	CD84	CD84 molecule
1565339_at	1.67782	0.199346	DNAH10	dynein, axonemal, heavy chain 10
36907_at	1.67781	0.100855	MVK	mevalonate kinase
232388_at	1.67777	0.100855	CNTNAP4	contactin associated protein-like 4
204670_x_at	1.67772	0.295914	HLA-DRB1 /// HLA-DRB4	major histocompatibility complex, class II, DR beta 1 /// major histocompatibility complex, class II
209721_s_at	1.67763	0.295914	IFFO1	intermediate filament family orphan 1
238857_at	1.67759	0.100855	ATE1	Arginyltransferase 1
216402_at	1.67753	0.252983	SEC14L4	SEC14-like 4 (S. cerevisiae)
220282_at	1.67743	0.388	RIC3	resistance to inhibitors of cholinesterase 3 homolog (C. elegans)
206904_at	1.67707	0.157881	MATN1	matrilin 1, cartilage matrix protein
1554646_at	1.67688	0.0300071	OSBPL1A	oxysterol binding protein-like 1A
211918_x_at	1.67687	0.157881	PAPPA2	pappalysin 2
208025_s_at	1.67653	0.295914	HMGA2	high mobility group AT-hook 2
1555470_a_at	1.67648	0.133712	PPM1F	protein phosphatase, Mg2+/Mn2+ dependent, 1F
216202_s_at	1.67643	0.100855	SPTLC2	serine palmitoyltransferase, long chain base subunit 2
210913_at	1.67642	0.252983	CDH20	cadherin 20, type 2
228678_at	1.6763	0.157881	FAM116B	family with sequence similarity 116, member B
201402_at	1.67624	0.157881	ADRBK1	adrenergic, beta, receptor kinase 1
232654_s_at	1.67615	0.157881	UGT1A6	UDP glucuronosyltransferase 1 family, polypeptide A6
224941_at	1.67612	0.0877665	PAPPA	pregnancy-associated plasma protein A, pappalysin 1
40850_at	1.67611	0.0596441	FKBP8	FK506 binding protein 8, 38kDa
204994_at	1.6758	0.133712	MX2	myxovirus (influenza virus) resistance 2 (mouse)
1564803_at	1.67578	0.0877665	KRTAP11-1	keratin associated protein 11-1
211105_s_at	1.67519	0.157881	NFATC1	nuclear factor of activated T-cells, cytoplasmic, calcineurin-dependent 1
219464_at	1.67497	0.252983	CA14	carbonic anhydrase XIV
227529_s_at	1.67493	1.6026	AKAP12	A kinase (PRKA) anchor protein 12
215115_x_at	1.67475	0.157881	NTRK3	neurotrophic tyrosine kinase, receptor, type 3
210515_at	1.67469	0.100855	HNF1A	HNF1 homeobox A
221272_s_at	1.67464	0	C1orf21	chromosome 1 open reading frame 21
243669_s_at	1.67463	0.133712	PRAP1	proline-rich acidic protein 1
1560757_at	1.67457	0.492469	TOP1MT	Topoisomerase (DNA) I, mitochondrial
1562896_at	1.67453	0.199346	TNRC18	trinucleotide repeat containing 18
222566_at	1.67448	0.295914	SUV420H1	suppressor of variegation 4-20 homolog 1 (Drosophila)
233535_at	1.67444	0.199346	ATP13A4	ATPase type 13A4
220245_at	1.67441	0.133712	SLC45A2	solute carrier family 45, member 2
206423_at	1.67438	0.0386303	ANGPTL7	angiopoietin-like 7
1554183_s_at	1.67428	0.157881	TRIM73 /// TRIM74	tripartite motif-containing 73 /// tripartite motif-containing 74
1564012_at	1.67423	0.252983	LOC100132354	hypothetical LOC100132354
211328_x_at	1.67421	0.0877665	HFE	hemochromatosis
217455_s_at	1.67421	0.045397	SSTR2	somatostatin receptor 2
205883_at	1.67383	0.133712	ZBTB16	zinc finger and BTB domain containing 16
236673_at	1.67378	0.133712	TIFAB	TRAF-interacting protein with forkhead-associated domain, family member B
208583_x_at	1.6737	0.119934	HIST1H2AJ	histone cluster 1, H2aj
211867_s_at	1.6737	0.157881	PCDHA10	protocadherin alpha 10
1554428_s_at	1.67353	0.252983	NLGN2	neuroligin 2
225265_at	1.67341	0.492469	RBMS1	RNA binding motif, single stranded interacting protein 1
206093_x_at	1.67324	0.252983	TNXA /// TNXB	tenascin XA pseudogene /// tenascin XB
221336_at	1.67315	0.0386303	ATOH1	atonal homolog 1 (Drosophila)
1569980_x_at	1.67315	0.295914	HKR1	HKR1, GLI-Kruppel zinc finger family member
206865_at	1.67312	0.295914	HRK	harakiri, BCL2 interacting protein (contains only BH3 domain)
233006_at	1.67295	0.199346	SEP4	Septin 4
206946_at	1.67247	0.133712	HCN4	hyperpolarization activated cyclic nucleotide-gated potassium channel 4
206573_at	1.6724	0.133712	KCNQ3	potassium voltage-gated channel, KQT-like subfamily, member 3
1565859_at	1.67239	0.100855	SNORA71A	small nucleolar RNA, H/ACA box 71A
33768_at	1.6723	0.0596441	DMWD	dystrophia myotonica, WD repeat containing
217001_x_at	1.6722	0.388	HLA-DOA	major histocompatibility complex, class II, DO alpha
216956_s_at	1.6722	0.199346	ITGA2B	integrin, alpha 2b (platelet glycoprotein IIb of IIb/IIIa complex, antigen CD41)
1553655_at	1.67209	0.252983	CDC20B	cell division cycle 20 homolog B (S. cerevisiae)
239473_x_at	1.67207	0.100855	LOC100288104 /// LOC100293818	hypothetical protein LOC100288104 /// hypothetical protein LOC100293818
1552596_at	1.67203	0.199346	GAS2L2	growth arrest-specific 2 like 2
1557729_at	1.67189	0.199346	LOC100131848	FP2025
243475_at	1.67184	0.157881	CBL	Cas-Br-M (murine) ecotropic retroviral transforming sequence
211739_x_at	1.67183	0.295914	CSH1	chorionic somatomammotropin hormone 1 (placental lactogen)
201522_x_at	1.67179	0.133712	SNRPN /// SNURF	small nuclear ribonucleoprotein polypeptide N /// SNRPN upstream reading frame
231758_at	1.67174	0.133712	PRM3	protamine 3
1556047_s_at	1.67152	0.388	MAGEE1	melanoma antigen family E, 1
226523_at	1.67143	0.119934	TAGLN	transgelin
216927_at	1.67142	0.199346	KIAA0892	KIAA0892
49327_at	1.6712	0.252983	SIRT3	sirtuin (silent mating type information regulation 2 homolog) 3 (S. cerevisiae)
1556754_at	1.67106	0.252983	LOC100132987	Hypothetical protein LOC100132987
201766_at	1.67089	0.133712	ELAC2	elaC homolog 2 (E. coli)
234816_at	1.67087	0.0596441	C14orf48	chromosome 14 open reading frame 48
230358_at	1.67084	0.133712	ZER1	Zer-1 homolog (C. elegans)
214570_x_at	1.67078	0.157881	LOC100294050 /// POM121L10P /// POM121L1P /// POM121L4P /// POM121L8P /// POM121L9P	hypothetical protein LOC100294050 /// POM121 membrane glycoprotein-like 10 (rat) pseudogene /// POM1
1553094_at	1.67078	0.252983	TAC4	tachykinin 4 (hemokinin)
215760_s_at	1.6707	0	SBNO2	strawberry notch homolog 2 (Drosophila)
228419_at	1.67061	0.133712	METRN	meteorin, glial cell differentiation regulator
202493_x_at	1.67041	0.100855	CSH1	chorionic somatomammotropin hormone 1 (placental lactogen)
220863_at	1.67026	0.100855	MIP	major intrinsic protein of lens fiber
222900_at	1.67013	0.295914	NRIP3	nuclear receptor interacting protein 3
210099_at	1.67011	0.157881	ABCA2	ATP-binding cassette, sub-family A (ABC1), member 2
203428_s_at	1.6701	0.100855	ASF1A	ASF1 anti-silencing function 1 homolog A (S. cerevisiae)
1556986_at	1.67007	0.119934	OR2H1	olfactory receptor, family 2, subfamily H, member 1
224263_x_at	1.66981	0.252983	ZAN	zonadhesin
1555401_at	1.66962	0.199346	SOHLH2	spermatogenesis and oogenesis specific basic helix-loop-helix 2
1568723_at	1.66956	0.157881	ATP9B	ATPase, class II, type 9B
213265_at	1.66955	0.199346	PGA3 /// PGA4 /// PGA5	pepsinogen 3, group I (pepsinogen A) /// pepsinogen 4, group I (pepsinogen A) /// pepsinogen 5, grou
1564281_at	1.66938	0.199346	LOC285708	hypothetical protein LOC285708
211621_at	1.66935	0.388	AR	androgen receptor
204912_at	1.66911	0.0300071	IL10RA	interleukin 10 receptor, alpha
235357_at	1.66902	0.119934	DPF3	D4, zinc and double PHD fingers, family 3
1556854_at	1.66898	0.0386303	LOC283501	hypothetical protein LOC283501
218941_at	1.66895	0.133712	FBXW2	F-box and WD repeat domain containing 2
206313_at	1.66875	0.199346	HLA-DOA	major histocompatibility complex, class II, DO alpha
213676_at	1.66842	0.252983	TMEM151B	transmembrane protein 151B
1557105_a_at	1.66835	0.133712	ZNF397OS	Zinc finger protein 397 opposite strand
221672_s_at	1.6683	0.100855	TRAPPC9	trafficking protein particle complex 9
1556131_s_at	1.66823	0.157881	FBF1	Fas (TNFRSF6) binding factor 1
1569496_s_at	1.66799	0.119934	LOC100130872	hypothetical LOC100130872
220061_at	1.66798	0.0877665	ACSM5	acyl-CoA synthetase medium-chain family member 5
216878_x_at	1.66781	0.100855	HAB1	B1 for mucin
220446_s_at	1.66772	0.0386303	CHST4	carbohydrate (N-acetylglucosamine 6-O) sulfotransferase 4
224271_x_at	1.66768	0.119934	FKSG43 /// FRMD8	FKSG43 gene /// FERM domain containing 8
226061_s_at	1.66768	0.100855	NUDT3	Nudix (nucleoside diphosphate linked moiety X)-type motif 3
239079_at	1.66765	0.295914	ADAM7	ADAM metallopeptidase domain 7
221140_s_at	1.66753	0.119934	GPR132	G protein-coupled receptor 132
206010_at	1.66752	0.157881	HABP2	hyaluronan binding protein 2
215860_at	1.66743	0.295914	SYT12	Synaptotagmin XII
237249_at	1.66738	0.199346	KCNQ1OT1	KCNQ1 overlapping transcript 1 (non-protein coding)
226738_at	1.6673	0.157881	WDR81	WD repeat domain 81
208128_x_at	1.66698	0.119934	KIF25	kinesin family member 25
229244_at	1.66679	0.133712	LSAMP	limbic system-associated membrane protein
1554115_at	1.66674	0.199346	C5orf58	chromosome 5 open reading frame 58
228163_at	1.66642	0.252983	ST6GALNAC4	ST6 (alpha-N-acetyl-neuraminyl-2,3-beta-galactosyl-1,3)-N-acetylgalactosaminide alpha-2,6-sialyltran
214492_at	1.66618	0.492469	SGCD	sarcoglycan, delta (35kDa dystrophin-associated glycoprotein)
214128_at	1.66614	0.0300071	DAGLA	diacylglycerol lipase, alpha
226772_s_at	1.66607	0.295914	SAP30L	SAP30-like
211557_x_at	1.6659	0.252983	SLCO2B1	solute carrier organic anion transporter family, member 2B1
206083_at	1.66582	0.157881	BAI1	brain-specific angiogenesis inhibitor 1
220002_at	1.66546	0.157881	KIF26B	kinesin family member 26B
213776_at	1.66544	0.119934	LOC157562	hypothetical protein LOC157562
222192_s_at	1.66538	0.252983	C2orf43	chromosome 2 open reading frame 43
1556015_a_at	1.66519	0.388	MESP2	mesoderm posterior 2 homolog (mouse)
220763_at	1.66486	0.157881	HSPA12A	heat shock 70kDa protein 12A
206630_at	1.66484	0.157881	TYR	tyrosinase (oculocutaneous albinism IA)
1562651_at	1.66475	0.0300071	ZSCAN1	zinc finger and SCAN domain containing 1
214926_at	1.66442	0.295914	SPTAN1	spectrin, alpha, non-erythrocytic 1 (alpha-fodrin)
232011_s_at	1.66435	0.388	MAP1LC3A	microtubule-associated protein 1 light chain 3 alpha
225500_x_at	1.6643	0.157881	SCAF1	SR-related CTD-associated factor 1
216001_at	1.66429	0.157881	PRAMEF12	PRAME family member 12
205560_at	1.66418	0.199346	PCSK5	proprotein convertase subtilisin/kexin type 5
201120_s_at	1.6639	0.252983	PGRMC1	progesterone receptor membrane component 1
216596_at	1.66386	0.0386303	DKFZP434L187	hypothetical LOC26082
216474_x_at	1.66368	0.157881	TPSAB1 /// TPSB2	tryptase alpha/beta 1 /// tryptase beta 2 (gene/pseudogene)
31861_at	1.66365	0.199346	IGHMBP2	immunoglobulin mu binding protein 2
231216_at	1.66358	0.0877665	TMEM179	Transmembrane protein 179
227570_at	1.66341	0.199346	TMEM86A	transmembrane protein 86A
1566340_at	1.66339	0.295914	SNORD8	small nucleolar RNA, C/D box 8
1555349_a_at	1.66329	0.0300071	ITGB2	integrin, beta 2 (complement component 3 receptor 3 and 4 subunit)
232891_at	1.66323	0.133712	SIRPD	signal-regulatory protein delta
205697_at	1.66292	0.295914	SCGN	secretagogin, EF-hand calcium binding protein
230994_at	1.66281	0.0300071	FAM181B	family with sequence similarity 181, member B
227513_s_at	1.66268	0.100855	LRRFIP1	Leucine rich repeat (in FLII) interacting protein 1
210133_at	1.66261	0.199346	CCL11	chemokine (C-C motif) ligand 11
235903_at	1.66259	0.157881	ANKS6	ankyrin repeat and sterile alpha motif domain containing 6
232866_at	1.66256	0.133712	ZSCAN18	zinc finger and SCAN domain containing 18
235958_at	1.66255	0.199346	PLA2G4F	phospholipase A2, group IVF
233409_at	1.66254	0.157881	RHBDL3	rhomboid, veinlet-like 3 (Drosophila)
219753_at	1.66249	0.252983	STAG3	stromal antigen 3
1567623_at	1.6624	0.119934	ABLIM2	Actin binding LIM protein family, member 2
232610_at	1.66233	0.0596441	PARP14	poly (ADP-ribose) polymerase family, member 14
229839_at	1.66223	0.0300071	SCARA5	Scavenger receptor class A, member 5 (putative)
206234_s_at	1.66208	0.0877665	MMP17	matrix metallopeptidase 17 (membrane-inserted)
1553112_s_at	1.66173	0.295914	CDK8	cyclin-dependent kinase 8
212822_at	1.66101	0.157881	HEG1	HEG homolog 1 (zebrafish)
1564040_a_at	1.66097	0.119934	LOC283999	transmembrane protein ENSP00000364084
216226_at	1.66092	0.252983	TAF4B	TAF4b RNA polymerase II, TATA box binding protein (TBP)-associated factor, 105kDa
209490_s_at	1.66085	0.100855	PPT2	palmitoyl-protein thioesterase 2
215783_s_at	1.66083	0.0877665	ALPL	alkaline phosphatase, liver/bone/kidney
228947_x_at	1.66068	0.199346	TMEM204	transmembrane protein 204
1555608_at	1.66045	0.133712	CAPRIN2	caprin family member 2
205944_s_at	1.66026	0.252983	CLTCL1	clathrin, heavy chain-like 1
1555656_at	1.66023	0.0877665	CD300LG	CD300 molecule-like family member g
236631_at	1.66018	0.0300071	C21orf125	chromosome 21 open reading frame 125
211644_x_at	1.65998	0.199346	IGK@ /// IGKC /// IGKV3-20 /// LOC100291682	immunoglobulin kappa locus /// immunoglobulin kappa constant /// immunoglobulin kappa variable 3-20
64064_at	1.65996	0.133712	GIMAP5	GTPase, IMAP family member 5
1561269_at	1.65995	0.295914	RAPGEF5	Rap guanine nucleotide exchange factor (GEF) 5
200852_x_at	1.65987	0.133712	GNB2	guanine nucleotide binding protein (G protein), beta polypeptide 2
221091_at	1.65983	0.295914	INSL5	insulin-like 5
205886_at	1.65972	0.100855	REG1B	regenerating islet-derived 1 beta
236786_at	1.65956	0.119934	FAM135B	family with sequence similarity 135, member B
233891_at	1.65941	0.199346	LOC100133790	intestinal mucin-like
229918_at	1.65922	0.157881	CCDC40	coiled-coil domain containing 40
220046_s_at	1.65921	0.0300071	CCNL1	cyclin L1
221333_at	1.65914	0.199346	FOXP3	forkhead box P3
216460_at	1.65913	0.199346	FLJ00049	FLJ00049 protein
231724_at	1.65913	0.133712	MED26	mediator complex subunit 26
206617_s_at	1.65903	0.0877665	RENBP	renin binding protein
210730_s_at	1.659	0.133712	NPY2R	neuropeptide Y receptor Y2
213779_at	1.65888	0.100855	EMID1	EMI domain containing 1
227877_at	1.65887	0.100855	C5orf39	chromosome 5 open reading frame 39
221385_s_at	1.65868	0.0596441	FFAR3	free fatty acid receptor 3
41386_i_at	1.65867	0.199346	KDM6B	lysine (K)-specific demethylase 6B
223321_s_at	1.65864	0.0596441	FGFRL1	fibroblast growth factor receptor-like 1
228079_at	1.65859	0.157881	C3orf58	chromosome 3 open reading frame 58
205274_at	1.65847	0.0877665	GTPBP1	GTP binding protein 1
1553438_at	1.65832	0.133712	C11orf72	chromosome 11 open reading frame 72
204064_at	1.65814	0.252983	THOC1	THO complex 1
222389_s_at	1.65805	0.734221	WAC	WW domain containing adaptor with coiled-coil
211410_x_at	1.65805	0.295914	KIR2DL5A	killer cell immunoglobulin-like receptor, two domains, long cytoplasmic tail, 5A
206780_at	1.65793	0.0386303	GAD2	glutamate decarboxylase 2 (pancreatic islets and brain, 65kDa)
232792_at	1.65788	0.0596441	TRIM69	tripartite motif-containing 69
221684_s_at	1.65782	0.100855	NYX	nyctalopin
217163_at	1.65769	0.295914	ESR1	estrogen receptor 1
226614_s_at	1.65765	0.119934	FAM167A	family with sequence similarity 167, member A
205475_at	1.65758	0.252983	SCRG1	stimulator of chondrogenesis 1
242891_at	1.65753	0.133712	ADCY5	Adenylate cyclase 5
1559224_at	1.65741	0.0877665	LCE1E	late cornified envelope 1E
231398_at	1.65741	0.199346	SLC22A7	solute carrier family 22 (organic anion transporter), member 7
220807_at	1.65737	0.119934	HBQ1	hemoglobin, theta 1
230806_s_at	1.65721	0.388	FAM65A	family with sequence similarity 65, member A
231157_at	1.65716	0.0596441	TTLL11	tubulin tyrosine ligase-like family, member 11
220681_at	1.65707	0.295914	C22orf26	chromosome 22 open reading frame 26
1562022_s_at	1.65694	0.252983	LOC100130987 /// RAD9A	similar to hCG1815675 /// RAD9 homolog A (S. pombe)
224215_s_at	1.65686	0.199346	DLL1	delta-like 1 (Drosophila)
203101_s_at	1.6565	0.388	MGAT2	mannosyl (alpha-1,6-)-glycoprotein beta-1,2-N-acetylglucosaminyltransferase
204760_s_at	1.65644	0.295914	NR1D1 /// THRA	nuclear receptor subfamily 1, group D, member 1 /// thyroid hormone receptor, alpha (erythroblastic
227399_at	1.65606	0.252983	VGLL3	vestigial like 3 (Drosophila)
238594_x_at	1.65603	0.0596441	DUSP8	dual specificity phosphatase 8
204539_s_at	1.65594	0.119934	CELSR1	cadherin, EGF LAG seven-pass G-type receptor 1 (flamingo homolog, Drosophila)
219602_s_at	1.65592	0.133712	FAM38B	family with sequence similarity 38, member B
226173_at	1.65554	0.0596441	TBC1D25	TBC1 domain family, member 25
1566402_at	1.65545	0.388	SNORA68	small nucleolar RNA, H/ACA box 68
223514_at	1.6552	0.388	CARD11	caspase recruitment domain family, member 11
230878_s_at	1.65512	0.252983	LOC100286980	hypothetical protein LOC100286980
244108_at	1.65503	0.199346	SYNPO2	synaptopodin 2
201909_at	1.65494	0.133712	RPS4Y1	ribosomal protein S4, Y-linked 1
208507_at	1.65491	0.100855	OR7C2	olfactory receptor, family 7, subfamily C, member 2
219488_at	1.65468	0.199346	A4GALT	alpha 1,4-galactosyltransferase
242242_at	1.65453	0.252983	USP6	ubiquitin specific peptidase 6 (Tre-2 oncogene)
1563420_at	1.65449	0.199346	XGPY2	Xg pseudogene, Y-linked 2
203996_s_at	1.65433	0.157881	C21orf2	chromosome 21 open reading frame 2
234440_at	1.6543	0.119934	TRD@	T cell receptor delta locus
207007_at	1.65422	0.295914	NR1I3	nuclear receptor subfamily 1, group I, member 3
227654_at	1.65404	0.295914	FAM65C	family with sequence similarity 65, member C
1564021_at	1.654	0.199346	LOC100130456	hypothetical LOC100130456
228228_at	1.65397	0.295914	DACT3	dapper, antagonist of beta-catenin, homolog 3 (Xenopus laevis)
214360_at	1.65396	0.295914	SMARCA4	SWI/SNF related, matrix associated, actin dependent regulator of chromatin, subfamily a, member 4
35150_at	1.65388	0.133712	CD40	CD40 molecule, TNF receptor superfamily member 5
242284_at	1.65385	0.295914	LOC199899	hypothetical protein LOC199899
239031_at	1.65381	0.388	SSTR2	somatostatin receptor 2
215541_s_at	1.65373	0.119934	DIAPH1	diaphanous homolog 1 (Drosophila)
238582_at	1.6537	0.119934	C21orf2	Chromosome 21 open reading frame 2
1561490_at	1.65368	0.199346	AAA1	asthma-associated alternatively spliced gene 1
208286_x_at	1.65368	0.0877665	POU5F1 /// POU5F1B /// POU5F1P3 /// POU5F1P4	POU class 5 homeobox 1 /// POU class 5 homeobox 1B /// POU class 5 homeobox 1 pseudogene 3 /// POU c
1554202_x_at	1.65358	0.100855	CABP4	calcium binding protein 4
236024_at	1.6535	0.157881	GPM6A	glycoprotein M6A
206222_at	1.65345	0.133712	TNFRSF10C	tumor necrosis factor receptor superfamily, member 10c, decoy without an intracellular domain
1564327_at	1.65325	0.0386303	FLJ32790	hCG1983896
205326_at	1.6532	0.252983	RAMP3	receptor (G protein-coupled) activity modifying protein 3
1558782_a_at	1.653	0.295914	LOC100130557	hypothetical LOC100130557
232404_at	1.65272	0.295914	SHROOM4	shroom family member 4
217487_x_at	1.65263	0.0596441	FOLH1	folate hydrolase (prostate-specific membrane antigen) 1
243263_at	1.65252	0.133712	C17orf55	chromosome 17 open reading frame 55
210032_s_at	1.6525	0.119934	SPAG6	sperm associated antigen 6
207412_x_at	1.65235	0.157881	CELP	carboxyl ester lipase pseudogene
203030_s_at	1.65234	0.100855	PTPRN2	protein tyrosine phosphatase, receptor type, N polypeptide 2
208399_s_at	1.65213	0.133712	EDN3	endothelin 3
229239_x_at	1.65209	0.0596441	SLCO4A1	Solute carrier organic anion transporter family, member 4A1
203130_s_at	1.65208	0.0877665	KIF5C	kinesin family member 5C
207682_s_at	1.65205	0.100855	KIF25	kinesin family member 25
208028_s_at	1.65205	0.252983	GPX5	glutathione peroxidase 5 (epididymal androgen-related protein)
206463_s_at	1.65192	0.295914	DHRS2	dehydrogenase/reductase (SDR family) member 2
1557226_a_at	1.65155	0.119934	ASPG	asparaginase homolog (S. cerevisiae)
209999_x_at	1.65144	0.119934	SOCS1	suppressor of cytokine signaling 1
229945_at	1.65124	0.295914	CYHR1	Cysteine/histidine-rich 1
235649_at	1.6512	0.295914	ADAMTS8	ADAM metallopeptidase with thrombospondin type 1 motif, 8
238230_x_at	1.65118	0.133712	MAN2C1	mannosidase, alpha, class 2C, member 1
1559272_at	1.65112	0.199346	EXOC3L	exocyst complex component 3-like
222377_at	1.65105	0.157881	TBX10	T-box 10
219064_at	1.65103	0.0877665	ITIH5	inter-alpha (globulin) inhibitor H5
230191_at	1.65092	0.199346	TTBK1	tau tubulin kinase 1
211210_x_at	1.65066	0.0877665	SH2D1A	SH2 domain containing 1A
208465_at	1.65063	0.133712	GRM2	glutamate receptor, metabotropic 2
244759_x_at	1.65049	0.045397	RNF207	Ring finger protein 207
1552526_at	1.65039	0.388	FAM71C	family with sequence similarity 71, member C
233686_at	1.65021	0.734221	ASXL3	additional sex combs like 3 (Drosophila)
204115_at	1.65015	0.388	GNG11	guanine nucleotide binding protein (G protein), gamma 11
211818_s_at	1.65014	0.119934	PDE4C	phosphodiesterase 4C, cAMP-specific (phosphodiesterase E1 dunce homolog, Drosophila)
1554117_at	1.64987	0.157881	CCDC60	coiled-coil domain containing 60
211001_at	1.64978	0.0877665	TRIM29	tripartite motif-containing 29
1569268_at	1.64976	0.045397	GRIN2C	glutamate receptor, ionotropic, N-methyl D-aspartate 2C
240014_at	1.64976	0.0596441	POLR2J4	polymerase (RNA) II (DNA directed) polypeptide J4, pseudogene
1556427_s_at	1.64975	0.199346	LRRN4CL	LRRN4 C-terminal like
217557_s_at	1.6497	0.199346	CPM	Carboxypeptidase M
228146_at	1.64964	0.157881	C17orf51	chromosome 17 open reading frame 51
215202_at	1.64961	0.388	LOC91316	glucuronidase, beta/immunoglobulin lambda-like polypeptide 1 pseudogene
205818_at	1.64954	0.252983	DBC1	deleted in bladder cancer 1
213678_at	1.64931	0.295914	TMEM151B	transmembrane protein 151B
1553826_a_at	1.6492	0.252983	C16orf11	chromosome 16 open reading frame 11
222596_s_at	1.64911	0.045397	LGR4	leucine-rich repeat-containing G protein-coupled receptor 4
206154_at	1.64906	0.199346	RLBP1	retinaldehyde binding protein 1
228233_at	1.64871	0.492469	FREM1	FRAS1 related extracellular matrix 1
1559129_a_at	1.64863	0.252983	LOC158257	hypothetical protein LOC158257
229799_s_at	1.64858	0.0877665	NCAM1	neural cell adhesion molecule 1
211469_s_at	1.64856	0.295914	CXCR6	chemokine (C-X-C motif) receptor 6
227248_at	1.64823	0.0596441	PLEKHH3	pleckstrin homology domain containing, family H (with MyTH4 domain) member 3
221344_at	1.64819	0.0300071	OR12D2	olfactory receptor, family 12, subfamily D, member 2
1555319_at	1.64802	0.388	STAB1	stabilin 1
233267_at	1.64801	0.100855	SELENBP1	Selenium binding protein 1
235666_at	1.64788	0.199346	ITGA8	integrin, alpha 8
224059_s_at	1.64784	0.133712	NUMBL	numb homolog (Drosophila)-like
209872_s_at	1.64783	0.133712	PKP3	plakophilin 3
216333_x_at	1.64765	0.133712	TNXA /// TNXB	tenascin XA pseudogene /// tenascin XB
228269_x_at	1.64759	0.199346	KCNIP3	Kv channel interacting protein 3, calsenilin
224831_at	1.64756	0.388	CPEB4	cytoplasmic polyadenylation element binding protein 4
228210_at	1.64748	0.252983	NXPH3	neurexophilin 3
1566816_at	1.6474	0.119934	FGF22	Fibroblast growth factor 22
1554584_at	1.64739	0.119934	LRRC48	leucine rich repeat containing 48
215984_s_at	1.64716	0.199346	ARFRP1	ADP-ribosylation factor related protein 1
1552667_a_at	1.64706	0	SH2D3C	SH2 domain containing 3C
207823_s_at	1.64689	0.388	AIF1	allograft inflammatory factor 1
207642_at	1.64686	0.119934	HCRT	hypocretin (orexin) neuropeptide precursor
209758_s_at	1.64682	0.388	MFAP5	microfibrillar associated protein 5
48612_at	1.64682	0.157881	N4BP1	NEDD4 binding protein 1
1567036_at	1.64676	0.133712	C20orf181	chromosome 20 open reading frame 181
227168_at	1.64665	0.492469	MIAT	myocardial infarction associated transcript (non-protein coding)
1570085_at	1.64663	0.199346	TTLL1	tubulin tyrosine ligase-like family, member 1
1566831_at	1.64652	0.119934	LOC283104	hypothetical LOC283104
238413_at	1.64625	0.295914	RRN3P3	RNA polymerase I transcription factor homolog (S. cerevisiae) pseudogene 3
203922_s_at	1.64615	0.133712	CYBB	cytochrome b-245, beta polypeptide
244823_at	1.64609	0.133712	LOC100129034	hypothetical protein LOC100129034
223484_at	1.64606	0.157881	C15orf48	chromosome 15 open reading frame 48
214226_at	1.64603	0.157881	PRSS53	protease, serine, 53
206488_s_at	1.64585	0.734221	CD36	CD36 molecule (thrombospondin receptor)
214219_x_at	1.64584	0.100855	MAP4K1	mitogen-activated protein kinase kinase kinase kinase 1
219168_s_at	1.64578	0.119934	PRR5	proline rich 5 (renal)
221533_at	1.64573	0.252983	FAM162A	family with sequence similarity 162, member A
207224_s_at	1.64562	0.388	SIGLEC7	sialic acid binding Ig-like lectin 7
1554554_at	1.64528	0.295914	CCDC57	coiled-coil domain containing 57
220337_at	1.64521	0.157881	NGB	neuroglobin
1562754_at	1.64513	0.252983	LOC339260	hypothetical protein LOC339260
206582_s_at	1.64501	0.199346	GPR56	G protein-coupled receptor 56
237635_at	1.64499	0.045397	LOC100128164	four and a half LIM domains 1 pseudogene
231497_at	1.64498	0.252983	LOC100131117	similar to hCG2045385
205821_at	1.64496	0.252983	KLRK1	killer cell lectin-like receptor subfamily K, member 1
242200_at	1.6449	0.133712	ADAMTSL5	ADAMTS-like 5
210560_at	1.6446	0.133712	GBX2	gastrulation brain homeobox 2
238329_at	1.64455	0.388	MPRIP	Myosin phosphatase Rho interacting protein
1554649_at	1.64446	0.119934	LOC100288447	Hypothetical protein LOC100288447
204189_at	1.64424	0.0596441	RARG	retinoic acid receptor, gamma
207468_s_at	1.64417	0.295914	SFRP5	secreted frizzled-related protein 5
213837_at	1.64417	0.133712	L3MBTL	l(3)mbt-like (Drosophila)
1556232_at	1.64392	0.199346	KIF6	kinesin family member 6
1559682_at	1.64387	0.295914	TRIM16L	Tripartite motif-containing 16-like
1563003_at	1.64385	0.0386303	ITGAX	integrin, alpha X (complement component 3 receptor 4 subunit)
219430_at	1.64383	0.157881	GPR137	G protein-coupled receptor 137
1562425_at	1.64375	0.0877665	FARP1	FERM, RhoGEF (ARHGEF) and pleckstrin domain protein 1 (chondrocyte-derived)
223739_at	1.64358	0.157881	PADI1	peptidyl arginine deiminase, type I
216608_at	1.64354	0.133712	LOC26102	hypothetical LOC26102
232494_at	1.64346	0.492469	CYP8B1	cytochrome P450, family 8, subfamily B, polypeptide 1
208239_at	1.64324	0.295914	FOXE1	forkhead box E1 (thyroid transcription factor 2)
1554814_at	1.64319	0.100855	UBE2O	ubiquitin-conjugating enzyme E2O
1555321_at	1.64297	0.199346	ACOT11	acyl-CoA thioesterase 11
1557536_at	1.6429	0.199346	WNK2	WNK lysine deficient protein kinase 2
228873_at	1.64289	0.199346	COL22A1	collagen, type XXII, alpha 1
243029_at	1.64288	0.295914	KREMEN1	kringle containing transmembrane protein 1
203331_s_at	1.6427	0.119934	INPP5D	inositol polyphosphate-5-phosphatase, 145kDa
225907_at	1.6425	0.0386303	LOC728743	similar to GLI-Kruppel family member HKR1
229440_at	1.64212	0.388	RBM47	RNA binding motif protein 47
211323_s_at	1.64211	0.119934	ITPR1	inositol 1,4,5-triphosphate receptor, type 1
207979_s_at	1.64209	0.252983	CD8B	CD8b molecule
1554318_at	1.642	0.157881	LOC541473	FK506 binding protein 6, 36kDa pseudogene
232499_at	1.64184	0.119934	ITPKB	inositol 1,4,5-trisphosphate 3-kinase B
229217_at	1.64176	0.252983	SP3	Sp3 transcription factor
223362_s_at	1.64162	0.157881	SEP3	septin 3
202938_x_at	1.64152	0.199346	RRP7A /// RRP7B	ribosomal RNA processing 7 homolog A (S. cerevisiae) /// ribosomal RNA processing 7 homolog B (S. ce
1557480_a_at	1.64147	0.157881	DYSFIP1	dysferlin interacting protein 1
1554625_at	1.64132	0.157881	BCL6B	B-cell CLL/lymphoma 6, member B
1556555_at	1.64113	0.100855	LOC100129461	Hypothetical protein LOC100129461
201508_at	1.6411	0.100855	IGFBP4	insulin-like growth factor binding protein 4
208023_at	1.64105	0.133712	TNFRSF4	tumor necrosis factor receptor superfamily, member 4
232763_at	1.64103	0.119934	TLN1	Talin 1
205221_at	1.64087	0.388	HGD	homogentisate 1,2-dioxygenase
217469_at	1.64076	0.252983	IGHA1	Immunoglobulin heavy constant alpha 1
233992_x_at	1.6407	0.157881	ZNF445	zinc finger protein 445
220650_s_at	1.64069	0.157881	SLC9A5	solute carrier family 9 (sodium/hydrogen exchanger), member 5
241317_at	1.64056	0.133712	LOC283112	hypothetical protein LOC283112
1553584_at	1.64052	0.119934	CXorf36	chromosome X open reading frame 36
227000_at	1.64049	0.252983	C7orf41	chromosome 7 open reading frame 41
221367_at	1.6404	0.157881	MOS	v-mos Moloney murine sarcoma viral oncogene homolog
210451_at	1.64019	0.252983	PKLR	pyruvate kinase, liver and RBC
242533_at	1.6398	0.252983	LOC100130051	Hypothetical protein LOC100130051
1563485_at	1.63978	0.157881	LOC100294350	similar to hCG2033802
228860_at	1.63972	0.157881	UBE3B	ubiquitin protein ligase E3B
203028_s_at	1.63968	0.295914	CYBA	cytochrome b-245, alpha polypeptide
235731_at	1.63963	0.295914	AIPL1	aryl hydrocarbon receptor interacting protein-like 1
208780_x_at	1.63936	0.388	VAPA	VAMP (vesicle-associated membrane protein)-associated protein A, 33kDa
206719_at	1.63927	0.492469	SYNGR4	synaptogyrin 4
210152_at	1.63926	0.252983	LILRB4	leukocyte immunoglobulin-like receptor, subfamily B (with TM and ITIM domains), member 4
237506_at	1.63923	0.100855	TMEM177	Transmembrane protein 177
238941_at	1.63905	0.157881	TRIM50	Tripartite motif-containing 50
205262_at	1.63904	0.157881	KCNH2	potassium voltage-gated channel, subfamily H (eag-related), member 2
203811_s_at	1.639	0.0596441	DNAJB4	DnaJ (Hsp40) homolog, subfamily B, member 4
240590_at	1.6389	0.133712	LOC348761	hypothetical protein LOC348761
1564883_a_at	1.63871	0.252983	TAS1R1	taste receptor, type 1, member 1
220285_at	1.63869	0.133712	FAM108B1	family with sequence similarity 108, member B1
1560841_at	1.63865	0.157881	LOC389247	hypothetical gene supported by BC038563
1556368_at	1.63864	0.133712	PHKG2	phosphorylase kinase, gamma 2 (testis)
233361_at	1.6385	0.0596441	ANKRD44	ankyrin repeat domain 44
40560_at	1.63847	0.0596441	TBX2	T-box 2
214201_x_at	1.63839	0.133712	BAT2	HLA-B associated transcript 2
205686_s_at	1.63838	0.199346	CD86	CD86 molecule
214532_x_at	1.63834	0.295914	POU5F1B	POU class 5 homeobox 1B
206403_at	1.63793	0.734221	ZNF536	zinc finger protein 536
232581_x_at	1.63791	0.100855	HIVEP3	human immunodeficiency virus type I enhancer binding protein 3
231893_at	1.63777	0.0877665	KIAA1755	KIAA1755
234018_s_at	1.63768	0.0386303	SEL1L2	sel-1 suppressor of lin-12-like 2 (C. elegans)
207602_at	1.63768	0.119934	TMPRSS11D	transmembrane protease, serine 11D
1555834_at	1.63758	0.119934	UCHL1	Ubiquitin carboxyl-terminal esterase L1 (ubiquitin thiolesterase)
1553872_at	1.63742	0.199346	C17orf103	chromosome 17 open reading frame 103
214479_at	1.63741	0.100855	GFRA3	GDNF family receptor alpha 3
212713_at	1.6374	0.157881	MFAP4	microfibrillar-associated protein 4
220571_at	1.63729	0.492469	PRDM11	PR domain containing 11
201845_s_at	1.63705	0.100855	RYBP	RING1 and YY1 binding protein
221454_at	1.63705	0.133712	BOK	BCL2-related ovarian killer
233938_at	1.63684	0.0877665	C11orf86	chromosome 11 open reading frame 86
32625_at	1.63664	0.252983	NPR1	natriuretic peptide receptor A/guanylate cyclase A (atrionatriuretic peptide receptor A)
35617_at	1.63651	0.133712	MAPK7	mitogen-activated protein kinase 7
236285_at	1.6364	0.119934	KLHDC7B	kelch domain containing 7B
220156_at	1.63625	0.0596441	EFCAB1	EF-hand calcium binding domain 1
224171_at	1.63625	0.0877665	LSM14B	LSM14B, SCD6 homolog B (S. cerevisiae)
1556046_a_at	1.63619	0.252983	LOC157627	hypothetical LOC157627
219062_s_at	1.63618	2.28805	ZCCHC2	zinc finger, CCHC domain containing 2
214957_at	1.63615	0.133712	ACTL8	actin-like 8
234973_at	1.63604	0.492469	SLC38A5	solute carrier family 38, member 5
241346_at	1.63591	0.295914	ARHGAP30	Rho GTPase activating protein 30
206227_at	1.6358	0.252983	CILP	cartilage intermediate layer protein, nucleotide pyrophosphohydrolase
216842_x_at	1.63575	0.119934	RBM /// RBMY1A1 /// RBMY1B /// RBMY1D /// RBMY1E /// RBMY1F /// RBMY1J	similar to RNA binding motif protein, Y chromosome, family 2 member B /// RNA binding motif protein,
232196_at	1.63567	0.157881	LCA5L	Leber congenital amaurosis 5-like
1552845_at	1.6355	0.252983	CLDN15	claudin 15
207189_s_at	1.63535	0.100855	ZZEF1	zinc finger, ZZ-type with EF-hand domain 1
226369_at	1.63524	0.0877665	LOC338799	hypothetical LOC338799
223727_at	1.63523	0	KCNIP2	Kv channel interacting protein 2
210838_s_at	1.63521	0.157881	ACVRL1	activin A receptor type II-like 1
205547_s_at	1.63519	0.119934	TAGLN	transgelin
240886_at	1.63515	0.157881	CASR	Calcium-sensing receptor
206843_at	1.63512	0.252983	CRYBA4	crystallin, beta A4
210982_s_at	1.63507	0.388	HLA-DRA	major histocompatibility complex, class II, DR alpha
241550_at	1.63505	0.157881	DPPA5	developmental pluripotency associated 5
1553078_at	1.63439	0.199346	OR5P3	olfactory receptor, family 5, subfamily P, member 3
206694_at	1.63431	0.157881	PNLIPRP1	pancreatic lipase-related protein 1
231132_at	1.63426	0.199346	LOC348120	Hypothetical protein LOC348120
231999_at	1.63375	0.133712	ANKRD11	ankyrin repeat domain 11
201640_x_at	1.63373	0.0877665	CLPTM1	cleft lip and palate associated transmembrane protein 1
220542_s_at	1.63354	0.295914	PLUNC	palate, lung and nasal epithelium associated
216600_x_at	1.63353	0.133712	ALDOB	Aldolase B, fructose-bisphosphate
1570026_at	1.63348	0.119934	CPXM2	carboxypeptidase X (M14 family), member 2
208250_s_at	1.6334	0.157881	DMBT1	deleted in malignant brain tumors 1
214795_at	1.63339	0.252983	ZMYND8	zinc finger, MYND-type containing 8
206094_x_at	1.63337	0.119934	UGT1A1 /// UGT1A10 /// UGT1A3 /// UGT1A4 /// UGT1A5 /// UGT1A6 /// UGT1A7 /// UGT1A8 /// UGT1A9	UDP glucuronosyltransferase 1 family, polypeptide A1 /// UDP glucuronosyltransferase 1 family, polyp
208234_x_at	1.6333	0.157881	FGFR2	fibroblast growth factor receptor 2
205718_at	1.63324	0.0877665	ITGB7	integrin, beta 7
206180_x_at	1.63314	0.0300071	ZNF747	zinc finger protein 747
243883_at	1.63301	0.133712	MMP15	matrix metallopeptidase 15 (membrane-inserted)
1564713_a_at	1.63291	0.045397	FOXN4	forkhead box N4
227365_at	1.6329	0.133712	ATCAY	ataxia, cerebellar, Cayman type
221084_at	1.63275	0.295914	HTR3B	5-hydroxytryptamine (serotonin) receptor 3B
210380_s_at	1.63246	0.492469	CACNA1G	calcium channel, voltage-dependent, T type, alpha 1G subunit
210905_x_at	1.63238	0.252983	POU5F1P4	POU class 5 homeobox 1 pseudogene 4
205988_at	1.63228	0.388	CD84	CD84 molecule
228118_x_at	1.63193	0.0877665	C16orf13	Chromosome 16 open reading frame 13
236426_at	1.63164	0.252983	KIF19	kinesin family member 19
226699_at	1.63159	0.295914	FCHSD1	FCH and double SH3 domains 1
1569245_at	1.6315	0.100855	C8orf74	chromosome 8 open reading frame 74
217978_s_at	1.63142	0.0877665	UBE2Q1	ubiquitin-conjugating enzyme E2Q family member 1
208314_at	1.6314	0.100855	RRH	retinal pigment epithelium-derived rhodopsin homolog
208851_s_at	1.63133	0.295914	THY1	Thy-1 cell surface antigen
36019_at	1.63131	0.0300071	STK19	serine/threonine kinase 19
212346_s_at	1.63121	0.133712	MXD4	MAX dimerization protein 4
216209_at	1.6312	0.100855	LOC400084	hypothetical gene supported by AK057632; AL137270; BC057846
206748_s_at	1.63114	0.119934	SPAG9	sperm associated antigen 9
226769_at	1.6311	0.157881	FIBIN	fin bud initiation factor homolog (zebrafish)
214171_s_at	1.63104	0.199346	U2AF2	U2 small nuclear RNA auxiliary factor 2
201496_x_at	1.63098	0.252983	MYH11	myosin, heavy chain 11, smooth muscle
1555590_a_at	1.63086	0.295914	GATA1	GATA binding protein 1 (globin transcription factor 1)
207087_x_at	1.6304	0.252983	ANK1	ankyrin 1, erythrocytic
207547_s_at	1.63035	0.295914	FAM107A	family with sequence similarity 107, member A
1554578_at	1.63035	0.100855	ZNF70	zinc finger protein 70
1569465_at	1.63019	0.295914	FAM160A1	family with sequence similarity 160, member A1
215602_at	1.63013	0.295914	FGD2	FYVE, RhoGEF and PH domain containing 2
1553656_at	1.62994	0.133712	TECTB	tectorin beta
220507_s_at	1.62988	0.388	UPB1	ureidopropionase, beta
205212_s_at	1.62975	0.734221	ACAP1	ArfGAP with coiled-coil, ankyrin repeat and PH domains 1
212784_at	1.62973	0.100855	CIC	capicua homolog (Drosophila)
238259_at	1.62968	0.252983	ADSSL1	Adenylosuccinate synthase like 1
205507_at	1.62962	0.295914	ARHGEF15	Rho guanine nucleotide exchange factor (GEF) 15
229818_at	1.62962	0.133712	SVOP	SV2 related protein homolog (rat)
230586_s_at	1.62954	0.133712	ZNF703	Zinc finger protein 703
210079_x_at	1.62931	0.492469	KCNAB1	potassium voltage-gated channel, shaker-related subfamily, beta member 1
202572_s_at	1.62925	0.133712	DLGAP4	discs, large (Drosophila) homolog-associated protein 4
219663_s_at	1.62924	0.0877665	TMEM121	transmembrane protein 121
241354_at	1.62921	0.388	NCRNA00105	non-protein coding RNA 105
206945_at	1.62916	0.199346	LCT	lactase
1566037_at	1.62911	0.0300071	LOC729314	similar to POM121-like protein 1
227612_at	1.62908	0.133712	ELAVL3	ELAV (embryonic lethal, abnormal vision, Drosophila)-like 3 (Hu antigen C)
238400_at	1.62906	0.157881	FLJ35220	Hypothetical protein FLJ35220
1552914_a_at	1.62886	0.157881	CD276	CD276 molecule
223537_s_at	1.6287	0.133712	WNT5B	wingless-type MMTV integration site family, member 5B
209590_at	1.62868	0.492469	BMP7	bone morphogenetic protein 7
211735_x_at	1.62868	0.157881	SFTPC	surfactant protein C
236574_at	1.62864	0.199346	LOC284373	Hypothetical protein LOC284373
223911_at	1.62856	0.100855	LOC440330	hypothetical protein LOC440330
1555238_at	1.62855	0.157881	PTH2	parathyroid hormone 2
236756_at	1.62848	0.157881	CENPVL1 /// LOC441495	centromere protein V-like 1 /// hypothetical LOC441495
214491_at	1.62817	0.119934	SSTR3	somatostatin receptor 3
217087_at	1.62808	0.119934	C1orf68	chromosome 1 open reading frame 68
1561082_at	1.62788	0.199346	NID1	nidogen 1
233052_at	1.62788	0.252983	DNAH8	dynein, axonemal, heavy chain 8
217509_x_at	1.62769	0.252983	GRIK5	glutamate receptor, ionotropic, kainate 5
220439_at	1.62758	0.119934	RIN3	Ras and Rab interactor 3
239583_x_at	1.62748	0.252983	PSG5	pregnancy specific beta-1-glycoprotein 5
244227_at	1.62743	0.295914	SYT6	synaptotagmin VI
220262_s_at	1.62726	0.100855	DLK2	delta-like 2 homolog (Drosophila)
230695_s_at	1.62721	0.388	RSPH9	radial spoke head 9 homolog (Chlamydomonas)
40489_at	1.62715	0.119934	ATN1	atrophin 1
201801_s_at	1.62714	0.133712	SLC29A1	solute carrier family 29 (nucleoside transporters), member 1
233843_at	1.62709	0.295914	ZBTB12	zinc finger and BTB domain containing 12
220684_at	1.62646	0.157881	TBX21	T-box 21
235416_at	1.62641	0.199346	LOC643201	hypothetical protein LOC643201
223082_at	1.62633	0.388	SH3KBP1	SH3-domain kinase binding protein 1
222939_s_at	1.62627	0.295914	SLC16A10	solute carrier family 16, member 10 (aromatic amino acid transporter)
228195_at	1.62621	0.0300071	C2orf88	chromosome 2 open reading frame 88
204309_at	1.62621	0.295914	CYP11A1	cytochrome P450, family 11, subfamily A, polypeptide 1
214454_at	1.62615	0.252983	ADAMTS2	ADAM metallopeptidase with thrombospondin type 1 motif, 2
207458_at	1.6261	0.119934	C8orf51	chromosome 8 open reading frame 51
217230_at	1.62603	0.199346	EZR	ezrin
216275_at	1.62601	0.252983	BUB1	budding uninhibited by benzimidazoles 1 homolog (yeast)
222718_at	1.62573	0.252983	TMEM8A	transmembrane protein 8A
231475_at	1.62569	0.199346	TBC1D21	TBC1 domain family, member 21
213350_at	1.6256	0.0596441	RPS11	Ribosomal protein S11
1554451_s_at	1.62555	0.252983	DNAJC14	DnaJ (Hsp40) homolog, subfamily C, member 14
215341_at	1.62543	0.045397	DNAH6	dynein, axonemal, heavy chain 6
224501_at	1.62541	0.100855	C1orf170	chromosome 1 open reading frame 170
228307_at	1.62539	0.295914	EMILIN3	elastin microfibril interfacer 3
1553673_at	1.62536	0.388	STK35	serine/threonine kinase 35
1553459_at	1.62512	0.100855	CCDC150	coiled-coil domain containing 150
202559_x_at	1.62507	0.0300071	C1orf77	chromosome 1 open reading frame 77
207237_at	1.62499	0.157881	KCNA3	potassium voltage-gated channel, shaker-related subfamily, member 3
1552745_at	1.62464	0.295914	SLCO6A1	solute carrier organic anion transporter family, member 6A1
1560439_at	1.62456	0.252983	LINGO3	leucine rich repeat and Ig domain containing 3
217563_at	1.62452	0.133712	CLOCK	clock homolog (mouse)
204915_s_at	1.62445	0.199346	SOX11	SRY (sex determining region Y)-box 11
1563943_at	1.62428	0.0877665	PPARGC1B	peroxisome proliferator-activated receptor gamma, coactivator 1 beta
217397_at	1.62418	0.133712	TRD@	T cell receptor delta locus
216301_at	1.62417	0.199346	LOC100287927	hypothetical protein LOC100287927
206994_at	1.62413	0.0877665	CST4	cystatin S
243099_at	1.62407	0.157881	NFAM1	NFAT activating protein with ITAM motif 1
204399_s_at	1.62396	0.119934	EML2	echinoderm microtubule associated protein like 2
1567540_at	1.62377	0.199346	MFGE8	milk fat globule-EGF factor 8 protein
219808_at	1.62369	0.0596441	SCLY	selenocysteine lyase
229443_at	1.6236	0.133712	C6orf125	Chromosome 6 open reading frame 125
238083_at	1.62359	0.199346	PARP10	poly (ADP-ribose) polymerase family, member 10
201377_at	1.62314	0.199346	UBAP2L	ubiquitin associated protein 2-like
200775_s_at	1.62308	0.295914	HNRNPK	heterogeneous nuclear ribonucleoprotein K
227400_at	1.62307	0.295914	NFIX	nuclear factor I/X (CCAAT-binding transcription factor)
206892_at	1.62302	0.199346	AMHR2	anti-Mullerian hormone receptor, type II
229282_at	1.62294	0.295914	GATA6	GATA binding protein 6
212278_x_at	1.6229	0.100855	UBE3A	ubiquitin protein ligase E3A
1562845_at	1.62289	0.295914	EP400NL	EP400 N-terminal like
235383_at	1.62275	0.295914	MYO7B	myosin VIIB
227899_at	1.62266	0.157881	VIT	vitrin
203910_at	1.62259	1.09202	ARHGAP29	Rho GTPase activating protein 29
1565659_at	1.62245	0.295914	LOC100288400	hypothetical protein LOC100288400
1557146_a_at	1.62244	0.388	LOC146336	hypothetical LOC146336
1553209_at	1.62237	0.157881	RNFT2	ring finger protein, transmembrane 2
214524_at	1.62205	0.492469	GHRH	growth hormone releasing hormone
207777_s_at	1.62201	0.045397	SP140	SP140 nuclear body protein
234121_at	1.62198	0.295914	LOC100129069	hypothetical protein LOC100129069
1553713_a_at	1.62185	0.252983	RHEBL1	Ras homolog enriched in brain like 1
1555515_a_at	1.62171	0.199346	FAM189B	family with sequence similarity 189, member B
220532_s_at	1.62163	0.199346	TMEM176B	transmembrane protein 176B
1559926_at	1.6216	0.252983	LOC728353	hypothetical protein LOC728353
201950_x_at	1.62146	0.133712	CAPZB	capping protein (actin filament) muscle Z-line, beta
1563137_at	1.62136	0.0386303	MGAT5B	mannosyl (alpha-1,6-)-glycoprotein beta-1,6-N-acetyl-glucosaminyltransferase, isozyme B
1553647_at	1.62118	0.199346	CDYL2	chromodomain protein, Y-like 2
210865_at	1.62114	0.252983	FASLG	Fas ligand (TNF superfamily, member 6)
207025_at	1.62103	0.157881	GJC2	gap junction protein, gamma 2, 47kDa
231263_at	1.62092	0.045397	C6orf81	chromosome 6 open reading frame 81
233338_at	1.62083	0.0300071	LOC284861	hypothetical LOC284861
206309_at	1.62083	0.492469	LECT1	leukocyte cell derived chemotaxin 1
1569250_at	1.62079	0.0596441	ZNF333	zinc finger protein 333
1562002_at	1.62065	0.157881	MYOZ3	myozenin 3
1569909_at	1.62058	0.157881	KRT79	keratin 79
211182_x_at	1.62046	0.157881	RUNX1	runt-related transcription factor 1
1553069_at	1.62037	0.252983	C21orf87	chromosome 21 open reading frame 87
204379_s_at	1.62029	0.492469	FGFR3	fibroblast growth factor receptor 3
1562411_at	1.6202	0.252983	MYLK3	myosin light chain kinase 3
1555793_a_at	1.61982	0.199346	ZFP82	zinc finger protein 82 homolog (mouse)
243313_at	1.61963	0.0386303	SYNPO2L	synaptopodin 2-like
231016_s_at	1.61947	0.0596441	ARNT	Aryl hydrocarbon receptor nuclear translocator
232996_at	1.61936	0.388	CCDC120	coiled-coil domain containing 120
237382_at	1.61925	0.252983	GLT25D2	glycosyltransferase 25 domain containing 2
209122_at	1.61924	0.199346	PLIN2	perilipin 2
219170_at	1.61915	0.157881	FSD1	fibronectin type III and SPRY domain containing 1
233324_at	1.61897	0.133712	TRERF1	transcriptional regulating factor 1
221421_s_at	1.61881	0.492469	ADAMTS12	ADAM metallopeptidase with thrombospondin type 1 motif, 12
202053_s_at	1.61859	0.133712	ALDH3A2	aldehyde dehydrogenase 3 family, member A2
215675_at	1.61859	0.199346	LOC100129648	hypothetical LOC100129648
1562257_x_at	1.61847	0.0386303	LOC728392 /// NLRP1	Hypothetical protein LOC728392 /// NLR family, pyrin domain containing 1
204532_x_at	1.61846	0.199346	UGT1A1 /// UGT1A10 /// UGT1A4 /// UGT1A6 /// UGT1A8 /// UGT1A9	UDP glucuronosyltransferase 1 family, polypeptide A1 /// UDP glucuronosyltransferase 1 family, polyp
206771_at	1.61842	0.388	UPK3A	uroplakin 3A
211190_x_at	1.61835	0.119934	CD84	CD84 molecule
1566038_at	1.61824	0.119934	DGCR7	DiGeorge syndrome critical region gene 7
204257_at	1.61816	0.133712	FADS3	fatty acid desaturase 3
205982_x_at	1.61799	0.199346	SFTPC	surfactant protein C
208871_at	1.61798	0.133712	ATN1	atrophin 1
210388_at	1.61797	0.199346	PLCB2	phospholipase C, beta 2
1569095_at	1.61792	0.119934	LOC731424	hypothetical LOC731424
203236_s_at	1.61787	0.045397	LGALS9	lectin, galactoside-binding, soluble, 9
210677_at	1.61784	0.199346	SOAT2	sterol O-acyltransferase 2
222724_at	1.61777	0.295914	LOC100294414	hypothetical protein LOC100294414
241358_at	1.61772	0.0877665	WFIKKN2	WAP, follistatin/kazal, immunoglobulin, kunitz and netrin domain containing 2
1555040_at	1.61771	0.252983	C12orf33	chromosome 12 open reading frame 33
214213_x_at	1.61769	0.252983	LMNA	Lamin A/C
1554181_at	1.61769	0.252983	SNX32	sorting nexin 32
210799_at	1.61762	0.199346	HTR1B	5-hydroxytryptamine (serotonin) receptor 1B
207701_at	1.61736	0.295914	C22orf24	chromosome 22 open reading frame 24
1557782_s_at	1.61732	0.157881	C21orf49	chromosome 21 open reading frame 49
1561327_at	1.61731	0.252983	C6orf122	chromosome 6 open reading frame 122
204230_s_at	1.61702	0.119934	SLC17A7	solute carrier family 17 (sodium-dependent inorganic phosphate cotransporter), member 7
216560_x_at	1.61702	0.157881	IGL@	Immunoglobulin lambda locus
205328_at	1.61691	0.734221	CLDN10	claudin 10
235880_at	1.61691	0.199346	SRRM3	serine/arginine repetitive matrix 3
214425_at	1.61681	0.100855	AMBP	Alpha-1-microglobulin/bikunin precursor
1566168_at	1.61672	0.133712	LOC729986	hypothetical LOC729986
229098_s_at	1.61663	0.100855	C5orf24	Chromosome 5 open reading frame 24
210529_s_at	1.61662	0.199346	FAM115A	family with sequence similarity 115, member A
232966_at	1.61661	0.252983	LPIN3	lipin 3
219852_s_at	1.61655	0.157881	MORN1	MORN repeat containing 1
220909_at	1.61654	0.199346	TRIM46	tripartite motif-containing 46
203932_at	1.6164	0.388	HLA-DMB	major histocompatibility complex, class II, DM beta
220535_at	1.61622	0.0877665	FAM90A1	family with sequence similarity 90, member A1
221306_at	1.61618	0.0877665	GPR27	G protein-coupled receptor 27
32137_at	1.6161	0.133712	JAG2	jagged 2
239547_at	1.61604	0.388	HS3ST6	heparan sulfate (glucosamine) 3-O-sulfotransferase 6
210288_at	1.6159	0.252983	KLRG1	killer cell lectin-like receptor subfamily G, member 1
220210_at	1.61569	0.199346	CHRNA10	cholinergic receptor, nicotinic, alpha 10
227181_at	1.61569	0.199346	LNP1	leukemia NUP98 fusion partner 1
1555465_at	1.61566	0.119934	MCOLN2	mucolipin 2
205803_s_at	1.6156	0.295914	TRPC1	transient receptor potential cation channel, subfamily C, member 1
220747_at	1.61524	0.492469	HSPC072	hypothetical LOC29075
1555620_a_at	1.61517	0.119934	PTGIR	prostaglandin I2 (prostacyclin) receptor (IP)
238916_at	1.61493	0.388	LOC400027	hypothetical protein LOC400027
238795_at	1.61492	0.0596441	C10orf18	chromosome 10 open reading frame 18
206709_x_at	1.61474	0.0877665	GPT	glutamic-pyruvate transaminase (alanine aminotransferase)
209859_at	1.61474	0.388	TRIM9	tripartite motif-containing 9
215426_at	1.61473	0.388	ZCCHC14	zinc finger, CCHC domain containing 14
1562004_x_at	1.61458	0.199346	MYOZ3	myozenin 3
204914_s_at	1.61458	0.133712	SOX11	SRY (sex determining region Y)-box 11
210602_s_at	1.61457	0.295914	CDH6	cadherin 6, type 2, K-cadherin (fetal kidney)
1557827_at	1.61456	0.388	C10orf103	chromosome 10 open reading frame 103
215706_x_at	1.61455	0.295914	ZYX	zyxin
1558849_at	1.6145	0.388	LOC284276	hypothetical LOC284276
220292_at	1.61449	0.100855	ZNF434	zinc finger protein 434
243849_at	1.61447	0.492469	LOC100288409	hypothetical protein LOC100288409
240078_at	1.61442	0.133712	SFRS8	splicing factor, arginine/serine-rich 8 (suppressor-of-white-apricot homolog, Drosophila)
209264_s_at	1.61441	0.295914	TSPAN4	tetraspanin 4
212850_s_at	1.61436	0.133712	LRP4	low density lipoprotein receptor-related protein 4
216535_at	1.6141	0.0386303	CADM3	cell adhesion molecule 3
230253_at	1.61406	0.295914	SCUBE3	Signal peptide, CUB domain, EGF-like 3
210083_at	1.614	0.295914	SEMA7A	semaphorin 7A, GPI membrane anchor (John Milton Hagen blood group)
228897_at	1.61394	0.388	DERL3	Der1-like domain family, member 3
217349_s_at	1.6139	0.295914	PRICKLE3	prickle homolog 3 (Drosophila)
235234_at	1.61388	0.100855	PATL1	protein associated with topoisomerase II homolog 1 (yeast)
205786_s_at	1.61378	0.388	ITGAM	integrin, alpha M (complement component 3 receptor 3 subunit)
232698_at	1.61372	0.252983	BPIL1	bactericidal/permeability-increasing protein-like 1
1557399_at	1.61372	0.734221	LOC284009	hypothetical protein LOC284009
228312_at	1.61346	0.252983	PI16	peptidase inhibitor 16
235047_x_at	1.61343	0.157881	NACC1	nucleus accumbens associated 1, BEN and BTB (POZ) domain containing
1557679_at	1.61342	0.133712	C8orf68	chromosome 8 open reading frame 68
236030_at	1.61341	0.119934	RCOR2	REST corepressor 2
214844_s_at	1.61333	0.199346	DOK5	docking protein 5
1567068_at	1.61329	0.157881	OR4D1	olfactory receptor, family 4, subfamily D, member 1
234969_s_at	1.6132	0.199346	EPC1	enhancer of polycomb homolog 1 (Drosophila)
217710_x_at	1.61299	0.157881	ITPK1	inositol 1,3,4-triphosphate 5/6 kinase
202383_at	1.61296	0.252983	KDM5C	lysine (K)-specific demethylase 5C
225380_at	1.61289	0.492469	PKDCC	protein kinase domain containing, cytoplasmic homolog (mouse)
209079_x_at	1.61286	0.157881	PCDHGA1 /// PCDHGA10 /// PCDHGA11 /// PCDHGA12 /// PCDHGA2 /// PCDHGA3 /// PCDHGA4 /// PCDHGA5 /// PCDHGA6 /// PCDHGA7 /// PCDHGA8 /// PCDHGA9 /// PCDHGB1 /// PCDHGB2 /// PCDHGB3 /// PCDHGB4 /// PCDHGB5 /// PCDHGB6 /// PCDHGB7 /// PCDHGC3 /// PCDHGC4 /// PCDHGC5	protocadherin gamma subfamily A, 1 /// protocadherin gamma subfamily A, 10 /// protocadherin gamma s
214158_s_at	1.61286	0.252983	PRDM10	PR domain containing 10
202198_s_at	1.61284	0.734221	MTMR3	myotubularin related protein 3
1557067_s_at	1.61282	0.388	LUC7L	LUC7-like (S. cerevisiae)
207747_s_at	1.6128	0.388	DOK4	docking protein 4
205075_at	1.61267	0.252983	SERPINF2	serpin peptidase inhibitor, clade F (alpha-2 antiplasmin, pigment epithelium derived factor), member
207082_at	1.61261	0.199346	CSF1	colony stimulating factor 1 (macrophage)
227434_at	1.61261	0.199346	WBSCR17	Williams-Beuren syndrome chromosome region 17
1552889_a_at	1.61234	0.388	EXOC3L2	exocyst complex component 3-like 2
221328_at	1.61231	0.119934	CLDN17	claudin 17
208391_s_at	1.61229	0.119934	GLP1R	glucagon-like peptide 1 receptor
208242_at	1.61229	0.0877665	RAX	retina and anterior neural fold homeobox
204090_at	1.61224	0.133712	STK19	serine/threonine kinase 19
1562888_at	1.61215	0.100855	GLB1L3	galactosidase, beta 1-like 3
205350_at	1.61215	0.157881	CRABP1	cellular retinoic acid binding protein 1
209591_s_at	1.61188	0.157881	BMP7	bone morphogenetic protein 7
1558647_at	1.61186	0.045397	SH3D19	SH3 domain containing 19
1552484_at	1.61177	0.133712	SMCR8	Smith-Magenis syndrome chromosome region, candidate 8
229753_at	1.6117	0.252983	POU2F1	POU class 2 homeobox 1
210401_at	1.61164	0.133712	P2RX1	purinergic receptor P2X, ligand-gated ion channel, 1
234586_at	1.61158	0.0596441	SARDH	Sarcosine dehydrogenase
218384_at	1.61156	0.157881	CARHSP1	calcium regulated heat stable protein 1, 24kDa
1552915_at	1.61153	1.09202	IL28A	interleukin 28A (interferon, lambda 2)
231859_at	1.61142	0.0386303	C14orf132	chromosome 14 open reading frame 132
230170_at	1.61131	0.388	OSM	oncostatin M
206663_at	1.61128	0.388	SP4	Sp4 transcription factor
1553949_at	1.61114	0.133712	IQSEC3	IQ motif and Sec7 domain 3
1563035_x_at	1.61113	0.388	GPD1	glycerol-3-phosphate dehydrogenase 1 (soluble)
229737_at	1.6111	0.252983	LOC100134123	hypothetical protein LOC100134123
243833_at	1.61109	0.252983	UNC5A	Unc-5 homolog A (C. elegans)
1560686_at	1.611	0.199346	ITGAD	integrin, alpha D
204654_s_at	1.61099	0.045397	TFAP2A	transcription factor AP-2 alpha (activating enhancer binding protein 2 alpha)
238073_at	1.61096	0.0300071	ELAVL4	ELAV (embryonic lethal, abnormal vision, Drosophila)-like 4 (Hu antigen D)
238820_at	1.61085	0.119934	TMEM229B	transmembrane protein 229B
231957_s_at	1.61048	0.388	DPP9	dipeptidyl-peptidase 9
1563584_at	1.61045	0.157881	FAM38B	family with sequence similarity 38, member B
225600_at	1.61015	0.295914	C8orf83	chromosome 8 open reading frame 83
223693_s_at	1.6101	0.199346	RADIL	Ras association and DIL domains
213125_at	1.60987	0.252983	OLFML2B	olfactomedin-like 2B
1556850_at	1.60974	0.295914	CEP290	Centrosomal protein 290kDa
201426_s_at	1.60967	0.157881	VIM	vimentin
202011_at	1.60934	0.295914	TJP1	tight junction protein 1 (zona occludens 1)
1553552_at	1.60933	0.295914	TAAR8	trace amine associated receptor 8
208577_at	1.60931	0.295914	HIST1H3C	histone cluster 1, H3c
241894_at	1.60928	0.119934	VMO1	vitelline membrane outer layer 1 homolog (chicken)
210938_at	1.60919	0.199346	PDX1	pancreatic and duodenal homeobox 1
1553316_at	1.6091	0.0386303	GPR82	G protein-coupled receptor 82
211813_x_at	1.60902	0.388	DCN	decorin
1554429_a_at	1.6089	0.0877665	DMWD	dystrophia myotonica, WD repeat containing
[truncated: 26,819 more rows]

## Sheet: SUM6_2
19953 DOWNREGULATED:14691 UPREGULATED
Gene ID	Gene Name	Fold Change	q-value(%)
209351_at	KRT14	-6.36192	0
211204_at	ME1	-6.11714	0
212065_s_at	USP34	-5.77021	0
204846_at	CP	-5.35491	0
219878_s_at	KLF13	-5.32454	0
224344_at	COX6A1	-5.18808	0
209031_at	CADM1	-4.96646	0
222837_s_at	NAA15	-4.72508	0
240432_x_at	KLF7	-4.55758	0
211993_at	WNK1	-4.48496	0
202157_s_at	CELF2	-4.45312	0
212386_at	TCF4	-4.41318	0.0163595
217114_at	LOC652147	-4.35952	0
216018_at	RNF5	-4.34824	0
227400_at	NFIX	-4.34296	0.0122192
226847_at	FST	-4.27514	0
205157_s_at	KRT17	-4.24486	0
223282_at	TSHZ1	-4.2287	0
212236_x_at	KRT17	-4.20326	0
205132_at	ACTC1	-4.06602	0
228640_at	PCDH7	-4.06398	0
1553153_at	ATP6V0D2	-4.04511	0
210105_s_at	FYN	-4.01833	0
225813_at	RC3H2	-3.99509	0.00800901
205809_s_at	WASL	-3.96691	0
219927_at	FCF1	-3.94893	0
217279_x_at	MMP14	-3.87577	0.00298994
209807_s_at	NFIX	-3.8658	0.00800901
212529_at	LSM12	-3.81538	0
204083_s_at	TPM2	-3.80121	0
1553172_at	ZNF777	-3.78011	0
241955_at	HECTD1	-3.7569	0
213260_at	FOXC1	-3.74476	0.0122192
202391_at	BASP1	-3.70863	0
1553536_at	MBNL2	-3.66201	0
201070_x_at	SF3B1	-3.64554	0
227527_at	MLL2	-3.63776	0.00298994
217307_at	ACO2	-3.59846	0
218247_s_at	MEX3C	-3.58309	0
214487_s_at	RAP2A /// RAP2B	-3.54862	0.0122192
202274_at	ACTG2	-3.50722	0
214305_s_at	SF3B1	-3.44905	0
36564_at	RNF19B	-3.42468	0
227373_at	ATXN1L	-3.42066	0
239367_at	BDNF	-3.41592	0.00800901
212514_x_at	DDX3X	-3.3826	0
204823_at	NAV3	-3.36747	0.00298994
231974_at	MLL2	-3.36181	0.00800901
1556058_s_at	SPEN	-3.35083	0.0158046
226447_at	ASH1L	-3.33861	0
396_f_at	EPOR	-3.33241	0.00800901
228755_at	GIGYF1	-3.32574	0.00298994
202158_s_at	CELF2	-3.32097	0.0163595
241781_at	C9orf41	-3.30448	0.0163595
240411_at	HEATR7B2	-3.27325	0
209488_s_at	RBPMS	-3.24746	0.00800901
201123_s_at	EIF5A	-3.22664	0.0158046
201850_at	CAPG	-3.22543	0.0158046
1555713_at	PNKD	-3.21392	0.0122192
202425_x_at	PPP3CA	-3.20574	0
1556066_at	KDM6B	-3.2056	0.0163595
224710_at	RAB34	-3.18943	0.00800901
212774_at	ZNF238	-3.18799	0.00800901
1555230_a_at	KCNIP2	-3.18334	0
215505_s_at	STRN3	-3.17331	0.0163595
231749_at	TIMM13	-3.16789	0.0122192
202313_at	PPP2R2A	-3.15077	0.00800901
222119_s_at	FBXO11	-3.14044	0.0122192
213476_x_at	TUBB3	-3.14029	0.00298994
40829_at	WDTC1	-3.12035	0
204948_s_at	FST	-3.115	0
203603_s_at	ZEB2	-3.1085	0.0163595
202990_at	PYGL	-3.09008	0.0158046
219014_at	PLAC8	-3.08523	0.0163595
202630_at	APPBP2	-3.08099	0.00298994
221309_at	RBM17	-3.07763	0.0163595
201157_s_at	NMT1	-3.07701	0
219126_at	PHF10	-3.05665	0
214607_at	PAK3	-3.05478	0.00298994
228454_at	LCOR	-3.04579	0.00800901
33579_i_at	GALR3	-3.04129	0.00298994
209466_x_at	PTN	-3.0322	0.0122192
214674_at	USP19	-3.01949	0.0158046
226804_at	FAM20A	-3.0155	0.00800901
205291_at	IL2RB	-3.0149	0.00800901
221234_s_at	BACH2	-3.01197	0.00800901
218401_s_at	ZNF281	-3.01154	0.00298994
205002_at	AHDC1	-3.0091	0
212469_at	NIPBL	-3.0016	0.0158046
206382_s_at	BDNF	-2.99471	0.0158046
213668_s_at	SOX4	-2.99235	0.0122192
214175_x_at	PDLIM4	-2.98979	0.0158046
211342_x_at	MED12	-2.98513	0.0158046
216033_s_at	FYN	-2.98159	0.00298994
209348_s_at	MAF	-2.97645	0.0163595
243618_s_at	ZNF827	-2.97468	0.0163595
203404_at	ARMCX2	-2.96242	0
223967_at	ANGPTL6	-2.95452	0.00800901
1568377_x_at	DEFB124	-2.95027	0.0158046
211541_s_at	DYRK1A	-2.94647	0.0158046
221273_s_at	RNF208	-2.94588	0
218717_s_at	LEPREL1	-2.93716	0
1555181_a_at	ST3GAL3	-2.9358	0.0122192
1553493_a_at	TDH	-2.9342	0.00800901
206560_s_at	MIA	-2.92955	0.0122192
60528_at	JMJD7-PLA2G4B /// PLA2G4B	-2.92861	0.0158046
211564_s_at	PDLIM4	-2.92433	0.0163595
203992_s_at	KDM6A	-2.91536	0.0122192
1560757_at	TOP1MT	-2.90975	0.0158046
206383_s_at	G3BP2	-2.90378	0.00800901
219492_at	CHIC2	-2.90158	0.0163595
210466_s_at	SERBP1	-2.90097	0.00298994
218683_at	PTBP2	-2.90056	0.00298994
48030_i_at	C5orf4	-2.89977	0.0122192
1565454_at	XAGE-4	-2.89344	0.0158046
203097_s_at	RAPGEF2	-2.89234	0.0163595
35265_at	FXR2	-2.89084	0.0163595
1553267_a_at	CNOT6L	-2.88853	0.0163595
1564117_at	HMCN2	-2.8872	0.0158046
1555006_at	WDR66	-2.88147	0.00298994
1553155_x_at	ATP6V0D2	-2.87847	0.0122192
213649_at	SFRS7	-2.87308	0.0158046
219411_at	ELMO3	-2.87106	0.0158046
209427_at	SMTN	-2.87021	0
39835_at	SBF1	-2.86694	0.0158046
209270_at	LAMB3	-2.86617	0.00298994
226972_s_at	CCDC136	-2.86533	0.0163595
225163_at	FRMD4A	-2.85312	0.0163595
200951_s_at	CCND2	-2.84476	0.0163595
203940_s_at	VASH1	-2.84218	0.0158046
1555630_a_at	RAB34	-2.83802	0.00800901
226939_at	CPEB2	-2.83707	0.0122192
1553728_at	LRRC43	-2.83494	0.00800901
1316_at	THRA	-2.82984	0.0122192
1552566_at	BTBD16	-2.82854	0.0158046
1554509_a_at	FAM188A	-2.82762	0.0163595
209126_x_at	KRT6B	-2.81357	0.00298994
214752_x_at	FLNA	-2.81086	0.0122192
243208_x_at	ACTL9	-2.80416	0.0163595
218974_at	SOBP	-2.80385	0.0163595
235514_at	ASPRV1	-2.79318	0.0163595
217377_x_at	NTRK3	-2.78948	0.0163595
234498_at	C2orf65	-2.78589	0.0158046
229368_s_at	ZFAND5	-2.76875	0.0163595
221217_s_at	A2BP1	-2.76861	0.0158046
38447_at	ADRBK1	-2.76785	0.0122192
213891_s_at	TCF4	-2.76568	0.0163595
206237_s_at	NRG1	-2.76204	0.0158046
201732_s_at	CLCN3	-2.76148	0.0158046
215127_s_at	RBMS1	-2.75624	0.00800901
208483_x_at	KRT33A	-2.75074	0.0122192
210809_s_at	POSTN	-2.74998	0.0163595
213540_at	HSD17B8	-2.74881	0.0158046
222903_s_at	CPEB1	-2.74852	0.0163595
226208_at	ZSWIM6	-2.74709	0.0158046
214456_x_at	SAA1 /// SAA2	-2.74589	0.0158046
222146_s_at	TCF4	-2.74453	0.0163595
211503_s_at	RAB14	-2.74198	0.0122192
214761_at	ZNF423	-2.73755	0.0847254
203172_at	FXR2	-2.73605	0.0163595
204419_x_at	HBG1 /// HBG2	-2.73144	0.0158046
207345_at	FST	-2.7314	0.0158046
201893_x_at	DCN	-2.73106	0.0158046
238076_at	GATAD2B	-2.72893	0.0158046
241715_x_at	ACPT	-2.72282	0.0158046
208357_x_at	CSH1	-2.72011	0.0122192
233582_at	LOC115110	-2.71845	0.0163595
1558484_s_at	LRRC27	-2.71825	0.0122192
1554156_a_at	WFDC8	-2.71564	0.0163595
220010_at	KCNE1L	-2.71474	0.00298994
202493_x_at	CSH1	-2.71353	0.0158046
200768_s_at	MAT2A	-2.71076	0.0163595
208356_x_at	CSH1	-2.71013	0.0158046
219483_s_at	PORCN	-2.70867	0.0122192
235210_s_at	C8orf84	-2.7057	0.00800901
205383_s_at	ZBTB20	-2.69662	0.0163595
1553906_s_at	FGD2	-2.69567	0.0158046
1555697_at	KLK4	-2.6951	0.0158046
216071_x_at	MED12	-2.69289	0.0158046
1560448_at	LOC340037	-2.69144	0.00800901
202719_s_at	TES	-2.68616	0.0158046
200665_s_at	SPARC	-2.6844	0.0163595
221347_at	CHRM5	-2.67533	0.0158046
212359_s_at	KIAA0913	-2.67436	0.0163595
210064_s_at	UPK1B	-2.66917	0.00298994
215115_x_at	NTRK3	-2.66781	0.0163595
216054_x_at	MYL4	-2.66636	0.0122192
1560035_at	C2orf85	-2.66499	0.0158046
244738_at	BRWD3	-2.66423	0.0163595
1564060_at	LOC144742	-2.66016	0.0163595
1552944_a_at	PANX2	-2.65803	0.0163595
1555236_a_at	PGC	-2.65583	0.00800901
208108_s_at	AVPR2	-2.65498	0.0158046
200964_at	UBA1	-2.65272	0.0158046
217086_at	CHRNB3	-2.65214	0.0163595
1558420_at	C14orf180	-2.64693	0.0163595
1552997_a_at	IQCF1	-2.64326	0.0163595
219170_at	FSD1	-2.64282	0.0158046
200859_x_at	FLNA	-2.6425	0.0122192
216919_at	TP53I11	-2.64178	0.0158046
239031_at	SSTR2	-2.63769	0.0122192
209794_at	SRGAP3	-2.63768	0.0163595
211266_s_at	GPR4	-2.63461	0.0158046
201739_at	SGK1	-2.63398	0.0158046
219465_at	APOA2	-2.63172	0.0158046
212464_s_at	FN1	-2.63158	0.0847254
230597_at	SLC7A3	-2.63139	0.0158046
1567240_x_at	OR2L2	-2.63126	0.0163595
220491_at	HAMP	-2.63037	0.0163595
217938_s_at	KCMF1	-2.6297	0.00800901
206353_at	COX6A2	-2.62941	0.0158046
216997_x_at	TLE4	-2.629	0.0163595
212152_x_at	ARID1A	-2.62894	0.0158046
205888_s_at	JAKMIP2	-2.62746	0.0163595
226143_at	RAI1	-2.62662	0.0158046
1568667_s_at	PLIN5	-2.6257	0.0163595
240115_at	LOC100286925	-2.62273	0.0163595
205021_s_at	FOXN3	-2.6215	0.0158046
225268_at	KPNA4	-2.62109	0.0122192
212005_at	C1orf144	-2.61954	0.0163595
229259_at	GFAP	-2.61867	0.0122192
211208_s_at	CASK	-2.61841	0.0158046
209933_s_at	CD300A	-2.61684	0.0122192
222575_at	SETD5	-2.61443	0.0163595
230593_at	GRIK3	-2.61423	0.0163595
234791_at	GSX1	-2.61398	0.0158046
230603_at	COL27A1	-2.61253	0.0163595
220454_s_at	SEMA6A	-2.6124	0.0158046
201417_at	SOX4	-2.61226	0.00800901
230049_at	TAF6L	-2.61194	0.0122192
204021_s_at	PURA	-2.61176	0.0163595
235416_at	LOC643201	-2.61158	0.0163595
1558868_a_at	DSE	-2.61088	0.0158046
207718_x_at	CYP2A7	-2.61072	0.0163595
227978_s_at	ZADH2	-2.61028	0.0163595
1563420_at	XGPY2	-2.60755	0.0158046
1553449_at	C16orf81	-2.60732	0.0158046
1556887_at	NCRNA00119	-2.60714	0.0163595
204421_s_at	FGF2	-2.60268	0.0158046
1555021_a_at	SCARF1	-2.60157	0.0163595
207787_at	KRT33B	-2.60062	0.0122192
1555139_a_at	OTUD7B	-2.60011	0.0163595
223767_at	GPR84	-2.59979	0.0158046
208994_s_at	PPIG	-2.59842	0.0158046
1562028_at	CCND3	-2.59525	0.0122192
223319_at	GPHN	-2.59479	0.0163595
208537_at	S1PR2	-2.59363	0.0158046
236855_at	C10orf85	-2.59354	0.0122192
205749_at	CYP1A1	-2.59061	0.0847254
1555053_at	SYT9	-2.58893	0.0163595
241381_at	CXorf36	-2.58803	0.0163595
211074_at	FOLR1	-2.58563	0.0158046
209573_s_at	C18orf1	-2.58471	0.0163595
239537_at	ST8SIA2	-2.58428	0.0163595
238147_at	TRIM46	-2.58425	0.0163595
1553057_at	SERPINB12	-2.58406	0.0163595
206979_at	C8B	-2.58225	0.0158046
226054_at	BRD4	-2.58216	0.0158046
1565339_at	DNAH10	-2.58216	0.0163595
238143_at	LOC646627	-2.5811	0.0158046
1553417_at	C11orf44	-2.5784	0.0158046
1566630_at	PPP2R3B	-2.57828	0.0163595
207473_at	MLN	-2.57741	0.0163595
1554201_at	CABP4	-2.57608	0.0163595
217741_s_at	ZFAND5	-2.57606	0.0158046
1558113_at	FAM78B	-2.57548	0.0163595
211201_at	FSHR	-2.57213	0.00800901
220894_x_at	PRDM12	-2.56999	0.0122192
212242_at	TUBA4A	-2.56988	0.0158046
1553390_at	ATG9B	-2.56931	0.0163595
204776_at	THBS4	-2.56816	0.0163595
219992_at	TAC3	-2.56761	0.0158046
1557595_at	GINS2	-2.56726	0.0163595
222836_at	NAA15	-2.56721	0.0163595
213561_at	ASF1A	-2.56551	0.0163595
227137_at	LOC100287147	-2.56447	0.0163595
1552559_a_at	CDK15	-2.56443	0.0158046
1562211_a_at	ZNF491	-2.56361	0.0163595
214139_at	ARID4B	-2.56276	0.0158046
1554483_at	TMEM37	-2.56186	0.0163595
1569935_at	ZNF664	-2.56175	0.0158046
236456_at	PTPN5	-2.55928	0.0163595
1570315_at	HTA	-2.55866	0.0158046
225838_at	EPC2	-2.55862	0.0158046
204882_at	ARHGAP25	-2.55827	0.0163595
1554541_a_at	GPRIN2	-2.55759	0.0158046
235666_at	ITGA8	-2.55465	0.0163595
227521_at	FBXO33	-2.55407	0.0163595
1552281_at	SLC39A5	-2.55407	0.0163595
1558641_at	SPATA24	-2.55369	0.0163595
1552813_at	KLF14	-2.55298	0
233470_at	PTPN5	-2.55223	0.0163595
231427_at	LOC284648	-2.55138	0.0163595
1554531_at	TTC12	-2.54837	0.0163595
217427_s_at	HIRA	-2.54632	0.0163595
1559029_at	LOC286154	-2.54617	0.0163595
1552669_at	PPP1R3B	-2.54529	0.0163595
231154_x_at	TINAG	-2.54514	0.0163595
216781_at	KIAA1751	-2.54366	0.0122192
208341_x_at	CSH2	-2.5421	0.0163595
1553594_a_at	INSL3 /// JAK3	-2.54175	0.0163595
209496_at	RARRES2	-2.54134	0.0163595
1563431_x_at	LOC100287237	-2.54115	0.0163595
201048_x_at	RAB6A	-2.54084	0.0163595
1564603_at	C15orf55	-2.54057	0.0163595
206564_at	OPRL1	-2.54052	0.0163595
221328_at	CLDN17	-2.53994	0.0158046
1552892_at	TNFRSF13C	-2.5394	0.0163595
214391_x_at	PTGER1	-2.53878	0.0163595
220282_at	RIC3	-2.5387	0.0163595
218600_at	LIMD2	-2.53773	0.0163595
1566235_at	DGCR12	-2.53637	0.0163595
228257_at	ANKRD52	-2.53624	0.0163595
227426_at	SOS1	-2.53366	0.0158046
1553860_at	DCST1	-2.53137	0.0163595
207940_x_at	CNR1	-2.53103	0.0163595
206406_at	SMCP	-2.53048	0.0163595
237685_at	LOC339760	-2.52943	0.0163595
226690_at	ADCYAP1R1	-2.52933	0.0163595
223911_at	LOC440330	-2.5274	0.0163595
210632_s_at	SGCA	-2.52663	0.0158046
234121_at	LOC100129069	-2.5259	0.0163595
226911_at	EGFLAM	-2.52555	0.0158046
1567540_at	MFGE8	-2.52495	0.0163595
44673_at	SIGLEC1	-2.52442	0.0163595
221307_at	KCNIP1	-2.52338	0.0163595
1552594_at	TMEM190	-2.52249	0.0163595
205551_at	SV2B	-2.5216	0.0158046
238517_at	KLF7	-2.52113	0.0163595
214951_at	SLC26A10	-2.52113	0.0163595
234351_x_at	TRPS1	-2.52104	0.0163595
227923_at	SHANK3	-2.52076	0.0847254
208040_s_at	MYBPC3	-2.52064	0.0163595
1566906_at	LOC100129722	-2.51683	0.0163595
205507_at	ARHGEF15	-2.51611	0.0158046
211818_s_at	PDE4C	-2.51593	0.0163595
234925_at	LOC732275	-2.51571	0.0122192
211981_at	COL4A1	-2.51463	0.0847254
1556015_a_at	MESP2	-2.51452	0.0163595
221161_at	ASCL3	-2.51427	0.0163595
208352_x_at	ANK1	-2.5092	0.0163595
230455_at	PPP1R9B	-2.50887	0.0158046
1564333_a_at	PSAPL1	-2.50827	0.0158046
1568770_at	MYLK	-2.50756	0.00298994
210322_x_at	UTY	-2.50745	0.0163595
229925_at	SLC6A17	-2.50705	0.0163595
231525_at	IQCF5	-2.50694	0.0163595
1559871_s_at	LOC100129129	-2.5066	0.0163595
213767_at	KSR1	-2.5065	0.0163595
203807_x_at	CSH2	-2.50646	0.0163595
223280_x_at	MS4A6A	-2.50524	0.0163595
207816_at	LALBA	-2.50445	0.0158046
1563709_at	LOC100127955 /// LOC100128374	-2.50367	0.0163595
229106_at	DYNLL2	-2.50324	0.0163595
216981_x_at	SPN	-2.5027	0.0158046
1568666_at	PLIN5	-2.50253	0.0163595
211205_x_at	PIP5K1A	-2.5024	0.0158046
233960_s_at	LOC115110	-2.50194	0.0163595
236593_at	LOC100131303	-2.50149	0.0163595
234798_x_at	LOC100287547	-2.50137	0.0163595
1553397_at	CCDC13	-2.50102	0.0163595
216748_at	PYHIN1	-2.50074	0.0163595
237044_s_at	C10orf41	-2.49895	0.0158046
215871_at	PLA2G5	-2.49891	0.0163595
239707_at	SLC5A10	-2.49767	0.0158046
212382_at	TCF4	-2.49759	0.0163595
1561537_at	LOC388906	-2.49724	0.0163595
203813_s_at	SLIT3	-2.49721	0.0158046
224069_x_at	P2RX2	-2.49703	0.0158046
1559140_at	FAM87A	-2.49675	0.0158046
78047_s_at	LOC729580	-2.49672	0.0158046
207578_s_at	HTR4	-2.49654	0.0163595
215949_x_at	IGHM /// LOC652494	-2.49621	0.0163595
208844_at	VDAC3	-2.49606	0.0158046
1557783_at	LOC100133991	-2.49508	0.0163595
1553478_at	PRR10	-2.49506	0.0158046
228035_at	STK33	-2.49446	0.0158046
232766_at	BANF2	-2.49347	0.0163595
207862_at	UPK2	-2.49336	0.0163595
210060_at	PDE6G	-2.49256	0.0163595
41386_i_at	KDM6B	-2.49253	0.0163595
1556067_a_at	KDM6B	-2.4917	0.0163595
1562004_x_at	MYOZ3	-2.49155	0.0158046
201806_s_at	ATXN2L	-2.49102	0.0163595
208390_s_at	GLP1R	-2.49085	0.0163595
203769_s_at	STS	-2.49048	0.0163595
216892_at	IGHG1	-2.48951	0.0163595
231635_x_at	RNF31	-2.48888	0.0163595
210805_x_at	RUNX1	-2.48833	0.0158046
212636_at	QKI	-2.48781	0.0847254
1562675_at	LOC100128003	-2.48726	0.0163595
229379_at	AHDC1	-2.48633	0.0163595
215808_at	KLK10	-2.48614	0.0158046
229032_at	WSCD2	-2.4861	0.0158046
220428_at	CD207	-2.48571	0.0163595
205987_at	CD1C	-2.4857	0.0163595
231625_at	SLC22A9	-2.48405	0.0163595
224969_at	ATXN7L3	-2.48398	0.0163595
1570212_a_at	LOC253724	-2.4837	0.0163595
224049_at	KCNK17	-2.48333	0.0163595
1560300_a_at	DMRTC1 /// DMRTC1B	-2.48292	0.0163595
207915_at	LOC100293553	-2.48162	0.0163595
210839_s_at	ENPP2	-2.4807	0.0163595
233143_at	C20orf173	-2.48069	0.0163595
208417_at	FGF6	-2.48036	0.0163595
1561319_at	OTX2OS1	-2.48022	0.0158046
205972_at	SLC38A3	-2.48001	0.0158046
206388_at	PDE3A	-2.47806	0.0163595
211210_x_at	SH2D1A	-2.47739	0.0158046
209417_s_at	IFI35	-2.47658	0.0163595
1553552_at	TAAR8	-2.47519	0.0163595
207615_s_at	C16orf3	-2.47497	0.0163595
1555759_a_at	CCL5	-2.47433	0.0163595
1560881_a_at	NCRNA00112	-2.4741	0.0163595
1562540_at	LOC339978	-2.47343	0.0163595
1554559_at	GPR62	-2.473	0.0163595
204958_at	PLK3	-2.47277	0.0158046
220208_at	ADAMTS13	-2.47272	0.0163595
206203_at	RCVRN	-2.4722	0.0163595
221388_at	OR1A1	-2.47213	0.0163595
200917_s_at	SRPR	-2.47201	0.0158046
208730_x_at	RAB2A	-2.47164	0.0163595
232610_at	PARP14	-2.47157	0.0158046
1562103_at	JAK1	-2.47127	0.0158046
204271_s_at	EDNRB	-2.47116	0.0163595
1563563_at	CCDC40	-2.4707	0.0163595
214574_x_at	LST1	-2.47047	0.0163595
205001_s_at	DDX3Y	-2.46992	0.0163595
234580_at	TMEM106A	-2.46932	0.0163595
231910_at	NUDT14	-2.46921	0.0163595
224195_at	TTTY12	-2.46899	0.0163595
1563485_at	LOC100294350	-2.46796	0.0163595
212263_at	QKI	-2.46772	0.0158046
217463_s_at	C11orf9	-2.46733	0.0163595
214049_x_at	CD7	-2.46614	0.0163595
206803_at	PDYN	-2.46588	0.0163595
239369_at	LCN8	-2.46584	0.0163595
1567686_at	CECR9	-2.46545	0.0163595
207967_at	VPS45	-2.46541	0.0163595
1552289_a_at	CILP2	-2.46524	0.0158046
224965_at	GNG2	-2.46514	0.0163595
1557000_at	ESPNL	-2.46511	0.0163595
203111_s_at	PTK2B	-2.46506	0.0163595
244128_x_at	GLIS1	-2.46428	0.0163595
219914_at	ECEL1	-2.46421	0.0163595
207767_s_at	EGR4	-2.46357	0.0158046
215822_x_at	MYT1	-2.4628	0.0163595
221456_at	TAS2R3	-2.46266	0.0158046
1558333_at	C22orf15	-2.46235	0.0163595
213108_at	CAMK2A	-2.4622	0.0163595
211182_x_at	RUNX1	-2.46168	0.0158046
223970_at	RETNLB	-2.46142	0.0163595
244587_at	ATF7	-2.46091	0.0163595
202507_s_at	SNAP25	-2.46078	0.0163595
1553078_at	OR5P3	-2.46072	0.0163595
217315_s_at	KLK13	-2.46045	0.0158046
1563878_a_at	LOC338963	-2.45844	0.0163595
202455_at	HDAC5	-2.45836	0.0163595
201402_at	ADRBK1	-2.45792	0.0163595
238980_x_at	C17orf56	-2.45727	0.0163595
206419_at	RORC	-2.45717	0.0163595
221384_at	UCP1	-2.4565	0.0163595
229020_x_at	EPS8L2	-2.4554	0.0163595
207770_x_at	CSH2	-2.45496	0.0163595
214442_s_at	PIAS2	-2.4546	0.0163595
211557_x_at	SLCO2B1	-2.45399	0.0163595
1555546_a_at	POFUT2	-2.45397	0.0163595
221187_s_at	FUZ	-2.45341	0.0163595
1569268_at	GRIN2C	-2.45323	0.0158046
211381_x_at	SPAG11B	-2.45304	0.0163595
205686_s_at	CD86	-2.45235	0.0158046
230916_at	NODAL	-2.45213	0.0163595
1564684_at	BTN2A2	-2.45127	0.0158046
219464_at	CA14	-2.45069	0.0163595
242843_at	BCAN	-2.45022	0.0163595
212113_at	ATXN7L3B	-2.44959	0.0163595
38487_at	STAB1	-2.44939	0.0163595
1566956_at	OR7E104P	-2.44933	0.0163595
1553845_x_at	C10orf67	-2.4487	0.0163595
1563346_at	D21S2089E	-2.44721	0.0163595
220571_at	PRDM11	-2.44698	0.0158046
209423_s_at	PHF20	-2.44687	0.0163595
217675_at	ZBTB7C	-2.44529	0.0163595
227671_at	XIST	-2.44394	0.0163595
1564362_x_at	ZNF843	-2.4437	0.0158046
206991_s_at	CCR5	-2.44334	0.0163595
226522_at	PODN	-2.44215	0.0163595
224371_at	ADAMTSL1	-2.4412	0.0158046
1552340_at	SP7	-2.44113	0.0163595
1554989_at	KIAA0317	-2.44102	0.0163595
1567906_at	SOX4	-2.44078	0.0163595
34846_at	CAMK2B	-2.44073	0.0158046
206436_at	MPPED1	-2.44038	0.0163595
1564803_at	KRTAP11-1	-2.44036	0.0163595
233287_at	SLC6A17	-2.44025	0.0163595
219463_at	C20orf103	-2.43992	0.0163595
231691_at	C3P1	-2.4396	0.0163595
1552568_at	RTP3	-2.43807	0.0163595
221835_at	DTX3	-2.43772	0.0163595
239026_x_at	AGAP3	-2.43619	0.0163595
232680_at	HDGFL1	-2.43614	0.0163595
223739_at	PADI1	-2.43602	0.0163595
217468_at	CYP2D6	-2.43595	0.0163595
1568723_at	ATP9B	-2.43543	0.0163595
1554428_s_at	NLGN2	-2.43476	0.0163595
230259_at	C10orf125	-2.43393	0.0163595
220048_at	EDAR	-2.43387	0.0163595
217798_at	CNOT2	-2.43293	0.0163595
222567_s_at	MEX3C	-2.43265	0.0163595
227360_at	RDH13	-2.43234	0.0163595
1556001_at	LOC284939	-2.43194	0.0163595
1556987_s_at	OR2H1	-2.43153	0.0158046
1553222_at	OXER1	-2.43119	0.0163595
223710_at	CCL26	-2.43094	0.0163595
1553584_at	CXorf36	-2.43026	0.0122192
1552549_a_at	BSND	-2.43017	0.0163595
1560939_at	LOC100129845	-2.43009	0.0158046
204848_x_at	HBG1 /// HBG2	-2.42943	0.0163595
206410_at	NR0B2	-2.42927	0.0163595
200824_at	GSTP1	-2.42809	0.0163595
1553889_at	MRGPRX2	-2.42785	0.0163595
207661_s_at	SH3PXD2A	-2.42763	0.0163595
207082_at	CSF1	-2.42719	0.0163595
225120_at	PURB	-2.42654	0.0158046
216920_s_at	TARP /// TRGC2	-2.42645	0.0163595
1560694_at	SFT2D1	-2.42579	0.0158046
205792_at	WISP2	-2.42529	0.0122192
221399_at	EDA2R	-2.42515	0.0163595
215413_at	EXOC7	-2.42502	0.0163595
1556538_at	MFI2	-2.42494	0.0163595
215010_s_at	BRSK2	-2.42444	0.0158046
205752_s_at	GSTM5	-2.42435	0.0163595
1553253_at	ASB16	-2.42414	0.0163595
206125_s_at	KLK8	-2.42402	0.0163595
1566931_at	TFB2M	-2.42382	0.0163595
236499_at	C1orf86	-2.42324	0.0163595
1562785_at	HERC6	-2.42247	0.0163595
226918_at	JPH4	-2.42237	0.0163595
219847_at	HDAC11	-2.42164	0.0163595
219808_at	SCLY	-2.42134	0.0163595
214628_at	NHLH1	-2.42118	0.0163595
214147_at	C1orf175	-2.42033	0.0163595
214365_at	TPM3	-2.42003	0.0163595
1560097_at	FHAD1	-2.41999	0.0163595
234973_at	SLC38A5	-2.41988	0.0158046
222509_s_at	ZNF672	-2.41985	0.0163595
214500_at	H2AFY	-2.41982	0.0847254
1557782_s_at	C21orf49	-2.41968	0.0163595
213060_s_at	CHI3L2	-2.41925	0.0163595
1555468_at	NRP2	-2.41923	0.0163595
210204_s_at	CNOT4	-2.41922	0.0163595
208861_s_at	ATRX	-2.41901	0.0163595
230217_at	CLVS1	-2.41889	0.0163595
1555608_at	CAPRIN2	-2.41861	0.0163595
210545_at	ITSN2	-2.41782	0.0163595
1562002_at	MYOZ3	-2.41739	0.0163595
206630_at	TYR	-2.41697	0.0163595
1553094_at	TAC4	-2.41602	0.0163595
1552800_at	ABHD11	-2.41593	0.0163595
237659_at	FLJ40288	-2.41508	0.0163595
207878_at	KRT76	-2.41415	0.0122192
228127_at	KCNK3	-2.41344	0.0158046
52005_at	WIZ	-2.41334	0.0163595
203286_at	RNF44	-2.41328	0.0163595
1560198_at	C14orf70	-2.41301	0.0163595
1560531_at	LCE1B	-2.41222	0.0163595
216452_at	TRPM3	-2.41215	0.0163595
1553655_at	CDC20B	-2.41181	0.0163595
1556754_at	LOC100132987	-2.4118	0.0163595
206083_at	BAI1	-2.40945	0.0163595
206614_at	GDF5	-2.40924	0.0163595
210256_s_at	PIP5K1A	-2.40909	0.0163595
216164_at	LRRN2	-2.40865	0.0163595
211332_x_at	HFE	-2.40859	0.0163595
238259_at	ADSSL1	-2.4083	0.0163595
239647_at	CHST13	-2.40799	0.0163595
214532_x_at	POU5F1B	-2.40696	0.0163595
220447_at	HRH3	-2.40636	0.0163595
1567410_at	ZNF135	-2.4054	0.0163595
237111_at	FLJ44450	-2.4053	0.0163595
231723_at	SNX12	-2.40462	0.0163595
207502_at	GUCA2B	-2.40367	0.0163595
211254_x_at	RHAG	-2.40348	0.0163595
1552811_at	WFIKKN1	-2.40331	0.0163595
207244_x_at	CYP2A6 /// CYP2A7	-2.40314	0.0163595
213095_x_at	AIF1	-2.40301	0.0163595
39402_at	IL1B	-2.40269	0.0163595
230658_at	SLC7A2	-2.40234	0.0163595
1553169_at	LRRN4	-2.40213	0.0163595
206647_at	HBZ	-2.40169	0.0163595
206760_s_at	FCER2	-2.40165	0.0163595
215932_at	LOC100292575 /// MAGEC2	-2.40159	0.0163595
1559634_at	CHRM3	-2.40095	0.0163595
203760_s_at	SLA	-2.40086	0.0163595
1555529_at	RNH1	-2.39954	0.0163595
228139_at	RIPK3	-2.39951	0.0163595
1557628_s_at	LOC283745	-2.39937	0.0163595
1558045_a_at	LOC100293492 /// LOC389906 /// LOC441528 /// LOC729162	-2.39912	0.0163595
239974_at	LOC728095	-2.39857	0.0163595
214032_at	ZAP70	-2.39798	0.0158046
228933_at	NHS	-2.39794	0.0163595
228025_s_at	PPP2R2C	-2.39781	0.0163595
231554_at	TPD52L3	-2.39763	0.0163595
208401_s_at	GLP1R	-2.39698	0.0163595
230691_at	STX1B	-2.39678	0.0163595
207885_at	S100G	-2.39666	0.0163595
1570328_s_at	C20orf62	-2.3966	0.0163595
215341_at	DNAH6	-2.39645	0.0163595
228233_at	FREM1	-2.39637	0.0163595
1568929_at	LOC100128343	-2.39544	0.0163595
1554181_at	SNX32	-2.39541	0.0163595
217404_s_at	COL2A1	-2.39533	0.0163595
234777_at	OR51M1	-2.39475	0.0163595
1553499_s_at	SERPINA9	-2.39416	0.0163595
223828_s_at	LGALS12	-2.39301	0.0158046
213791_at	PENK	-2.39241	0.0163595
1562403_a_at	SLC8A3	-2.39173	0.0163595
236374_at	CTXN3	-2.39139	0.0163595
1562739_at	LOC285593	-2.39079	0.0163595
219952_s_at	MCOLN1	-2.39078	0.0163595
1567238_at	OR2L2	-2.39068	0.0163595
1553663_a_at	NPB	-2.38941	0.0163595
232494_at	CYP8B1	-2.3893	0.0163595
230666_at	HOXA11AS	-2.38924	0.0163595
217378_x_at	LOC100130100 /// LOC100291464	-2.38893	0.0158046
1567286_at	OR5L2	-2.38847	0.0163595
224356_x_at	MS4A6A	-2.38792	0.0163595
234545_at	OR14J1	-2.38731	0.0163595
208705_s_at	EIF5	-2.38711	0.0122192
1553019_at	TMC2	-2.38703	0.0163595
220918_at	C21orf96	-2.38645	0.0163595
1554344_s_at	AQP12A /// AQP12B	-2.38633	0.0163595
212423_at	ZCCHC24	-2.38606	0.0122192
234195_at	TNFRSF10C	-2.38567	0.0163595
1553843_at	C10orf67	-2.38559	0.0163595
205815_at	REG3A	-2.38553	0.0163595
216323_x_at	TUBA3D	-2.3851	0.0163595
1553021_s_at	BICD2	-2.38474	0.0163595
230695_s_at	RSPH9	-2.38449	0.0163595
218999_at	TMEM140	-2.38424	0.0163595
206046_at	ADAM23	-2.38421	0.0163595
1560878_at	SYT15	-2.38409	0.0163595
210345_s_at	DNAH9	-2.38397	0.0163595
1564838_a_at	LOC151760	-2.38363	0.0163595
228182_at	ADCY5	-2.38266	0.0163595
1555032_at	RGS12	-2.38261	0.0163595
234772_s_at	KAP2.1B /// KRTAP2-2	-2.38261	0.0163595
1569452_at	LOC692247	-2.38181	0.0163595
228844_at	SLC13A5	-2.38177	0.0163595
1555359_at	PIGQ	-2.3815	0.0163595
213259_s_at	SARM1	-2.38135	0.0163595
1562228_s_at	PDE5A	-2.38119	0.0163595
215937_at	PTGDR	-2.38109	0.0163595
231694_at	LOC100289982	-2.38092	0.0158046
213146_at	KDM6B	-2.38065	0.0163595
1556959_at	LOC647589	-2.3805	0.0163595
211893_x_at	CD6	-2.37937	0.0163595
237853_x_at	KRTAP10-12	-2.37917	0.0163595
202011_at	TJP1	-2.37849	0.0163595
207074_s_at	SLC18A1	-2.37818	0.0163595
207537_at	PFKFB1	-2.37786	0.0163595
206156_at	GJB5	-2.37767	0.0163595
210395_x_at	MYL4	-2.37726	0.0163595
216925_s_at	TAL1	-2.37726	0.0163595
221421_s_at	ADAMTS12	-2.37691	0.0163595
1554208_at	MEI1	-2.37671	0.0163595
223726_at	KCNH3	-2.37657	0.0163595
224075_s_at	VSX1	-2.37604	0.0163595
215025_at	NTRK3	-2.37598	0.0163595
206154_at	RLBP1	-2.37593	0.0163595
218812_s_at	ORAI2	-2.3757	0.0163595
207823_s_at	AIF1	-2.37551	0.0163595
1554042_s_at	C20orf141 /// LOC100288797	-2.37521	0.0163595
1564178_at	LOC283033	-2.37503	0.0163595
223561_at	NEK6	-2.37495	0.0158046
238667_at	TCF20	-2.37378	0.0163595
1567298_at	OR13C4	-2.37378	0.0158046
211802_x_at	CACNA1G	-2.37375	0.0163595
220365_at	ALLC	-2.37339	0.0163595
231634_at	SLC12A3	-2.37312	0.0163595
210644_s_at	LAIR1	-2.37307	0.0163595
220378_at	TCP11	-2.37201	0.0163595
223496_s_at	CCDC8	-2.37193	0.0158046
1555088_x_at	STAT5B	-2.37168	0.0163595
1555042_at	TRPV5	-2.37163	0.0163595
1556737_at	LOC388387	-2.37137	0.0163595
211144_x_at	TARP /// TRGC2	-2.37136	0.0122192
212883_at	LOC100129500	-2.37108	0.0163595
230983_at	FAM129C	-2.37099	0.0163595
212515_s_at	DDX3X	-2.37069	0.0163595
1553832_at	C21orf93	-2.37014	0.0163595
210763_x_at	NCR3	-2.36979	0.0163595
1554966_a_at	FILIP1L	-2.36851	0.0163595
234367_x_at	TMPRSS6	-2.3684	0.0163595
1553039_a_at	ASB10	-2.36831	0.0163595
213592_at	APLNR	-2.36812	0.0163595
216488_s_at	ATP11A	-2.36809	0.0163595
235446_at	XIST	-2.36776	0.0163595
221115_s_at	LENEP	-2.36755	0.0158046
1562924_at	LOC340357	-2.36652	0.0163595
213033_s_at	NFIB	-2.36644	0.0163595
1566830_at	LOC440028	-2.36643	0.0163595
1554261_at	KLHL29	-2.36619	0.0163595
223998_at	TTLL2	-2.36602	0.0163595
208168_s_at	CHIT1	-2.36594	0.0163595
234466_at	FAM20C	-2.36593	0.0163595
244430_at	FLCN	-2.3653	0.0163595
243445_at	BNC2	-2.36526	0.0163595
1561536_at	LOC283435	-2.36445	0.0163595
228396_at	PRKG1	-2.36419	0.0163595
238136_at	SHISA7	-2.36386	0.0163595
210391_at	NR6A1	-2.36381	0.0163595
229847_at	MAPK1	-2.36354	0.0163595
242567_at	ABTB1	-2.36346	0.0158046
204174_at	ALOX5AP	-2.3634	0.0163595
219323_s_at	IL18BP	-2.36269	0.0163595
224207_x_at	MMP28	-2.36239	0.0163595
203435_s_at	MME	-2.36185	0.0163595
235209_at	C8orf84	-2.36173	0.0163595
32625_at	NPR1	-2.36153	0.0163595
1555371_at	ABCB5	-2.36134	0.0122192
231720_s_at	JAM3	-2.3611	0.0163595
1569048_s_at	LMF1	-2.36105	0.0163595
227588_s_at	GET4	-2.36065	0.0158046
221106_at	SLC22A17	-2.3604	0.0163595
215245_x_at	FMR1	-2.36039	0.0163595
204118_at	CD48	-2.36023	0.0163595
207043_s_at	SLC6A9	-2.36019	0.0163595
1559586_at	LOC728868	-2.35919	0.0163595
208210_at	MAS1	-2.35879	0.0163595
203768_s_at	STS	-2.35877	0.0163595
1558334_a_at	C22orf15	-2.35873	0.0158046
231531_at	C3orf24	-2.35852	0.0163595
1564713_a_at	FOXN4	-2.35811	0.0158046
229776_at	SLCO3A1	-2.35776	0.0163595
205608_s_at	ANGPT1	-2.35742	0.0163595
205390_s_at	ANK1	-2.35695	0.0163595
233514_x_at	TEX11	-2.35689	0.0163595
225524_at	ANTXR2	-2.35684	0.0163595
1557827_at	C10orf103	-2.35682	0.0163595
234576_at	ANPEP	-2.35672	0.0163595
232846_s_at	CDH23	-2.35667	0.0163595
234355_s_at	PTCHD2	-2.35643	0.0163595
1552436_a_at	CDH23	-2.35616	0.0163595
224168_at	TXNDC2	-2.35607	0.0163595
204229_at	SLC17A7	-2.3556	0.0163595
204135_at	FILIP1L	-2.35514	0.0163595
237266_at	LOC100292996	-2.35503	0.0163595
1557918_s_at	SLC16A1	-2.355	0.0163595
1565832_at	KANK1	-2.35423	0.0163595
211813_x_at	DCN	-2.35407	0.0163595
231211_s_at	YIF1B	-2.35395	0.0163595
235098_at	PEX26	-2.35379	0.0163595
244735_at	CCDC54	-2.35361	0.0158046
203074_at	ANXA8 /// ANXA8L1 /// ANXA8L2	-2.35347	0.0158046
221333_at	FOXP3	-2.35343	0.0163595
1553713_a_at	RHEBL1	-2.3532	0.0163595
207035_at	SLC30A3	-2.35257	0.0163595
210527_x_at	TUBA3C	-2.35254	0.0163595
1564706_s_at	GLS2	-2.35201	0.0163595
232763_at	TLN1	-2.35163	0.0163595
209546_s_at	APOL1	-2.3513	0.0163595
217383_at	PGK1	-2.35126	0.0158046
233236_at	TSPAN16	-2.35123	0.0163595
1554474_a_at	MOXD1	-2.35118	0.0163595
206619_at	DKK4	-2.35063	0.0163595
207212_at	SLC9A3	-2.35011	0.0163595
216025_x_at	CYP2C9	-2.35002	0.0163595
207214_at	SPINK4	-2.3499	0.0163595
216404_at	ATXN8OS	-2.34975	0.0163595
220214_at	ZNF215	-2.34961	0.0163595
201042_at	TGM2	-2.34897	0.0163595
209904_at	TNNC1	-2.34855	0.0158046
1563607_x_at	LOC286359	-2.3481	0.0163595
201820_at	KRT5	-2.34775	0.0163595
215125_s_at	UGT1A1 /// UGT1A10 /// UGT1A3 /// UGT1A4 /// UGT1A5 /// UGT1A6 /// UGT1A7 /// UGT1A8 /// UGT1A9	-2.34755	0.0163595
241456_at	FAM78B	-2.34709	0.0163595
1554268_at	MORN1	-2.34706	0.0163595
210038_at	PRKCQ	-2.34678	0.0163595
213451_x_at	TNXA /// TNXB	-2.34662	0.0163595
210240_s_at	CDKN2D	-2.34639	0.0163595
202877_s_at	CD93	-2.34627	0.0163595
211225_at	FUT5	-2.34588	0.0163595
210585_s_at	TNPO2	-2.34518	0.0163595
209588_at	EPHB2	-2.3449	0.0163595
243362_s_at	LOC641518	-2.34487	0.0163595
206124_s_at	LLGL1	-2.34459	0.0163595
226559_at	IER5L	-2.34455	0.0163595
214174_s_at	PDLIM4	-2.34445	0.0163595
205331_s_at	REEP2	-2.34386	0.0163595
240197_at	SYN2	-2.34382	0.0163595
1561252_at	LOC648691	-2.3429	0.0163595
1564281_at	LOC285708	-2.34265	0.0163595
220435_at	SLC30A10	-2.34254	0.0158046
1561225_at	LOC338579	-2.34239	0.0163595
216873_s_at	ATP8B2	-2.34187	0.0163595
203761_at	SLA	-2.34102	0.0163595
205783_at	KLK13	-2.34087	0.0163595
234241_at	SCAMP5	-2.34075	0.0163595
211739_x_at	CSH1	-2.34068	0.0163595
227800_at	FAM110B	-2.34062	0.0163595
1552596_at	GAS2L2	-2.34059	0.0163595
233865_at	NPAS3	-2.34008	0.0163595
1564439_a_at	C11orf36	-2.33944	0.0163595
230358_at	ZER1	-2.33928	0.0163595
242765_at	MOBP	-2.33927	0.0163595
206709_x_at	GPT	-2.33918	0.0163595
229310_at	KLHL29	-2.33853	0.0163595
211823_s_at	PXN	-2.33848	0.0163595
221169_s_at	HRH4	-2.33794	0.0163595
206118_at	STAT4	-2.33785	0.0163595
205758_at	CD8A	-2.33777	0.0163595
1558584_at	UBL4B	-2.3372	0.0163595
1559567_at	LOC100287017	-2.33695	0.0163595
206769_at	TMSB4Y	-2.3367	0.0163595
205927_s_at	CTSE	-2.3365	0.0163595
207896_s_at	DLEC1	-2.33572	0.0163595
215511_at	TCF20	-2.33569	0.0163595
1564600_a_at	CCDC36	-2.33565	0.0163595
212822_at	HEG1	-2.33547	0.0158046
1553027_a_at	KLHL4	-2.33489	0.0163595
228419_at	METRN	-2.33483	0.0163595
215559_at	ABCC6 /// LOC100292715	-2.3346	0.0163595
1553555_at	TAS2R38	-2.33458	0.0163595
230519_at	FAM124A	-2.33447	0.0163595
1566816_at	FGF22	-2.33447	0.0163595
239569_at	FLJ31485	-2.33418	0.0163595
220628_s_at	SDK2	-2.33406	0.0163595
228795_at	PRKCB	-2.334	0.0163595
233022_at	TRPM3	-2.3338	0.0163595
1554202_x_at	CABP4	-2.33374	0.0163595
212318_at	TNPO3	-2.33347	0.0163595
208727_s_at	CDC42	-2.33311	0.0163595
214539_at	SERPINB10	-2.33286	0.0163595
230496_at	FAM123A	-2.33256	0.0163595
200952_s_at	CCND2	-2.33246	0.0163595
206586_at	CNR2	-2.33242	0.0163595
1561390_at	FAM41AY1 /// FAM41AY2	-2.33211	0.0158046
1558849_at	LOC284276	-2.33128	0.0158046
207087_x_at	ANK1	-2.33114	0.0163595
1560631_at	CALCOCO2	-2.33103	0.0163595
1553560_at	VN1R4	-2.33081	0.0163595
234948_at	SLC27A5	-2.33036	0.0163595
217198_x_at	IGH@ /// IGHA2 /// IGHD /// IGHG1 /// LOC100126583	-2.33027	0.0163595
36030_at	IFFO1	-2.33024	0.0163595
226632_at	CYGB	-2.32988	0.0163595
215806_x_at	TARP /// TRGC2	-2.32918	0.0163595
217418_x_at	MS4A1	-2.32898	0.0163595
227365_at	ATCAY	-2.32882	0.0163595
224733_at	CMTM3	-2.32865	0.0163595
241748_x_at	DGCR14	-2.32842	0.0163595
209901_x_at	AIF1	-2.32812	0.0163595
1559661_at	ODZ3	-2.32778	0.0163595
227381_at	CERCAM	-2.32745	0.0163595
38521_at	CD22	-2.32663	0.0163595
216995_x_at	MKRN2	-2.32647	0.0163595
206215_at	OPCML	-2.3263	0.0163595
217677_at	PLEKHA2	-2.32589	0.0163595
214669_x_at	IGKC	-2.3258	0.0163595
1568704_a_at	CHERP	-2.32529	0.0163595
206367_at	REN	-2.32505	0.0163595
209619_at	CD74	-2.32482	0.0163595
220826_at	TCP10L	-2.3245	0.0163595
206309_at	LECT1	-2.32446	0.0163595
223562_at	PARVG	-2.32384	0.0163595
241830_at	C20orf112	-2.32325	0.0163595
228636_at	BHLHE22	-2.3231	0.0163595
220705_s_at	ADAMTS7	-2.32294	0.0163595
35150_at	CD40	-2.32259	0.0163595
1561988_at	LOC286068	-2.32228	0.0163595
1558230_at	SF3B2	-2.32216	0.0158046
243260_x_at	XKR6	-2.32215	0.0163595
221659_s_at	MYL10	-2.32145	0.0163595
1559326_at	DIO3OS	-2.32108	0.0163595
220323_at	CNTD2	-2.32098	0.0163595
214454_at	ADAMTS2	-2.32042	0.0163595
1566526_at	LOC283688	-2.32035	0.0163595
214859_at	FSTL4	-2.31979	0.0163595
1567257_at	OR1J2	-2.31934	0.0163595
1554945_x_at	VIL1	-2.31931	0.0163595
1558368_s_at	C1orf187	-2.31917	0.0163595
206210_s_at	CETP	-2.3187	0.0163595
222005_s_at	GNG3	-2.3187	0.0163595
233575_s_at	TLE4	-2.31841	0.0163595
205778_at	KLK7	-2.31834	0.0163595
1563816_at	GAB4	-2.31777	0.0163595
204206_at	MNT	-2.31743	0.0163595
234073_at	SDK2	-2.31725	0.0163595
215890_at	GM2A	-2.3172	0.0163595
215809_at	CYP2D6	-2.31717	0.0163595
224588_at	XIST	-2.31695	0.0163595
230262_at	ST8SIA3	-2.31685	0.0163595
234637_at	KRTAP4-5	-2.31679	0.0163595
207788_s_at	SORBS3	-2.31674	0.0163595
227219_x_at	MAP1LC3A	-2.31664	0.0163595
229281_at	NPAS3	-2.3166	0.0163595
1565848_at	ZNF428	-2.31655	0.0163595
237805_at	LOC284757	-2.31601	0.0163595
1559167_x_at	MPV17L	-2.31573	0.0163595
210865_at	FASLG	-2.3155	0.0163595
241477_at	NEIL1	-2.31511	0.0163595
208177_at	SLC34A1	-2.31484	0.0163595
223508_at	NOTCH1	-2.31475	0.0163595
201210_at	DDX3X	-2.31471	0.0158046
1552271_at	PRR22	-2.31341	0.0163595
204916_at	RAMP1	-2.3132	0.0163595
229753_at	POU2F1	-2.31306	0.0163595
215419_at	ZFR2	-2.31296	0.0163595
217362_x_at	HLA-DRB6	-2.31253	0.0122192
231006_at	SPATA8	-2.31251	0.0163595
1561960_at	KIAA1920	-2.3123	0.0163595
1553064_at	H1FOO	-2.3121	0.0163595
208578_at	SCN10A	-2.31202	0.0163595
210088_x_at	MYL4	-2.31173	0.0163595
1554192_s_at	C4orf23	-2.31167	0.0163595
71933_at	WNT6	-2.31167	0.0163595
233978_at	PTPRE	-2.3113	0.0163595
226234_at	GDF11	-2.31123	0.0163595
215584_at	HECW1	-2.31119	0.0163595
232142_at	ISY1	-2.31119	0.0163595
239583_x_at	PSG5	-2.31104	0.0163595
1554386_at	CST9	-2.31092	0.0163595
1566402_at	SNORA68	-2.3104	0.0163595
237840_at	LOC388948	-2.31033	0.0163595
1553272_at	SLC36A1	-2.31026	0.0163595
207602_at	TMPRSS11D	-2.31018	0.0163595
241771_at	RIMBP2	-2.30973	0.0163595
1570410_at	CYGB	-2.30946	0.0163595
1552942_at	FLJ30430	-2.30941	0.0163595
224088_at	NMUR2	-2.30902	0.0163595
217397_at	TRD@	-2.30898	0.0163595
232249_at	FMNL3	-2.30847	0.0163595
1557590_at	LOC100130522	-2.30792	0.0163595
207542_s_at	AQP1	-2.30761	0.0163595
1553900_s_at	POM121L1P /// POM121L8P /// POM121L9P	-2.30758	0.0163595
224485_s_at	SLC30A2	-2.30749	0.0163595
224062_x_at	KLK4	-2.30715	0.0163595
231629_x_at	KLK3	-2.307	0.0163595
1552663_a_at	ERC1	-2.30642	0.0163595
1569700_s_at	AK7	-2.30641	0.0163595
233891_at	LOC100133790	-2.30616	0.0163595
1557907_x_at	MUC12	-2.30605	0.0163595
1552960_at	LRRC15	-2.30571	0.0163595
211211_x_at	SH2D1A	-2.30526	0.0163595
230290_at	SCUBE3	-2.30478	0.0163595
1560507_at	AWAT1	-2.30477	0.0163595
1569522_at	LOC100132767	-2.30467	0.0163595
1564749_at	LOC100289045	-2.30458	0.0163595
1559682_at	TRIM16L	-2.30397	0.0163595
1552793_at	C8orf31	-2.30341	0.0163595
241609_at	FOXD3	-2.30304	0.0163595
1553174_at	JPH2	-2.30296	0.0163595
204138_s_at	MZF1	-2.3026	0.0163595
237108_x_at	FLJ42875	-2.30246	0.0163595
220910_at	FRAS1	-2.30238	0.0163595
207690_at	ALX3	-2.30227	0.0163595
200974_at	ACTA2	-2.30219	0.0163595
211484_s_at	DSCAM	-2.3019	0.0163595
224378_x_at	MAP1LC3A	-2.30179	0.0163595
1554649_at	LOC100288447	-2.30172	0.0163595
206049_at	SELP	-2.30147	0.0163595
205743_at	STAC	-2.30142	0.0163595
235145_at	ZBTB7B	-2.30107	0.0163595
1567622_at	ABLIM2	-2.30063	0.0163595
221165_s_at	IL22	-2.30041	0.0163595
217442_at	LOC100131825	-2.30031	0.0163595
205744_at	DOC2A	-2.30016	0.0163595
231509_at	C7orf16	-2.30015	0.0163595
229682_at	MAPRE3	-2.30005	0.0163595
52255_s_at	COL5A3	-2.30005	0.0163595
214478_at	SPP2	-2.29928	0.0163595
211304_x_at	KCNJ5	-2.29895	0.0163595
1553443_at	C8orf54	-2.29879	0.0163595
210795_s_at	LOC100130955	-2.29877	0.0163595
208416_s_at	SPTB	-2.29853	0.0163595
236800_at	UCMA	-2.29848	0.0163595
221953_s_at	LOC729580	-2.29825	0.0163595
1552484_at	SMCR8	-2.2982	0.0163595
231134_at	C20orf79	-2.29808	0.0163595
1552911_at	SIGLEC11	-2.298	0.0163595
223514_at	CARD11	-2.29779	0.0163595
214414_x_at	HBA1 /// HBA2	-2.29779	0.0163595
211398_at	FGFR2	-2.29756	0.0163595
205988_at	CD84	-2.29752	0.0163595
239749_at	FAF1	-2.29734	0.0163595
220808_at	THEG	-2.29731	0.0163595
207778_at	REG1P	-2.29729	0.0163595
223609_at	ROPN1L	-2.29718	0.0163595
1557002_x_at	ESPNL	-2.29712	0.0163595
238296_at	GLIPR1L1	-2.29708	0.0163595
217040_x_at	SOX15	-2.29691	0.0163595
1553081_at	WFDC12	-2.29687	0.0163595
215076_s_at	COL3A1	-2.29647	0.0847254
242891_at	ADCY5	-2.29624	0.0163595
1566670_at	PDXK	-2.29606	0.0163595
235565_at	ZNF425	-2.2959	0.0163595
210746_s_at	EPB42	-2.29552	0.0163595
1552620_at	SPRR4	-2.29479	0.0163595
231719_at	TOR1AIP2	-2.29475	0.0163595
1555445_at	CA8	-2.29468	0.0163595
231562_at	APOC2	-2.29441	0.0163595
1555811_at	ARHGDIB	-2.29415	0.0163595
217184_s_at	LTK	-2.29412	0.0163595
230513_at	BAT3	-2.29404	0.0163595
221977_at	TBX2	-2.29401	0.0163595
234718_at	ANO2	-2.29395	0.0163595
223583_at	TNFAIP8L2	-2.2939	0.0158046
221929_at	RBM12B	-2.29389	0.0163595
206470_at	PLXNC1	-2.29342	0.0163595
228943_at	MAP6	-2.29336	0.0163595
1561976_at	C1orf167	-2.29306	0.0163595
1558688_at	LOC441461	-2.29297	0.0163595
1569496_s_at	LOC100130872	-2.29265	0.0163595
201909_at	RPS4Y1	-2.29256	0.0163595
211395_x_at	FCGR2C	-2.2925	0.0163595
236290_at	DOK6	-2.29247	0.0163595
241896_at	MACF1	-2.29233	0.0163595
207042_at	E2F2	-2.29206	0.0163595
215348_at	ADCY1	-2.29204	0.0163595
223899_at	LOC440957	-2.29202	0.0163595
228210_at	NXPH3	-2.29199	0.0163595
242372_s_at	MFSD4	-2.29194	0.0158046
1554610_at	ANKMY1	-2.29167	0.0163595
206617_s_at	RENBP	-2.29111	0.0163595
227886_at	LOC402778	-2.2911	0.0163595
229805_at	ZDHHC22	-2.29105	0.0163595
1559302_at	KIAA1467	-2.29087	0.0163595
201198_s_at	PSMD1	-2.29076	0.0163595
1568728_s_at	RNF207	-2.29068	0.0163595
1558848_at	NUDT22	-2.29066	0.0163595
206735_at	CHRNA4	-2.29058	0.0163595
231756_at	ZP4	-2.29033	0.0163595
213630_at	NACAD	-2.29031	0.0163595
216866_s_at	COL14A1	-2.2901	0.0163595
208257_x_at	PSG1	-2.29007	0.0163595
1553872_at	C17orf103	-2.28968	0.0163595
219559_at	SLC17A9	-2.2896	0.0163595
204513_s_at	ELMO1	-2.28955	0.0163595
207412_x_at	CELP	-2.28929	0.0163595
207851_s_at	INSR	-2.28911	0.0158046
203345_s_at	MTF2	-2.28907	0.0163595
1558705_at	ATOH8	-2.28894	0.0163595
1556771_a_at	LOC415056	-2.28874	0.0163595
212329_at	SCAP	-2.28872	0.0163595
1563079_at	LOC100289090	-2.28871	0.0163595
210924_at	OLFM1	-2.28866	0.0163595
210444_at	NPY6R	-2.28855	0.0163595
1556232_at	KIF6	-2.28833	0.0163595
1554312_at	RNF170	-2.28779	0.0163595
220074_at	CDHR5	-2.28779	0.0163595
206911_at	TRIM25	-2.28778	0.0163595
230191_at	TTBK1	-2.28767	0.0163595
1552418_at	TTLL10	-2.2876	0.0163595
1559755_at	C21orf49	-2.28755	0.0163595
1555154_a_at	QKI	-2.28704	0.0847254
206563_s_at	OPRL1	-2.28687	0.0163595
206946_at	HCN4	-2.28654	0.0163595
1560455_at	LOC339166	-2.28648	0.0163595
1564200_at	LOC646324	-2.28622	0.0163595
234617_at	OR52D1	-2.28603	0.0163595
211336_x_at	LILRB1	-2.28602	0.0163595
231044_at	C1orf194	-2.28598	0.0163595
239705_at	IGHV3OR16-14	-2.28561	0.0163595
239626_x_at	TM9SF3	-2.28546	0.0163595
214043_at	PTPRD	-2.2853	0.0163595
1570085_at	TTLL1	-2.28506	0.0163595
241977_s_at	RAB3C	-2.28457	0.0163595
243575_at	MAST4	-2.2844	0.0163595
233006_at	41156	-2.28421	0.0163595
220115_s_at	CDH10	-2.28407	0.0163595
221292_at	PTCH2	-2.28386	0.0163595
1566844_at	PER4	-2.28368	0.0163595
230092_at	UBXN10	-2.28352	0.0163595
211430_s_at	IGH@ /// IGHG1 /// IGHG2 /// IGHM /// IGHV4-31 /// LOC100290146 /// LOC100294459	-2.28334	0.0163595
211231_x_at	CYP4A11	-2.2833	0.0163595
221077_at	ARMC4	-2.28324	0.0163595
218002_s_at	CXCL14	-2.28323	0.0163595
200815_s_at	PAFAH1B1	-2.28257	0.0163595
220412_x_at	KCNK7	-2.282	0.0163595
237453_at	ZNF529	-2.282	0.0163595
206573_at	KCNQ3	-2.28187	0.0163595
1553629_a_at	FAM71B	-2.28177	0.0163595
230855_at	GATA4	-2.28171	0.0163595
229755_x_at	DLL3	-2.28166	0.0163595
1569986_x_at	TNNT3	-2.28158	0.0158046
1560767_at	HCG22	-2.28156	0.0163595
235383_at	MYO7B	-2.28153	0.0163595
1556312_at	C2orf71	-2.28114	0.0163595
225566_at	NRP2	-2.28078	0.0163595
206375_s_at	HSPB3	-2.28067	0.0163595
1556839_s_at	LOC100289090	-2.28038	0.0163595
231946_at	ZFHX2	-2.2799	0.0163595
204257_at	FADS3	-2.27985	0.0163595
228165_at	C12orf53	-2.27974	0.0163595
207907_at	TNFSF14	-2.27945	0.0163595
234687_x_at	LIMD1	-2.27915	0.0163595
1558839_at	MAPKBP1	-2.27857	0.0163595
202947_s_at	GYPC	-2.27836	0.0163595
237227_at	NEK10	-2.27817	0.0163595
43934_at	GPR137	-2.27796	0.0163595
214067_at	C16orf42	-2.27773	0.0163595
216671_x_at	MUC8	-2.27771	0.0163595
1565752_at	FGD2	-2.2774	0.0163595
211362_s_at	SERPINB13	-2.27734	0.0163595
1559579_at	LOC283688	-2.27726	0.0163595
207841_at	SPIN2A	-2.27681	0.0163595
64440_at	IL17RC	-2.27594	0.0163595
233885_at	ARHGAP33	-2.27576	0.0163595
206064_s_at	PPIL2	-2.27554	0.0163595
217365_at	PRAMEF11	-2.27552	0.0163595
1560686_at	ITGAD	-2.2754	0.0163595
219478_at	WFDC1	-2.27534	0.0163595
1566105_at	MFN2	-2.27528	0.0163595
216953_s_at	WT1	-2.27519	0.0163595
210025_s_at	CARD10	-2.27502	0.0163595
233311_at	LOC145845	-2.27468	0.0163595
219509_at	MYOZ1	-2.27436	0.0163595
221862_at	MIER2	-2.27414	0.0163595
231076_at	C16orf82	-2.27393	0.0163595
1567036_at	C20orf181	-2.27387	0.0163595
1559575_a_at	AQP12A /// AQP12B	-2.27356	0.0163595
211222_s_at	HAP1	-2.27354	0.0163595
209557_s_at	NCDN	-2.27339	0.0163595
211066_x_at	PCDHGA1 /// PCDHGA10 /// PCDHGA11 /// PCDHGA12 /// PCDHGA2 /// PCDHGA3 /// PCDHGA4 /// PCDHGA5 /// PCDHGA6 /// PCDHGA7 /// PCDHGA8 /// PCDHGA9 /// PCDHGB1 /// PCDHGB2 /// PCDHGB3 /// PCDHGB4 /// PCDHGB5 /// PCDHGB6 /// PCDHGB7 /// PCDHGC3 /// PCDHGC4 /// PCDHGC5	-2.27333	0.0163595
208067_x_at	UTY	-2.27329	0.0163595
1565751_at	FGD2	-2.27326	0.0163595
203332_s_at	INPP5D	-2.27294	0.0163595
1570402_at	KLC3	-2.27293	0.0163595
1569891_at	ATP5A1	-2.27281	0.0163595
1554523_a_at	CNNM2	-2.27262	0.0163595
208556_at	GPR31	-2.27258	0.0163595
234939_s_at	PHF12	-2.27248	0.0163595
160020_at	MMP14	-2.27228	0.0163595
208397_x_at	KCNJ5	-2.27223	0.0163595
38964_r_at	WAS	-2.27216	0.0163595
224328_s_at	LCE3D	-2.27203	0.0163595
1553730_x_at	LRRC43	-2.27191	0.0163595
237251_at	C1orf92	-2.27175	0.0163595
207351_s_at	SH2D2A	-2.27169	0.0163595
1566934_at	TYRO3P	-2.27161	0.0163595
226904_at	LOC100286910	-2.27133	0.0163595
216133_at	TRD@	-2.27113	0.0163595
205327_s_at	ACVR2A	-2.27099	0.0163595
226879_at	HVCN1	-2.27092	0.0163595
201982_s_at	PAPPA	-2.27078	0.0163595
236418_at	TTLL10	-2.27077	0.0163595
222053_at	TAF6L	-2.27075	0.0163595
1567027_at	SH3GL1P2	-2.26973	0.0163595
219415_at	TTYH1	-2.2697	0.0158046
207919_at	ART1	-2.2696	0.0163595
237572_at	UGT3A1	-2.26949	0.0163595
241112_at	ZNF517	-2.26942	0.0163595
1566776_at	DNAH1	-2.26925	0.0163595
1558590_at	LOC731602 /// METT11D1	-2.26907	0.0163595
213746_s_at	FLNA	-2.26902	0.0163595
223610_at	SEMA5B	-2.26889	0.0163595
240389_at	TRPM6	-2.26881	0.0163595
206590_x_at	DRD2	-2.26854	0.0163595
230870_at	MUS81	-2.26852	0.0158046
1553255_at	HERV-V1	-2.26851	0.0163595
203562_at	FEZ1	-2.26805	0.0163595
41387_r_at	KDM6B	-2.26795	0.0163595
211396_at	FCGR2C	-2.26782	0.0163595
1555238_at	PTH2	-2.26776	0.0163595
1566037_at	LOC729314	-2.26762	0.0163595
234897_s_at	LY6G6D /// LY6G6F	-2.26721	0.0163595
220273_at	IL17B	-2.26718	0.0163595
222865_x_at	TMEM204	-2.26714	0.0163595
231632_at	C19orf69	-2.26681	0.0163595
1569386_at	LOC100133885	-2.26585	0.0163595
204450_x_at	APOA1	-2.26539	0.0163595
220944_at	PGLYRP4	-2.26507	0.0163595
241603_at	ATP11A	-2.26503	0.0163595
1561171_a_at	GOLGA6L1 /// GOLGA6L6 /// LOC100132025	-2.26476	0.0163595
216853_x_at	IGLV3-19	-2.26469	0.0163595
208532_x_at	KRTAP5-8	-2.26459	0.0163595
241380_at	ARHGEF37	-2.26434	0.0163595
234769_at	DKFZp547J222	-2.26433	0.0163595
240760_at	CDRT15	-2.26399	0.0163595
217509_x_at	GRIK5	-2.26383	0.0163595
1568249_at	LOC388796 /// SNORA71B	-2.26378	0.0163595
207665_at	ADAM21 /// ADAM21P1	-2.26363	0.0163595
215633_x_at	LST1	-2.26356	0.0163595
236762_at	ATP9B	-2.2635	0.0163595
1561093_at	SLC22A25	-2.26314	0.0163595
213790_at	ADAM12	-2.26306	0.0163595
216454_at	TRMT1	-2.26278	0.0163595
1569032_at	LOC642852	-2.26246	0.0163595
224263_x_at	ZAN	-2.2624	0.0163595
211644_x_at	IGK@ /// IGKC /// IGKV3-20 /// LOC100291682	-2.26237	0.0163595
216798_at	FLJ23519 /// RNH1	-2.26236	0.0163595
211843_x_at	CYP3A7	-2.26224	0.0163595
208364_at	INPP4A	-2.26125	0.0163595
229332_at	HPDL	-2.26078	0.0163595
1563655_at	TNNT2	-2.26078	0.0163595
239524_at	TSSK6	-2.26071	0.0163595
220478_at	APOL5	-2.2606	0.0163595
1563405_at	ATP4B	-2.26059	0.0163595
1560911_at	LOC100133461	-2.26052	0.0163595
200930_s_at	VCL	-2.26048	0.0163595
233574_at	BCORL1	-2.26045	0.0163595
213676_at	TMEM151B	-2.26038	0.0163595
230911_at	SIX1	-2.26026	0.0163595
220210_at	CHRNA10	-2.26014	0.0163595
203649_s_at	PLA2G2A	-2.25952	0.0163595
1556854_at	LOC283501	-2.25922	0.0163595
201482_at	QSOX1	-2.259	0.0163595
223884_at	OPTC	-2.25879	0.0158046
1565731_at	ALDH3B1	-2.25849	0.0163595
210670_at	PPY	-2.25828	0.0163595
1556999_at	LOC100271832	-2.25827	0.0163595
230040_at	ADAMTS18	-2.25822	0.0163595
210536_s_at	SPAM1	-2.25813	0.0163595
216535_at	CADM3	-2.2581	0.0163595
242668_x_at	SUN5	-2.25768	0.0163595
214973_x_at	IGHD /// LOC100290059 /// LOC100292999	-2.25765	0.0163595
221356_x_at	P2RX2	-2.25762	0.0163595
223025_s_at	AP1M1	-2.25761	0.0163595
216491_x_at	IGHM	-2.25761	0.0163595
201069_at	MMP2	-2.25759	0.0163595
236226_at	BTLA	-2.25728	0.0163595
1555594_a_at	MBNL1	-2.2572	0.0158046
207644_at	FOXH1	-2.25717	0.0163595
211402_x_at	NR6A1	-2.25704	0.0163595
201426_s_at	VIM	-2.25699	0.0847254
1562227_at	PDE5A	-2.25678	0.0163595
208522_s_at	PTCH1	-2.25676	0.0163595
213888_s_at	TRAF3IP3	-2.25652	0.0163595
1554950_at	ACAN	-2.25637	0.0163595
221459_at	TAAR5	-2.25631	0.0163595
205985_x_at	CLCNKB	-2.2563	0.0163595
1563089_at	LOC100287027	-2.25589	0.0163595
210422_x_at	SLC11A1	-2.2557	0.0163595
219896_at	CALY	-2.25553	0.0163595
1553769_at	SLAMF9	-2.25521	0.0163595
232367_x_at	ZNF598	-2.25515	0.0163595
220437_at	LOC55908	-2.25488	0.0163595
1553178_a_at	SSTR3	-2.25475	0.0158046
219943_s_at	USP46	-2.25473	0.0163595
1555990_at	C22orf42	-2.25456	0.0163595
207096_at	SAA4	-2.25374	0.0163595
217199_s_at	STAT2	-2.25373	0.0163595
232308_at	TTC21A	-2.2537	0.0163595
222898_s_at	DLL3	-2.25343	0.0163595
211599_x_at	MET	-2.25337	0.0163595
218668_s_at	RAP2C	-2.25318	0.0163595
220512_at	DLC1	-2.25305	0.0163595
1558594_at	C14orf176	-2.25302	0.0163595
220304_s_at	CNGB3	-2.25295	0.0163595
210356_x_at	MS4A1	-2.25292	0.0163595
1552932_at	NLRP6	-2.25286	0.0163595
243777_at	RAB7L1	-2.25253	0.0163595
215661_at	MAST2	-2.25225	0.0163595
211014_s_at	GOLGA6L4 /// PML	-2.25207	0.0163595
1560921_at	ZNF169	-2.25204	0.0163595
31846_at	RHOD	-2.25166	0.0163595
219282_s_at	TRPV2	-2.25146	0.0163595
219085_s_at	GEMIN7	-2.25142	0.0163595
211918_x_at	PAPPA2	-2.25142	0.0163595
227000_at	C7orf41	-2.25126	0.0163595
222952_s_at	TLR7	-2.25114	0.0163595
1555478_at	C17orf82	-2.25102	0.0163595
1560897_a_at	KRTAP10-11	-2.25079	0.0163595
238329_at	MPRIP	-2.25014	0.0163595
1563658_a_at	SYT9	-2.25009	0.0163595
240151_at	LOC404266	-2.25006	0.0163595
235359_at	LRRC33	-2.25005	0.0163595
207529_at	DEFA5	-2.24997	0.0163595
1561391_at	LOC100128126	-2.2495	0.0163595
211534_x_at	PTPRN2	-2.24942	0.0163595
207317_s_at	CASQ2	-2.24913	0.0163595
231043_at	PCDP1	-2.24911	0.0163595
208400_at	GLP1R	-2.24909	0.0163595
234484_s_at	ACSS1	-2.24905	0.0163595
1558238_at	TNRC18	-2.24858	0.0163595
231073_at	C1orf168	-2.24853	0.0163595
336_at	TBXA2R	-2.24853	0.0163595
210925_at	CIITA	-2.2483	0.0163595
215959_at	PPFIBP2	-2.2483	0.0163595
219780_at	ZNF771	-2.24823	0.0163595
211598_x_at	VIPR2	-2.24819	0.0163595
230157_at	CDH24	-2.24798	0.0163595
230541_at	LOC149134	-2.24772	0.0163595
1566991_at	ARID1B	-2.2477	0.0163595
209074_s_at	FAM107A	-2.24749	0.0163595
216493_s_at	IGF2BP3	-2.24726	0.0163595
228897_at	DERL3	-2.24722	0.0163595
237403_at	GFI1B	-2.24666	0.0163595
243261_at	LOC154822	-2.24662	0.0163595
1552799_at	TSNARE1	-2.24656	0.0163595
215669_at	HLA-DRB4	-2.24644	0.0163595
205883_at	ZBTB16	-2.24641	0.0163595
216390_at	LCAT	-2.24633	0.0163595
213834_at	IQSEC3	-2.24626	0.0163595
209622_at	STK16	-2.24592	0.0163595
1554707_at	C9orf68	-2.24588	0.0163595
239844_x_at	C1orf228	-2.24585	0.0163595
204239_s_at	NNAT	-2.24545	0.0163595
205261_at	PGC	-2.24524	0.0163595
206671_at	SAG	-2.24519	0.0163595
1559091_s_at	FGD2	-2.24469	0.0163595
237894_at	C3orf22	-2.2445	0.0163595
229901_at	ZNF488	-2.24429	0.0163595
229971_at	GPR114	-2.24403	0.0163595
240223_at	SLC2A9	-2.24402	0.0163595
216673_at	TTTY1 /// TTTY1B	-2.24399	0.0163595
220423_at	PLA2G2D	-2.24364	0.0163595
1553437_at	KLHDC7A	-2.24362	0.0163595
211142_x_at	HLA-DOA	-2.24316	0.0163595
1564463_at	LOC283711	-2.24304	0.0163595
1553871_at	C19orf34	-2.24303	0.0163595
1556552_a_at	ACSF3	-2.24272	0.0163595
232204_at	EBF1	-2.24269	0.0847254
216950_s_at	FCGR1A /// FCGR1C	-2.24263	0.0163595
221289_at	DLX6	-2.24248	0.0163595
202485_s_at	MBD2	-2.24247	0.0163595
243833_at	UNC5A	-2.24219	0.0163595
210133_at	CCL11	-2.24194	0.0163595
232247_at	ZNF502	-2.24192	0.0163595
208468_at	SOX21	-2.24159	0.0163595
235486_at	C11orf41	-2.24151	0.0163595
236024_at	GPM6A	-2.24143	0.0163595
224803_s_at	MRPL20	-2.2413	0.0163595
234886_at	TRBV24-1	-2.24116	0.0163595
1555807_a_at	MOG	-2.24114	0.0163595
207250_at	SIX6	-2.241	0.0163595
210232_at	CDC42	-2.24084	0.0163595
209543_s_at	CD34	-2.2407	0.0163595
1569739_at	LOC221946	-2.24066	0.0163595
234575_at	ZNF71	-2.24065	0.0163595
232499_at	ITPKB	-2.2406	0.0163595
1557342_a_at	LOC400931	-2.24046	0.0163595
1555470_a_at	PPM1F	-2.24035	0.0163595
229591_at	LRP5	-2.24034	0.0163595
206260_at	TGM4	-2.24032	0.0163595
236309_x_at	ZMIZ2	-2.2402	0.0158046
232616_at	LOC100129935	-2.24	0.0163595
211687_x_at	KIR3DL1	-2.23982	0.0163595
1554566_at	KCTD17	-2.2398	0.0163595
1558407_at	PLEKHG2	-2.23957	0.0163595
204395_s_at	GRK5	-2.23956	0.0163595
1557652_a_at	LOC348817	-2.23954	0.0163595
1553656_at	TECTB	-2.23949	0.0163595
232011_s_at	MAP1LC3A	-2.23948	0.0163595
229961_x_at	YJEFN3	-2.23938	0.0163595
227817_at	PRKCB	-2.23931	0.0163595
238128_at	TMEM200C	-2.2393	0.0163595
214933_at	CACNA1A	-2.23929	0.0163595
238138_at	LOC729595	-2.23888	0.0163595
1560713_a_at	ELFN2	-2.23863	0.0163595
233119_at	PRR5L	-2.23843	0.0163595
204904_at	GJA4	-2.23799	0.0163595
1557207_s_at	LOC283177	-2.23791	0.0163595
227147_s_at	EGLN2	-2.2377	0.0163595
1552637_at	PTPN11	-2.23731	0.0163595
219897_at	RNF122	-2.23664	0.0163595
1553082_at	CRYGN	-2.23648	0.0163595
232892_at	C20orf166	-2.23646	0.0163595
243437_at	GCC1	-2.23614	0.0163595
1567628_at	CD74	-2.23609	0.0163595
1558174_at	FAM43A	-2.23595	0.0163595
210841_s_at	NRP2	-2.23583	0.0163595
223922_x_at	MS4A6A	-2.23563	0.0163595
220082_at	PPP1R14D	-2.2348	0.0163595
220186_s_at	CDHR2	-2.23475	0.0163595
210152_at	LILRB4	-2.23473	0.0163595
200671_s_at	SPTBN1	-2.23455	0.0163595
206356_s_at	GNAL	-2.23449	0.0163595
219045_at	RHOF	-2.23446	0.0163595
209357_at	CITED2	-2.23424	0.0163595
223587_s_at	AMN	-2.23381	0.0163595
1565684_at	LOC400940	-2.23377	0.0163595
1567060_at	OR8G1	-2.23368	0.0163595
1553741_at	C1orf211	-2.23366	0.0163595
206978_at	CCR2	-2.23363	0.0163595
208558_at	OR10H1	-2.23352	0.0163595
1567069_at	OR4D1	-2.23341	0.0163595
220213_at	TSHZ2	-2.23337	0.0163595
205075_at	SERPINF2	-2.23315	0.0163595
215776_at	INSRR	-2.2331	0.0163595
206427_s_at	MLANA	-2.2328	0.0163595
220332_at	CLDN16	-2.23256	0.0163595
1564021_at	LOC100130456	-2.2325	0.0163595
209356_x_at	EFEMP2	-2.2323	0.0163595
210275_s_at	ZFAND5	-2.2321	0.0163595
207531_at	CRYGC	-2.23209	0.0163595
243269_s_at	C9orf144 /// C9orf144B	-2.23186	0.0163595
204466_s_at	SNCA	-2.23151	0.0163595
205915_x_at	GRIN1	-2.23127	0.0163595
229491_at	NHEDC2	-2.23118	0.0163595
1556116_s_at	TNPO1	-2.2311	0.0163595
239009_at	KIAA0754	-2.23088	0.0163595
1566513_a_at	GNG4	-2.23085	0.0847254
230038_at	ATXN7L2	-2.2308	0.0163595
221167_s_at	CCDC70	-2.23035	0.0163595
1562976_at	LOC100289070	-2.23027	0.0163595
205635_at	KALRN	-2.2302	0.0163595
216928_at	TAL1	-2.23018	0.0163595
201211_s_at	DDX3X	-2.22991	0.0847254
206094_x_at	UGT1A1 /// UGT1A10 /// UGT1A3 /// UGT1A4 /// UGT1A5 /// UGT1A6 /// UGT1A7 /// UGT1A8 /// UGT1A9	-2.22943	0.0163595
244070_at	SYNE1	-2.2294	0.0163595
206120_at	CD33	-2.22933	0.0163595
221207_s_at	NBEA	-2.22927	0.0163595
1560305_x_at	FKBP4	-2.22924	0.0163595
227666_at	DCLK2	-2.22907	0.0163595
216059_at	PAX3	-2.22906	0.0163595
220095_at	CNTLN	-2.22904	0.0163595
220087_at	BCMO1	-2.22902	0.0163595
1556368_at	PHKG2	-2.22899	0.0163595
1553550_at	VN1R5	-2.22885	0.0163595
207887_s_at	CALCR	-2.22879	0.0163595
1562903_at	FLJ10661	-2.22849	0.0163595
1557480_a_at	DYSFIP1	-2.22819	0.0163595
230709_x_at	LOC100292813	-2.22806	0.0163595
1560636_a_at	LOC100286989	-2.22804	0.0163595
243523_at	IQSEC1	-2.22801	0.0163595
206018_at	FOXG1	-2.22792	0.0163595
220274_at	IQCA1	-2.22769	0.0163595
223900_s_at	LOC440957	-2.22761	0.0163595
239068_at	GNL1	-2.22734	0.0163595
208267_at	TRPV5	-2.22727	0.0163595
1557418_at	ACSL4	-2.22698	0.0163595
220067_at	SPTBN5	-2.22698	0.0163595
213265_at	PGA3 /// PGA4 /// PGA5	-2.22686	0.0163595
1564254_at	KY	-2.22615	0.0163595
240689_at	C15orf60	-2.22608	0.0163595
207280_at	RNF185	-2.22564	0.0163595
1568922_at	SLC24A4	-2.22532	0.0163595
179_at	PMS2L11	-2.22506	0.0163595
214302_x_at	GJC2	-2.22489	0.0163595
215885_at	SSX7	-2.22454	0.0847254
237202_at	PGPEP1	-2.22436	0.0163595
236920_at	RHOXF2 /// RHOXF2B	-2.22417	0.0163595
215005_at	NECAB2	-2.2241	0.0163595
233896_s_at	PAPLN	-2.22404	0.0163595
239288_at	TNIK	-2.224	0.0163595
214543_x_at	QKI	-2.22394	0.0847254
206821_x_at	AGFG2	-2.22372	0.0163595
242738_s_at	ZFHX3	-2.22329	0.0163595
213692_s_at	VDR	-2.22323	0.0163595
1556533_at	C17orf52	-2.22278	0.0163595
211748_x_at	PTGDS	-2.22261	0.0163595
1553130_at	LOC652276	-2.22245	0.0163595
207752_x_at	PRB1	-2.22235	0.0163595
1555155_at	MLLT6	-2.22177	0.0163595
211836_s_at	MOG	-2.22176	0.0163595
1563849_at	SH2D4B	-2.22172	0.0163595
211551_at	EGFR	-2.22168	0.0163595
1553297_a_at	CSF3R	-2.22156	0.0163595
235799_at	NSL1	-2.2214	0.0163595
1554978_at	C8orf68	-2.22133	0.0163595
233052_at	DNAH8	-2.22128	0.0163595
210265_x_at	POU5F1P3	-2.22123	0.0163595
223920_s_at	TP53AIP1	-2.22104	0.0163595
1557436_at	XKR6	-2.22099	0.0163595
1553328_a_at	SLC18A2	-2.22094	0.0163595
235649_at	ADAMTS8	-2.22067	0.0163595
202180_s_at	MVP	-2.22059	0.0163595
231216_at	TMEM179	-2.22041	0.0163595
214536_at	SLURP1	-2.22031	0.0163595
237592_at	C6orf94	-2.22001	0.0163595
209873_s_at	PKP3	-2.21965	0.0163595
206713_at	NTNG1	-2.21964	0.0163595
229768_at	OR51E1	-2.21954	0.0163595
214546_s_at	P2RY11	-2.21952	0.0163595
211123_at	SLC5A5	-2.21951	0.0163595
209995_s_at	TCL1A	-2.21921	0.0163595
220863_at	MIP	-2.21917	0.0163595
234916_at	DBH	-2.21911	0.0163595
1554943_at	VIL1	-2.21882	0.0163595
244227_at	SYT6	-2.2188	0.0163595
1556046_a_at	LOC157627	-2.21858	0.0163595
212003_at	C1orf144	-2.21824	0.0163595
208484_at	HIST1H1A	-2.21823	0.0163595
206407_s_at	CCL13	-2.21786	0.0163595
220105_at	RTDR1	-2.21753	0.0163595
1553727_at	B4GALNT3	-2.21749	0.0163595
207684_at	TBX6	-2.21742	0.0163595
202828_s_at	MMP14	-2.21716	0.0163595
228206_at	HS3ST4	-2.21706	0.0163595
1559443_s_at	LOC283888	-2.21698	0.0163595
1563034_at	GPD1	-2.21689	0.0163595
223572_at	HHATL	-2.21653	0.0163595
207517_at	LAMC2	-2.21634	0.0163595
1555779_a_at	CD79A	-2.21625	0.0163595
211410_x_at	KIR2DL5A	-2.21624	0.0847254
239097_at	C9orf4	-2.21623	0.0163595
223615_at	ABI3	-2.21615	0.0163595
1560697_at	LOC283392	-2.21612	0.0163595
226162_at	LOC100288882	-2.21585	0.0163595
237478_at	LOC399900	-2.21574	0.0163595
202974_at	MPP1	-2.21574	0.0163595
236246_x_at	LOC653160	-2.21561	0.0163595
1559630_at	DLGAP3	-2.2155	0.0163595
238546_at	SLC8A1	-2.21548	0.0163595
210451_at	PKLR	-2.21508	0.0163595
233743_x_at	S1PR5	-2.21498	0.0163595
231638_at	PRSS30P	-2.21495	0.0163595
206607_at	CBL	-2.21486	0.0163595
31637_s_at	NR1D1 /// THRA	-2.21486	0.0163595
221948_s_at	KLHL22	-2.21475	0.0163595
208172_s_at	KCNB2	-2.21445	0.0163595
220475_at	SLC28A3	-2.21398	0.0163595
221533_at	FAM162A	-2.21394	0.0163595
221448_s_at	TEX15	-2.21389	0.0163595
1561243_at	TMEM105	-2.2136	0.0163595
227645_at	PIK3R5	-2.21352	0.0163595
219672_at	AHSP	-2.21328	0.0163595
1552459_a_at	MBD3L1	-2.21321	0.0163595
214447_at	ETS1	-2.21284	0.0163595
1555016_at	IL16	-2.21281	0.0163595
1562130_at	IQCA1	-2.21243	0.0163595
226173_at	TBC1D25	-2.21221	0.0163595
228848_at	ABTB1	-2.21213	0.0163595
221393_at	TAAR3	-2.21187	0.0163595
204541_at	SEC14L2	-2.21182	0.0163595
206455_s_at	RHO	-2.21181	0.0163595
1562896_at	TNRC18	-2.21169	0.0163595
221300_at	C15orf2	-2.21166	0.0163595
1553458_at	C10orf72	-2.21159	0.0163595
210753_s_at	EPHB1	-2.21153	0.0163595
1557618_at	LOC285768	-2.21148	0.0163595
236463_at	ADAD2	-2.21138	0.0163595
229239_x_at	SLCO4A1	-2.21134	0.0163595
221747_at	TNS1	-2.21132	0.0163595
1553505_at	A2ML1	-2.21109	0.0163595
1554787_at	C9orf96	-2.21108	0.0163595
216540_at	TRD@	-2.21107	0.0163595
232581_x_at	HIVEP3	-2.21077	0.0163595
209749_s_at	ACE	-2.21065	0.0163595
1563098_at	IGFN1	-2.21061	0.0163595
1562257_x_at	LOC728392 /// NLRP1	-2.21058	0.0163595
206231_at	KCNN1	-2.21031	0.0163595
1554115_at	C5orf58	-2.21027	0.0163595
219745_at	TMEM180	-2.21026	0.0163595
229976_at	MORN5	-2.21	0.0163595
230756_at	ZNF683	-2.20992	0.0163595
1567068_at	OR4D1	-2.20987	0.0163595
1565818_s_at	IKZF1	-2.20944	0.0847254
220455_at	SLC16A8	-2.20928	0.0163595
231081_at	C2orf73	-2.20925	0.0847254
1558556_at	CAMK1	-2.20925	0.0163595
220975_s_at	C1QTNF1	-2.20903	0.0163595
212758_s_at	ZEB1	-2.20901	0.0163595
224557_x_at	P2RX2	-2.20899	0.0163595
209491_s_at	AMPD3	-2.20869	0.0163595
233843_at	ZBTB12	-2.20861	0.0163595
234818_at	TMEM108	-2.20855	0.0163595
216341_s_at	GNRHR	-2.2082	0.0163595
211587_x_at	CHRNA3	-2.20814	0.0163595
220029_at	ELOVL2	-2.20808	0.0163595
1560513_at	LOC400568	-2.208	0.0163595
1553190_s_at	PARD3B	-2.2079	0.0163595
232836_at	C20orf61	-2.20747	0.0163595
204150_at	STAB1	-2.20746	0.0163595
206726_at	HPGDS	-2.20705	0.0163595
1555515_a_at	FAM189B	-2.20702	0.0163595
209841_s_at	LRRN3	-2.2068	0.0163595
207681_at	CXCR3	-2.20616	0.0163595
217710_x_at	ITPK1	-2.20601	0.0163595
214549_x_at	SPRR1A	-2.20591	0.0163595
242415_at	LOC642031	-2.20582	0.0163595
220510_at	RHBG	-2.20576	0.0163595
230236_at	TDRG1	-2.2057	0.0163595
216275_at	BUB1	-2.20564	0.0163595
229166_s_at	GATAD2A	-2.20536	0.0163595
221068_at	KANK2	-2.20523	0.0163595
221157_s_at	FBXO24	-2.2051	0.0163595
221439_at	RBBP9	-2.20506	0.0163595
205560_at	PCSK5	-2.20492	0.0163595
214530_x_at	EPB41	-2.20481	0.0163595
1564203_at	LOC147004	-2.20469	0.0158046
220054_at	IL23A	-2.20468	0.0163595
219519_s_at	SIGLEC1	-2.20468	0.0163595
1554451_s_at	DNAJC14	-2.20456	0.0163595
213723_s_at	IDUA	-2.20413	0.0163595
239145_at	ZNF414	-2.20411	0.0163595
216188_at	MYCNOS	-2.20386	0.0163595
242185_at	SFRS12	-2.20383	0.0163595
239021_at	TLR6	-2.20368	0.0163595
210342_s_at	TPO	-2.20366	0.0163595
235634_at	PURG	-2.20361	0.0163595
210363_s_at	SCN2B	-2.2036	0.0163595
211426_x_at	GNAQ	-2.20332	0.0163595
1555823_at	PACS2	-2.20332	0.0163595
228424_at	NAALADL1	-2.20327	0.0163595
234864_s_at	TRPM6	-2.20319	0.0163595
227011_at	LOC100130262	-2.20317	0.0163595
212362_at	ATP2A2	-2.20259	0.0163595
244178_at	COMMD7	-2.20257	0.0163595
243475_at	CBL	-2.20254	0.0163595
240114_s_at	TMEM174	-2.20254	0.0163595
1559315_s_at	LOC144481	-2.20222	0.0163595
224008_s_at	KCNK7	-2.20184	0.0163595
1553371_at	EPHA10	-2.20177	0.0163595
1562460_at	CNDP2	-2.20172	0.0163595
206889_at	PDIA2	-2.20158	0.0163595
206395_at	DGKG	-2.20135	0.0163595
226673_at	SH2D3C	-2.20123	0.0163595
226218_at	IL7R	-2.2012	0.0163595
1553846_at	SPERT	-2.2012	0.0163595
205499_at	SRPX2	-2.20119	0.0163595
203980_at	FABP4	-2.20114	0.0163595
208243_s_at	CNR1	-2.20108	0.0163595
1556341_s_at	MAPK12	-2.20102	0.0163595
1554033_at	FRMD4A	-2.20102	0.0163595
235519_at	FOXK1	-2.20087	0.0163595
243231_at	SLC38A11	-2.20076	0.0163595
220819_at	FRMD1	-2.20061	0.0163595
233643_at	FAM90A1 /// LOC100287045	-2.20056	0.0163595
1557608_a_at	LOC284080	-2.20041	0.0163595
232310_at	LOC388889	-2.20039	0.0163595
221346_at	OR10J1	-2.20033	0.0163595
1554796_at	DPP6	-2.20027	0.0163595
224424_x_at	FKSG73	-2.20026	0.0163595
224323_s_at	MRO	-2.20006	0.0163595
221304_at	UGT1A10 /// UGT1A7 /// UGT1A8	-2.20003	0.0163595
1554183_s_at	TRIM73 /// TRIM74	-2.19998	0.0163595
214401_at	PAX1	-2.19997	0.0163595
1555099_at	MPP4	-2.19991	0.0163595
1552882_a_at	FAM123B	-2.19981	0.0847254
211888_x_at	CASP10	-2.1998	0.0163595
223872_at	LOC100132178	-2.19945	0.0163595
225763_at	RCSD1	-2.19936	0.0163595
1554937_x_at	EXOC3L	-2.19926	0.0163595
203645_s_at	CD163	-2.19885	0.0163595
237423_at	RSPO4	-2.19883	0.0163595
206013_s_at	ACTL6B	-2.19869	0.0163595
207561_s_at	ACCN3	-2.19839	0.0163595
211166_at	FAM153A	-2.19836	0.0163595
206985_at	HSD17B3	-2.19829	0.0163595
220379_at	FSCN3	-2.19816	0.0163595
215437_x_at	BAZ2A	-2.19814	0.0163595
219145_at	LPHN1	-2.19793	0.0163595
1570026_at	CPXM2	-2.19776	0.0163595
1556927_at	KCNK10	-2.19776	0.0163595
1555628_a_at	HAVCR2	-2.19755	0.0163595
230115_at	DKFZp779M0652	-2.19734	0.0163595
233688_at	KCNIP3	-2.19717	0.0163595
244471_x_at	PANX2	-2.19697	0.0163595
1557729_at	LOC100131848	-2.19692	0.0163595
216102_at	PHLDB1	-2.19674	0.0163595
239810_at	VASH1	-2.19635	0.0163595
234362_s_at	CTLA4	-2.1961	0.0163595
210413_x_at	SERPINB3 /// SERPINB4	-2.19607	0.0163595
203506_s_at	MED12	-2.19603	0.0163595
237098_at	C1orf21	-2.19601	0.0163595
208090_s_at	AIRE	-2.19594	0.0847254
230218_at	HIC1	-2.19587	0.0847254
215687_x_at	PLCB1	-2.19558	0.0163595
1570420_at	STXBP2	-2.19542	0.0163595
237929_at	C17orf50	-2.1954	0.0163595
228228_at	DACT3	-2.19518	0.0163595
218975_at	COL5A3	-2.19509	0.0163595
1553809_a_at	C9orf71	-2.19505	0.0163595
229487_at	EBF1	-2.19504	0.0163595
208335_s_at	DARC	-2.19493	0.0163595
205818_at	DBC1	-2.19459	0.0163595
1553466_at	CXorf59	-2.19455	0.0163595
237324_s_at	HKDC1	-2.19452	0.0163595
232686_at	SIGLECP3	-2.19446	0.0163595
211209_x_at	SH2D1A	-2.19442	0.0163595
209129_at	TRIP6	-2.19436	0.0847254
204575_s_at	MMP19	-2.1943	0.0163595
205268_s_at	ADD2	-2.19425	0.0163595
1559785_at	TPPP2	-2.19398	0.0163595
239308_at	DYRK1A	-2.19362	0.0163595
1555620_a_at	PTGIR	-2.19351	0.0163595
241671_x_at	FLJ22536	-2.19351	0.0163595
206430_at	CDX1	-2.19345	0.0163595
1569690_at	CCDC36	-2.19339	0.0163595
1569949_at	GRK5	-2.19324	0.0163595
211295_x_at	CYP2A6	-2.19295	0.0163595
205666_at	FMO1	-2.19279	0.0163595
1565797_at	DUOX1	-2.19272	0.0163595
239993_at	LOC390705	-2.19272	0.0163595
238061_at	LGI3	-2.19235	0.0163595
229237_s_at	FOXN3	-2.19223	0.0163595
243900_at	WDR38	-2.19217	0.0163595
215193_x_at	HLA-DRB1 /// HLA-DRB3 /// HLA-DRB4	-2.1921	0.0163595
227168_at	MIAT	-2.1921	0.0163595
207393_at	HCRTR2	-2.19209	0.0163595
210956_at	PPYR1	-2.1918	0.0163595
214616_at	HIST1H3E	-2.19171	0.0122192
1554668_a_at	FAM151A	-2.19169	0.0163595
208377_s_at	CACNA1F	-2.19146	0.0163595
232996_at	CCDC120	-2.19145	0.0163595
230806_s_at	FAM65A	-2.19145	0.0163595
243849_at	LOC100288409	-2.19144	0.0163595
1555754_s_at	ATN1	-2.1913	0.0163595
1561403_at	SOHLH1	-2.19124	0.0163595
214506_at	GPR182	-2.19107	0.0163595
244692_at	CYP4F22	-2.19106	0.0163595
241496_at	BTNL9	-2.1909	0.0163595
226369_at	LOC338799	-2.19068	0.0163595
219796_s_at	CDHR5	-2.19065	0.0163595
1552889_a_at	EXOC3L2	-2.19063	0.0163595
210604_at	GNAT2	-2.19058	0.0163595
234551_at	OTOP2	-2.19046	0.0163595
228258_at	TBC1D10C	-2.19032	0.0163595
211234_x_at	ESR1	-2.19031	0.0163595
216993_s_at	COL11A2	-2.19024	0.0163595
213958_at	CD6	-2.19022	0.0163595
232490_s_at	PRUNE	-2.19012	0.0163595
224795_x_at	IGK@ /// IGKC	-2.19009	0.0163595
1570171_at	LOC100287105	-2.18982	0.0163595
1567028_s_at	SH3GL1P2	-2.18972	0.0163595
209854_s_at	KLK2	-2.1896	0.0163595
1553258_at	FLJ30679	-2.1896	0.0847254
1569274_at	C14orf182	-2.18937	0.0163595
234068_s_at	AP2A1	-2.18918	0.0163595
1561122_a_at	RAD51L1	-2.18916	0.0163595
208321_s_at	CABP1	-2.18913	0.0163595
208231_at	NRG1	-2.18907	0.0163595
203109_at	UBE2M	-2.18907	0.0847254
228691_at	BICD1	-2.18883	0.0163595
213674_x_at	IGHD	-2.18879	0.0163595
230266_at	RAB7B	-2.18873	0.0163595
207894_s_at	TCL6	-2.18858	0.0163595
214226_at	PRSS53	-2.18857	0.0163595
1560303_at	FKBP4	-2.18802	0.0163595
229772_at	DEFB123	-2.18801	0.0163595
215668_s_at	PLXNB1	-2.18791	0.0163595
229737_at	LOC100134123	-2.18787	0.0163595
1552558_a_at	RAI1	-2.18778	0.0163595
208234_x_at	FGFR2	-2.18769	0.0163595
1556131_s_at	FBF1	-2.18764	0.0163595
1554367_at	CALHM1	-2.18748	0.0163595
1553919_at	C9orf62	-2.18747	0.0163595
229121_at	CMKLR1	-2.18731	0.0163595
211217_s_at	KCNQ1	-2.18728	0.0163595
1552395_at	TSSK3	-2.18717	0.0163595
235002_at	NUDT16	-2.18708	0.0163595
1559324_at	CCDC144C	-2.18704	0.0163595
219064_at	ITIH5	-2.18675	0.0158046
1562722_at	PRR20A /// PRR20B /// PRR20C /// PRR20D /// PRR20E	-2.18664	0.0163595
1555339_at	RAP1A	-2.18664	0.0163595
206892_at	AMHR2	-2.18632	0.0163595
202827_s_at	MMP14	-2.18631	0.0163595
217450_at	AGFG2	-2.186	0.0163595
205929_at	GPA33	-2.18577	0.0163595
1563867_at	LOC283194	-2.18571	0.0163595
1557981_at	RPS9	-2.18567	0.0163595
214994_at	APOBEC3F	-2.1856	0.0163595
228998_at	TNRC6B	-2.18549	0.0163595
1570070_at	C20orf160	-2.18523	0.0163595
228608_at	NALCN	-2.18513	0.0163595
205683_x_at	TPSAB1	-2.18508	0.0163595
1554625_at	BCL6B	-2.18503	0.0163595
206159_at	GDF10	-2.18493	0.0163595
1567704_at	TFE3	-2.18486	0.0163595
219835_at	PRDM8	-2.18483	0.0163595
210245_at	ABCC8	-2.18476	0.0163595
1559605_a_at	LOC285043	-2.18461	0.0163595
215256_x_at	ARHGAP33	-2.18457	0.0163595
208008_at	TBC1D29	-2.18455	0.0163595
233471_at	PTPN5	-2.18435	0.0163595
1558803_at	LOC100288673	-2.18422	0.0163595
220339_s_at	TPSG1	-2.1842	0.0163595
221022_s_at	PMFBP1	-2.18395	0.0163595
1562778_at	FAM166A	-2.18389	0.0163595
1558897_at	PLK5P	-2.18378	0.0163595
216930_at	HNF1A	-2.18361	0.0163595
203131_at	PDGFRA	-2.18359	0.0163595
206890_at	IL12RB1	-2.18342	0.0163595
1559471_s_at	D21S2088E	-2.18341	0.0163595
206839_at	C22orf31	-2.18329	0.0163595
1555062_s_at	GTPBP3	-2.1832	0.0163595
225373_at	C10orf54	-2.18311	0.0163595
209116_x_at	HBB	-2.1828	0.0163595
227544_at	TMEM229B	-2.18279	0.0163595
228574_at	TMTC2	-2.18269	0.0847254
220747_at	HSPC072	-2.1826	0.0163595
215138_s_at	KAZ	-2.18255	0.0163595
215841_at	GUCA1B	-2.18253	0.0163595
234598_at	DKFZp564H213	-2.18232	0.0163595
207795_s_at	KLRD1	-2.18226	0.0163595
235703_at	PLB1	-2.18217	0.0163595
1562832_at	C3orf65	-2.18195	0.0163595
208387_s_at	MMP24	-2.18181	0.0163595
208164_s_at	IL9R	-2.18154	0.0163595
220604_x_at	FTCD	-2.18127	0.0163595
207316_at	HAS1	-2.18124	0.0163595
217113_at	AMACR	-2.18121	0.0163595
219514_at	ANGPTL2	-2.18106	0.0163595
242435_at	PDE4A	-2.18104	0.0163595
221651_x_at	IGK@ /// IGKC	-2.1809	0.0163595
1564040_a_at	LOC283999	-2.1809	0.0163595
208269_s_at	ADAM28	-2.18061	0.0163595
220585_at	HKDC1	-2.18046	0.0163595
237401_at	ACTN1	-2.18041	0.0163595
219739_at	RNF186	-2.18039	0.0163595
222957_at	NEU4	-2.18037	0.0163595
225952_at	FLYWCH1	-2.18026	0.0163595
235426_at	GATM	-2.18006	0.0163595
1565758_at	RPL13	-2.17998	0.0847254
220616_at	ZNF384	-2.17992	0.0163595
210884_s_at	SPAG11A	-2.1799	0.0163595
218843_at	FNDC4	-2.17989	0.0163595
206331_at	CALCRL	-2.17978	0.0163595
1562695_at	FOXN4	-2.17939	0.0163595
242314_at	TNRC6C	-2.17917	0.0163595
221926_s_at	IL17RC	-2.17914	0.0163595
206784_at	AQP8	-2.17905	0.0163595
216272_x_at	SYDE1	-2.17904	0.0163595
1567627_at	CD74	-2.17893	0.0163595
230872_s_at	TTLL3	-2.17892	0.0163595
208203_x_at	KIR2DS5	-2.17887	0.0163595
222082_at	ZBTB7A	-2.17869	0.0158046
1570447_at	FLJ44054	-2.17833	0.0163595
1553952_at	ZDHHC19	-2.17831	0.0163595
230253_at	SCUBE3	-2.17825	0.0163595
1565774_at	FAM38B	-2.17797	0.0163595
211494_s_at	SLC4A4	-2.17786	0.0163595
230345_at	SEMA7A	-2.17782	0.0163595
206908_s_at	CLDN11	-2.17766	0.0163595
210288_at	KLRG1	-2.1776	0.0163595
211223_at	PROP1	-2.17752	0.0163595
234695_x_at	FAM22B	-2.17752	0.0163595
209663_s_at	ITGA7	-2.17747	0.0163595
1556826_s_at	C1orf187	-2.1774	0.0163595
1552761_at	SLC16A11	-2.17736	0.0163595
204570_at	COX7A1	-2.17727	0.0163595
213949_s_at	DOHH	-2.1771	0.0163595
207211_at	USP2	-2.17672	0.0163595
216929_x_at	ABO	-2.17656	0.0163595
217082_at	LOC100288679	-2.17642	0.0163595
221578_at	RASSF4	-2.17642	0.0163595
220790_s_at	MS4A5	-2.17638	0.0163595
1558450_at	A2M	-2.17631	0.0158046
216572_at	FOXL1	-2.17613	0.0163595
213837_at	L3MBTL	-2.17609	0.0163595
236200_at	FAF1	-2.17598	0.0163595
1555390_at	C14orf21	-2.1758	0.0163595
231132_at	LOC348120	-2.17576	0.0163595
223483_at	SERGEF	-2.17573	0.0163595
220573_at	KLK14	-2.17564	0.0163595
214199_at	SFTPD	-2.17561	0.0163595
232185_at	C20orf132	-2.17558	0.0163595
210747_at	HLA-DQB1	-2.17553	0.0163595
210506_at	FUT7	-2.17551	0.0163595
221661_at	SLC22A7	-2.17542	0.0163595
1559311_at	FLJ40292	-2.17519	0.0163595
230239_at	ROCK1	-2.17513	0.0163595
239079_at	ADAM7	-2.17501	0.0163595
214278_s_at	NDRG2	-2.17494	0.0163595
1555475_x_at	TTLL3	-2.17474	0.0163595
216648_s_at	LOC100288758	-2.1746	0.0163595
1552411_at	DEFB106A /// DEFB106B	-2.17455	0.0163595
210280_at	MPZ	-2.17446	0.0163595
221950_at	EMX2	-2.17446	0.0163595
222268_x_at	MUC5B	-2.17423	0.0163595
91920_at	BCAN	-2.17419	0.0163595
241009_at	FOXN4	-2.17416	0.0163595
220804_s_at	TP73	-2.17404	0.0163595
205149_s_at	CLCN4	-2.174	0.0163595
235254_at	MAP3K2	-2.17397	0.0163595
234286_at	PPP1R12C	-2.17377	0.0163595
236844_at	DHX30	-2.1736	0.0163595
222828_at	IL20RA	-2.17359	0.0163595
217261_at	TTTY2 /// TTTY2B	-2.17351	0.0163595
204872_at	TLE4	-2.17339	0.0163595
217183_at	LDLR	-2.17319	0.0163595
1569111_at	SOX13	-2.17315	0.0163595
1554173_at	CD300LB	-2.17304	0.0163595
221331_x_at	CTLA4	-2.17285	0.0163595
233339_s_at	ARID1B	-2.17269	0.0163595
1554542_at	LOC153328	-2.17267	0.0163595
1565242_at	TNXB	-2.17248	0.0847254
205374_at	SLN	-2.17247	0.0163595
1566151_at	CLP1	-2.17239	0.0163595
224041_at	TTTY6	-2.17236	0.0163595
1555784_s_at	IRAK1	-2.17232	0.0163595
1555051_at	C10orf53	-2.17193	0.0163595
209458_x_at	HBA1 /// HBA2	-2.17161	0.0163595
230437_s_at	PRKCB	-2.17154	0.0163595
217128_s_at	CAMK1G	-2.17137	0.0163595
208465_at	GRM2	-2.17097	0.0163595
206759_at	FCER2	-2.17069	0.0163595
221285_at	ST8SIA2	-2.17064	0.0847254
231527_at	FLJ36840	-2.17042	0.0163595
230564_at	SIPA1L3	-2.17032	0.0163595
234329_at	CLIC5	-2.17011	0.0163595
204482_at	CLDN5	-2.1701	0.0163595
233844_at	CD99L2	-2.17	0.0163595
219505_at	CECR1	-2.16998	0.0163595
238083_at	PARP10	-2.16982	0.0847254
216617_s_at	MAG	-2.16981	0.0163595
1555809_at	CRISPLD2	-2.16959	0.0163595
232037_at	IGDCC3	-2.16952	0.0163595
227469_at	LOC100291860	-2.16901	0.0163595
235087_at	UNKL	-2.169	0.0163595
211497_x_at	NKX3-1	-2.16885	0.0163595
228995_at	CAMSAP1	-2.16879	0.0163595
210504_at	KLF1	-2.16868	0.0163595
1559728_at	ZBTB40	-2.16862	0.0163595
216451_at	STK38	-2.16849	0.0163595
220600_at	C3orf75	-2.16835	0.0163595
243614_s_at	PRODH2	-2.16835	0.0163595
1564785_at	C14orf183	-2.16828	0.0163595
213209_at	TAF6L	-2.16826	0.0163595
227486_at	NT5E	-2.16815	0.0163595
243597_at	FANCB	-2.16814	0.0163595
201974_s_at	C7orf28A	-2.16804	0.0163595
1563204_at	ZNF627	-2.16782	0.0163595
217112_at	PDGFB	-2.16779	0.0163595
211719_x_at	FN1	-2.16777	0.0847254
226703_at	NEURL4	-2.16773	0.0163595
203996_s_at	C21orf2	-2.16771	0.0163595
228439_at	BATF2	-2.16752	0.0163595
1557669_at	LOC100132005	-2.1675	0.0163595
1555655_at	OR10A4	-2.16724	0.0163595
220683_at	RDH8	-2.16713	0.0163595
210972_x_at	TRA@ /// TRAC /// TRAJ17 /// TRAV20	-2.16699	0.0163595
234356_at	DKFZP434K028	-2.16691	0.0163595
1552948_at	CCDC27	-2.16686	0.0163595
205692_s_at	CD38	-2.16677	0.0163595
230145_at	DUS3L	-2.16663	0.0163595
210039_s_at	PRKCQ	-2.1666	0.0163595
1569378_at	LOC100292680	-2.16659	0.0163595
233533_at	KRTAP1-5	-2.16656	0.0163595
227282_at	PCDH19	-2.16644	0.0847254
242855_at	KCP	-2.16644	0.0163595
1563090_at	CCDC33	-2.16636	0.0163595
218805_at	GIMAP5	-2.16632	0.0163595
215153_at	NOS1AP	-2.16627	0.0163595
236087_at	ABLIM2	-2.16624	0.0163595
232458_at	COL3A1	-2.16616	0.0163595
229244_at	LSAMP	-2.16612	0.0163595
230881_at	CCDC42	-2.16612	0.0163595
206904_at	MATN1	-2.16608	0.0163595
234661_at	CCDC57	-2.166	0.0163595
226137_at	ZFHX3	-2.1659	0.0163595
1554413_s_at	RUNDC2B /// RUNDC2C	-2.16568	0.0163595
235047_x_at	NACC1	-2.16554	0.0163595
1562906_at	FAM170A	-2.16545	0.0163595
211132_at	INTS3	-2.1654	0.0163595
236392_at	CUL9	-2.16538	0.0163595
203864_s_at	ACTN2	-2.16535	0.0163595
228947_x_at	TMEM204	-2.16522	0.0163595
201881_s_at	ARIH1	-2.16514	0.0163595
229703_at	DLG1	-2.1651	0.0163595
210961_s_at	ADRA1D	-2.16507	0.0163595
214927_at	ITGBL1	-2.16501	0.0163595
238226_at	FAM70B	-2.16479	0.0163595
1566038_at	DGCR7	-2.16467	0.0163595
218457_s_at	DNMT3A	-2.16467	0.0163595
1568906_at	LOC728196	-2.16465	0.0163595
231497_at	LOC100131117	-2.16458	0.0163595
205717_x_at	PCDHGA1 /// PCDHGA10 /// PCDHGA11 /// PCDHGA12 /// PCDHGA2 /// PCDHGA3 /// PCDHGA4 /// PCDHGA5 /// PCDHGA6 /// PCDHGA7 /// PCDHGA8 /// PCDHGA9 /// PCDHGB1 /// PCDHGB2 /// PCDHGB3 /// PCDHGB4 /// PCDHGB5 /// PCDHGB6 /// PCDHGB7 /// PCDHGC3 /// PCDHGC4 /// PCDHGC5	-2.16452	0.0163595
220166_at	CNNM1	-2.16449	0.0163595
206229_x_at	PAX2	-2.16427	0.0163595
227182_at	SUSD3	-2.16422	0.0163595
220090_at	CRNN	-2.16417	0.0163595
234066_at	IL1RL1	-2.16414	0.0163595
1559995_at	SAMD14	-2.16397	0.0163595
216833_x_at	GYPB	-2.16384	0.0163595
205391_x_at	ANK1	-2.16378	0.0163595
1552355_s_at	C19orf26	-2.16377	0.0163595
221529_s_at	PLVAP	-2.16367	0.0163595
209396_s_at	CHI3L1	-2.16357	0.0163595
220439_at	RIN3	-2.16324	0.0163595
220421_at	BTNL8	-2.16309	0.0163595
208057_s_at	GLI2	-2.16292	0.0163595
231136_at	MIR30C2	-2.16289	0.0158046
238582_at	C21orf2	-2.16286	0.0163595
205332_at	RCE1	-2.16285	0.0163595
215388_s_at	CFH /// CFHR1	-2.16282	0.0163595
225907_at	LOC728743	-2.1628	0.0163595
235042_at	XIRP1	-2.16274	0.0163595
1553257_at	GAL3ST3	-2.16268	0.0163595
209290_s_at	NFIB	-2.16246	0.0163595
234463_at	LOC341912	-2.16237	0.0163595
234013_at	TRD@	-2.16216	0.0163595
1553264_a_at	SYN1	-2.1619	0.0163595
1553429_at	FLJ31713	-2.16187	0.0163595
1555196_at	LOC100287114	-2.16176	0.0163595
211438_at	TRHR	-2.16162	0.0163595
214421_x_at	CYP2C9	-2.16149	0.0163595
226461_at	HOXB9	-2.16148	0.0163595
1552570_at	C21orf29	-2.16147	0.0163595
213638_at	PHACTR1	-2.16142	0.0163595
224264_x_at	ZAN	-2.16136	0.0163595
209927_s_at	C1orf77	-2.16133	0.0847254
213078_x_at	LPCAT4	-2.1612	0.0163595
242998_at	RDH12	-2.16119	0.0163595
1563744_a_at	DISC1	-2.16103	0.0163595
1562264_at	LOC339685	-2.16082	0.0163595
222211_x_at	SCAND2	-2.1607	0.0163595
234880_x_at	KRTAP1-3	-2.16067	0.0163595
1554175_at	CD300LB	-2.16053	0.0163595
219746_at	DPF3	-2.16052	0.0163595
211735_x_at	SFTPC	-2.1605	0.0163595
221376_at	FGF17	-2.16024	0.0163595
236767_at	IQCF2	-2.1601	0.0163595
227858_at	PCNXL3	-2.1601	0.0163595
217447_at	MAG	-2.16	0.0163595
222945_x_at	OLAH	-2.16	0.0163595
[truncated: 32,646 more rows]
