# Supplementary material for: Expression profiling of in vivo ductal carcinoma in situ progression models identified B cell lymphoma-9 as a molecular driver of breast cancer invasion
Source: Breast Cancer Res. 2015 Sep 17;17:128. doi: 10.1186/s13058-015-0630-z (PMC4574212; doi:10.1186/s13058-015-0630-z)
Supplement: Additional file 11: — Analysis of the The Cancer Genome Atlas (TCGA) data showed differentially expressed genes in BCL9-high versus BCl9-low tumors. Differential gene expression was performed between TCGA breast cancer samples with a normal range of BCL9 and samples with upregulated BCL9. A list of significant genes (1,756 down regulated 980 upregulated) was obtained with a threshold of a false discovery rate ≥0.05 and log fold change 0.26. (XLSX 1492 kb) [file 13058_2015_630_MOESM11_ESM.xlsx]

## Sheet: bcl9_up_cancers_vs_low_bcl9_can
		logFC	logCPM	LR	PValue	FDR
MMP9	4318	-1.88352	7.80174	188.354	7.27183e-43	2.17002e-40
KRT14	3861	-1.64359	7.85628	83.2371	7.27789e-20	2.72501e-18
LCN2	3934	-1.54846	4.87705	77.6077	1.25677e-18	4.03584e-17
MGC29506	51237	-1.43116	4.77873	135.095	3.14731e-31	4.14058e-29
CD52	1043	-1.39933	4.86491	177.839	1.43652e-40	3.31619e-38
DHRS2	10202	-1.39917	7.52508	50.3684	1.27431e-12	1.37005e-11
CD79A	973	-1.28768	3.90812	89.6563	2.83346e-21	1.32825e-19
PTGDS	5730	-1.28465	4.68923	116.854	3.0899e-27	2.93061e-25
KRT16	3868	-1.25653	6.19996	40.3605	2.11165e-10	1.5162e-09
PTPRCAP	5790	-1.20033	3.72938	134.912	3.45212e-31	4.49326e-29
CLDN8	9073	-1.1902	3.47051	82.8277	8.95266e-20	3.29927e-18
LTB	4050	-1.1676	3.56768	88.6621	4.68351e-21	2.14617e-19
CCL19	6363	-1.16569	4.54652	67.1677	2.49368e-16	5.18881e-15
LOC96610	96610	-1.14526	10.3565	71.9943	2.15825e-17	5.54751e-16
KRT6B	3854	-1.11483	6.40497	35.2746	2.86338e-09	1.67224e-08
KRT10	3858	-1.10506	5.48993	133.158	8.34897e-31	1.05309e-28
RARRES1	5918	-1.09018	6.10656	62.792	2.29731e-15	4.07356e-14
SERHL2	253190	-1.08911	5.58438	51.4548	7.32646e-13	8.25408e-12
NKG7	4818	-1.08812	2.97697	114.478	1.02394e-26	9.41947e-25
CD3D	915	-1.05511	2.80566	104.851	1.3166e-24	9.70399e-23
CXCL9	4283	-1.03454	6.96015	68.1149	1.54237e-16	3.38796e-15
POU2AF1	5450	-1.01579	3.40229	66.1729	4.13059e-16	8.29848e-15
CD27	939	-1.00533	3.26507	96.3287	9.73074e-23	5.79173e-21
KRT81	3887	-1.00392	6.61895	27.3558	1.69253e-07	7.16793e-07
ACAP1	9744	-0.997583	3.11602	98.3094	3.57862e-23	2.29238e-21
APLP1	333	-0.989108	4.05786	64.806	8.26473e-16	1.56289e-14
MMP1	4312	-0.979872	5.31978	39.0833	4.06098e-10	2.75881e-09
PTN	5764	-0.977658	4.95767	61.0916	5.44812e-15	8.97143e-14
GZMK	3003	-0.968445	3.17451	73.7313	8.9508e-18	2.51754e-16
SERHL	94009	-0.965015	4.63627	78.9266	6.44593e-19	2.13151e-17
ADAMDEC1	27299	-0.955921	3.3933	59.7071	1.10081e-14	1.71354e-13
CRYAB	1410	-0.952855	6.26542	55.913	7.57501e-14	1.0275e-12
MRC1	4360	-0.951061	3.78049	77.5933	1.26598e-18	4.05477e-17
KRT17	3872	-0.945794	7.63594	37.6264	8.56763e-10	5.49685e-09
GZMA	3001	-0.941629	2.8988	91.2125	1.29045e-21	6.41816e-20
CD3E	916	-0.924475	4.27268	84.9856	3.00541e-20	1.20561e-18
2015-09-01	1731	-0.916087	3.03834	120.475	4.97892e-28	5.20658e-26
BCL11B	64919	-0.907728	2.94254	83.8797	5.25813e-20	2.01672e-18
TNFSF12-TNFSF13	407977	-0.904287	2.96766	53.3864	2.73981e-13	3.33548e-12
SLC17A9	63910	-0.89494	3.27761	84.936	3.08173e-20	1.23219e-18
NDUFA4L2	56901	-0.890766	4.3584	96.1011	1.09167e-22	6.36026e-21
CCL21	6366	-0.884364	3.81247	39.148	3.92874e-10	2.68088e-09
KRT5	3852	-0.883682	8.06769	28.2365	1.0736e-07	4.71143e-07
IL2RB	3560	-0.87482	4.72215	81.3986	1.84484e-19	6.4124e-18
ALOX15B	247	-0.866093	5.93638	25.7592	3.86787e-07	1.53547e-06
C20orf114	92747	-0.864841	5.68243	21.2794	3.96973e-06	1.30213e-05
IL2RG	3561	-0.864567	5.07765	90.5186	1.83242e-21	8.89668e-20
CST7	8530	-0.860407	2.74997	98.9208	2.62803e-23	1.72871e-21
HCST	10870	-0.856522	2.94746	124.97	5.167e-29	5.64449e-27
PKP1	5317	-0.850625	5.63553	34.1332	5.14651e-09	2.86086e-08
ADAM6	8755	-0.844167	11.0187	46.5766	8.81062e-12	8.10511e-11
NTRK2	4915	-0.843161	6.20271	47.133	6.63298e-12	6.21874e-11
CKB	1152	-0.838777	5.66144	62.0895	3.282e-15	5.69579e-14
SFN	2810	-0.83717	6.14251	87.8206	7.16678e-21	3.2002e-19
LCK	3932	-0.832292	3.47884	74.204	7.04482e-18	2.03767e-16
MAP4K1	11184	-0.825481	3.01732	95.381	1.57052e-22	8.81438e-21
FBXO2	26232	-0.82005	4.22465	63.6527	1.48406e-15	2.70602e-14
LYZ	4069	-0.819322	7.99633	63.5697	1.54795e-15	2.80165e-14
MMP7	4316	-0.812534	6.7469	32.5572	1.15734e-08	6.05387e-08
CD2	914	-0.808948	4.20673	72.5946	1.5921e-17	4.27048e-16
SERPINB5	5268	-0.801327	5.00685	26.957	2.0803e-07	8.68683e-07
MT1E	4493	-0.800981	5.24793	72.2262	1.91894e-17	5.01671e-16
CD48	962	-0.799059	4.18296	96.7096	8.02805e-23	4.83858e-21
IDO1	3620	-0.790252	4.4145	31.2734	2.24129e-08	1.1179e-07
FOLR2	2350	-0.789357	3.45557	87.7763	7.32933e-21	3.26088e-19
PRKCB	5579	-0.78657	3.29331	66.1182	4.2468e-16	8.47629e-15
CD6	923	-0.781552	3.47966	76.204	2.55827e-18	7.78617e-17
LAT	27040	-0.780328	2.97247	99.9451	1.56684e-23	1.06502e-21
PEG3	5178	-0.779685	5.65592	29.7473	4.92193e-08	2.29759e-07
DMKN	93099	-0.777667	4.96922	43.1028	5.19374e-11	4.13438e-10
MT2A	4502	-0.776095	7.27347	105.955	7.54376e-25	5.66245e-23
TRAF3IP3	80342	-0.775847	3.15141	96.2977	9.88438e-23	5.80007e-21
ID1	3397	-0.770119	3.90486	110.87	6.318e-26	5.44372e-24
CCL5	6352	-0.767427	5.67152	66.4167	3.64987e-16	7.4427e-15
CD8A	925	-0.765879	3.89626	68.991	9.89125e-17	2.24526e-15
JAK3	3718	-0.765507	3.97945	96.0329	1.12988e-22	6.55169e-21
SPOCK2	9806	-0.759576	5.19292	73.8761	8.3176e-18	2.36116e-16
DOK2	9046	-0.755912	2.91798	91.8445	9.37635e-22	4.77999e-20
CCDC85B	11007	-0.755389	4.07578	88.8729	4.21007e-21	1.94378e-19
PTPN7	5778	-0.750632	3.44838	83.9955	4.95907e-20	1.91401e-18
CD5	921	-0.748277	3.07645	57.284	3.77205e-14	5.37264e-13
C19orf33	64073	-0.746127	4.73029	32.6208	1.12009e-08	5.87661e-08
CYBA	1535	-0.745957	6.11731	106.932	4.60693e-25	3.59018e-23
TMC8	147138	-0.744909	3.94057	91.3815	1.1848e-21	5.941e-20
CCDC88B	283234	-0.744209	3.70503	92.5621	6.5244e-22	3.38246e-20
SLAMF7	57823	-0.743956	4.47148	58.1802	2.39172e-14	3.51292e-13
AMICA1	120425	-0.741377	3.20563	74.8307	5.1286e-18	1.51566e-16
S100A4	6275	-0.741307	6.41358	112.186	3.2526e-26	2.84254e-24
CORO1A	11151	-0.736898	5.90264	97.9226	4.35059e-23	2.72972e-21
ISG20	3669	-0.733321	4.4651	109.621	1.18608e-25	9.80521e-24
KLHDC7B	113730	-0.731108	4.5748	27.1294	1.90284e-07	7.99493e-07
GSTT2	2953	-0.730341	3.34424	47.2445	6.26605e-12	5.9064e-11
SLCO3A1	28232	-0.726349	4.53723	100.549	1.15493e-23	7.93855e-22
LIMD2	80774	-0.72609	4.63742	86.9926	1.0893e-20	4.64375e-19
SYNM	23336	-0.724942	6.35484	42.6571	6.52268e-11	5.09285e-10
FAM107A	11170	-0.724819	3.46119	37.6935	8.27802e-10	5.33646e-09
ARHGAP9	64333	-0.723008	3.19972	87.8545	7.04499e-21	3.15734e-19
CSTA	1475	-0.72119	3.69368	38.7371	4.84914e-10	3.25806e-09
NCF1	653361	-0.720596	2.74785	82.0623	1.31866e-19	4.73134e-18
HRASLS5	117245	-0.719898	3.7435	31.0038	2.5752e-08	1.26893e-07
MT1X	4501	-0.717319	5.25003	63.8008	1.3766e-15	2.52513e-14
NME1-NME2	654364	-0.716743	3.17142	82.1685	1.24966e-19	4.52354e-18
S100A6	6277	-0.715978	8.85958	78.7157	7.17239e-19	2.35898e-17
GBP5	115362	-0.71024	5.03414	38.7952	4.70689e-10	3.17469e-09
DARC	2532	-0.709842	4.74636	30.7764	2.89532e-08	1.41132e-07
GMFG	9535	-0.708759	3.93604	138.774	4.93622e-32	6.94192e-30
RUNX3	864	-0.707641	4.45087	73.1205	1.21971e-17	3.34041e-16
CXCL13	10563	-0.706733	5.9683	17.7839	2.47472e-05	7.0349e-05
CD96	10225	-0.705915	3.13254	51.4453	7.36207e-13	8.28657e-12
KYNU	8942	-0.702017	4.3975	35.1436	3.06269e-09	1.78268e-08
CYTIP	9595	-0.701643	3.80198	72.3373	1.81384e-17	4.77254e-16
FAM65B	9750	-0.697431	3.2179	58.0797	2.51713e-14	3.68573e-13
CD37	951	-0.695324	4.57393	89.6821	2.79678e-21	1.3161e-19
TTN	7273	-0.691229	3.16638	63.3275	1.75043e-15	3.14949e-14
LEPREL1	55214	-0.688713	3.36027	56.3975	5.92041e-14	8.18489e-13
UPP1	7378	-0.682352	3.38833	96.2965	9.89063e-23	5.80007e-21
OSGIN1	29948	-0.681121	3.02883	65.4639	5.91882e-16	1.16239e-14
CHI3L1	1116	-0.680763	6.93276	25.2794	4.95973e-07	1.92949e-06
DSG3	1830	-0.680439	5.01904	13.5003	0.000238519	0.000568977
SOD3	6649	-0.677846	4.31938	48.077	4.09816e-12	3.98577e-11
HAPLN3	145864	-0.675783	4.93225	45.579	1.46605e-11	1.28951e-10
STMN3	50861	-0.674532	5.91934	66.1508	4.17718e-16	8.35094e-15
TRIM29	23650	-0.672785	6.00166	25.9282	3.54358e-07	1.41639e-06
HSPB8	26353	-0.666395	5.94617	34.5649	4.12272e-09	2.33525e-08
SLPI	6590	-0.664587	6.68189	18.2655	1.9216e-05	5.58716e-05
C1QA	712	-0.661538	6.84121	87.0024	1.08388e-20	4.6368e-19
MFGE8	4240	-0.659259	7.58104	54.3557	1.67294e-13	2.11625e-12
GIMAP5	55340	-0.657906	4.13115	90.5308	1.82115e-21	8.87721e-20
APOE	348	-0.657729	8.25865	69.4762	7.73441e-17	1.78212e-15
ISG15	9636	-0.657444	7.14552	36.4072	1.60112e-09	9.72192e-09
RASAL3	64926	-0.656876	3.37795	80.4945	2.91511e-19	9.82544e-18
DERL3	91319	-0.654047	4.31788	60.0605	9.19879e-15	1.45159e-13
MVD	4597	-0.653722	4.732	96.3245	9.75151e-23	5.79173e-21
CD14	929	-0.647639	6.26622	89.2418	3.49393e-21	1.63161e-19
MAPK12	6300	-0.645655	3.07266	73.9919	7.84385e-18	2.2528e-16
IFI27L2	83982	-0.643893	3.6106	89.7353	2.72251e-21	1.2861e-19
IGFBP6	3489	-0.643814	3.40174	66.314	3.84523e-16	7.81501e-15
RAC2	5880	-0.641282	5.44948	92.7233	6.01403e-22	3.13113e-20
KCNIP3	30818	-0.639827	2.77208	59.425	1.27046e-14	1.95522e-13
NCF4	4689	-0.637627	3.12158	106.513	5.69307e-25	4.35342e-23
EIF4EBP1	1978	-0.636969	5.99557	64.6977	8.73162e-16	1.64104e-14
MYO1G	64005	-0.635818	3.37272	72.497	1.67288e-17	4.43984e-16
CLDN5	7122	-0.633783	3.58752	47.3889	5.82112e-12	5.52104e-11
CMTM7	112616	-0.633613	4.72004	64.3902	1.02066e-15	1.90362e-14
THRSP	7069	-0.633333	4.01012	19.3319	1.09856e-05	3.33272e-05
WAS	7454	-0.632377	3.48251	92.489	6.76983e-22	3.49489e-20
MYO7A	4647	-0.630183	3.16477	43.5432	4.14696e-11	3.36683e-10
PSAT1	29968	-0.628995	4.28555	20.8243	5.0341e-06	1.62085e-05
TCF7	6932	-0.628878	4.28957	73.1156	1.22271e-17	3.34041e-16
C19orf60	55049	-0.627997	4.30808	84.3757	4.09142e-20	1.62002e-18
GGT1	2678	-0.627106	5.01357	35.3353	2.77561e-09	1.62564e-08
VCAM1	7412	-0.619916	5.57535	55.1882	1.09524e-13	1.43318e-12
IL21R	50615	-0.616289	2.62943	48.2973	3.66265e-12	3.5994e-11
AGAP2	116986	-0.614992	2.70884	76.411	2.30361e-18	7.11733e-17
IL7R	3575	-0.613415	2.89222	28.4976	9.38143e-08	4.17203e-07
GNA15	2769	-0.613346	3.78097	85.1916	2.7081e-20	1.09714e-18
FERMT3	83706	-0.612847	4.6464	90.0184	2.35956e-21	1.13212e-19
CCL4	6351	-0.611075	2.79463	61.9024	3.60907e-15	6.20692e-14
MALL	7851	-0.609714	4.9468	49.6904	1.80024e-12	1.88416e-11
GIMAP1	170575	-0.608867	2.58378	75.7	3.30205e-18	9.95088e-17
PSMB9	5698	-0.606141	5.18577	63.6301	1.50116e-15	2.73315e-14
CSF2RB	1439	-0.605924	4.23552	57.5383	3.31463e-14	4.74877e-13
SLAMF8	56833	-0.605888	4.59894	62.3988	2.80499e-15	4.92383e-14
WNT5B	81029	-0.599549	2.91481	47.1144	6.69629e-12	6.27329e-11
CARD16	114769	-0.597905	2.90555	61.7661	3.86774e-15	6.57247e-14
VAMP5	10791	-0.594838	4.32375	116.938	2.96199e-27	2.83124e-25
ITGB7	3695	-0.594835	3.40369	56.7569	4.93164e-14	6.91165e-13
TSPO	706	-0.594533	6.72526	93.0218	5.17212e-22	2.75134e-20
DUSP2	1844	-0.594119	3.51259	66.8779	2.88857e-16	5.97997e-15
C5orf23	79614	-0.591805	3.4166	28.819	7.94673e-08	3.57851e-07
SASH3	54440	-0.591217	4.40695	70.8633	3.82855e-17	9.42501e-16
CXCL17	284340	-0.590735	4.94026	11.9504	0.000546357	0.00121828
CD97	976	-0.590029	5.31349	95.9632	1.17037e-22	6.69207e-21
IL4I1	259307	-0.589394	3.69582	49.1808	2.33429e-12	2.38397e-11
FGF14	2259	-0.588027	3.52033	29.6646	5.13636e-08	2.38767e-07
APOC1	341	-0.587474	6.12731	60.1864	8.62867e-15	1.36574e-13
CENPW	387103	-0.587419	3.69452	47.3238	6.01775e-12	5.68549e-11
BIN1	274	-0.586904	4.36025	69.6772	6.98476e-17	1.63089e-15
AG2	387763	-0.586821	3.76544	52.8387	3.62098e-13	4.33067e-12
NAPSB	256236	-0.584111	3.58185	48.9181	2.66883e-12	2.70307e-11
C16orf89	146556	-0.583452	3.92498	15.78	7.11489e-05	0.000186404
HLA-DRB6	3128	-0.581259	4.15819	44.8093	2.1719e-11	1.85697e-10
GPR183	1880	-0.580967	3.69691	54.97	1.22385e-13	1.58453e-12
SEMA7A	8482	-0.580641	3.53929	71.5019	2.76986e-17	7.0019e-16
P2RY8	286530	-0.579861	3.04993	59.1943	1.42846e-14	2.18465e-13
HR	55806	-0.579539	4.55744	29.6488	5.17848e-08	2.40633e-07
PIM2	11040	-0.578789	5.0011	77.1612	1.57559e-18	4.96839e-17
KCND2	3751	-0.577997	3.16561	29.1595	6.66596e-08	3.04776e-07
SDF2L1	23753	-0.577493	4.53763	97.9648	4.25886e-23	2.68594e-21
BIN2	51411	-0.577207	3.53235	69.2547	8.65326e-17	1.97524e-15
TMEM149	79713	-0.57693	3.22818	97.7097	4.84446e-23	3.02408e-21
ACP5	54	-0.575544	6.57506	53.8015	2.218e-13	2.73836e-12
FAM26F	441168	-0.575421	2.90818	45.6024	1.44864e-11	1.27686e-10
CARD11	84433	-0.572771	3.04189	52.3479	4.64906e-13	5.40696e-12
COMTD1	118881	-0.57217	3.4143	53.0866	3.19167e-13	3.84729e-12
TPSB2	64499	-0.57196	5.58856	25.4278	4.59242e-07	1.79802e-06
HSPA7	3311	-0.571533	2.83231	41.4477	1.21065e-10	9.05394e-10
PTPRC	5788	-0.571394	5.90377	45.1988	1.78018e-11	1.54144e-10
SNHG3-RCC1	751867	-0.571282	3.30087	72.4019	1.75547e-17	4.63891e-16
C1orf122	127687	-0.571157	5.25371	108.725	1.86406e-25	1.49064e-23
CXCL11	6373	-0.569621	4.07554	24.2936	8.27153e-07	3.07792e-06
CHST2	9435	-0.568882	3.42605	47.3679	5.88381e-12	5.57618e-11
PLCG2	5336	-0.568704	4.54846	67.837	1.77588e-16	3.82534e-15
HLA-F	3134	-0.568552	6.41819	52.4586	4.39408e-13	5.16801e-12
ETFB	2109	-0.564798	5.57779	69.1351	9.19442e-17	2.09096e-15
EMP3	2014	-0.56469	4.88616	102.205	5.00718e-24	3.56179e-22
GIMAP7	168537	-0.564636	3.74397	64.459	9.85644e-16	1.84676e-14
CDKN2A	1029	-0.563933	4.31809	25.0525	5.57915e-07	2.14927e-06
RCSD1	92241	-0.5634	4.28112	67.227	2.41981e-16	5.06091e-15
FAM20C	56975	-0.562872	5.76881	73.9253	8.11292e-18	2.3192e-16
NETO2	81831	-0.562262	4.4767	39.6991	2.96258e-10	2.06184e-09
CXCL10	3627	-0.56144	5.89939	24.6846	6.75225e-07	2.56087e-06
CTSL2	1515	-0.560948	3.22525	28.8363	7.8763e-08	3.5517e-07
CD22	933	-0.560734	3.48687	35.582	2.44538e-09	1.44189e-08
CFD	1675	-0.559909	5.14537	23.4853	1.25871e-06	4.54019e-06
FMO2	2327	-0.559407	4.44767	24.5047	7.41289e-07	2.78895e-06
GABRP	2568	-0.559214	7.45872	9.74015	0.00180286	0.00362157
SRD5A1	6715	-0.559087	4.5501	51.9112	5.80688e-13	6.63992e-12
CDSN	1041	-0.559018	4.16949	14.8879	0.00011409	0.000287871
APOBEC3G	60489	-0.558862	3.99333	65.1949	6.78451e-16	1.30516e-14
IKZF1	10320	-0.557888	4.36613	53.9155	2.09296e-13	2.59709e-12
SFRP1	6422	-0.557001	7.63972	14.49	0.000140902	0.000348975
PRKCDBP	112464	-0.556714	4.04763	59.8635	1.01669e-14	1.59069e-13
ATP6V1B1	525	-0.556381	4.88444	20.8928	4.85722e-06	1.56927e-05
IRF8	3394	-0.555812	4.31918	55.1199	1.13398e-13	1.48071e-12
MRPL12	6182	-0.554975	5.97519	90.4937	1.85571e-21	8.97415e-20
PKDCC	91461	-0.55473	3.27523	42.8474	5.91819e-11	4.65647e-10
TF	7018	-0.554238	4.70157	11.7685	0.00060243	0.0013319
PARVG	64098	-0.552003	3.80385	73.7179	9.01184e-18	2.5289e-16
ICAM2	3384	-0.551279	3.91347	90.5658	1.7893e-21	8.75683e-20
CD53	963	-0.550352	5.52408	70.3878	4.87209e-17	1.16804e-15
GADD45GIP1	90480	-0.549771	5.49484	80.9436	2.32248e-19	7.95955e-18
DNLZ	728489	-0.549715	3.04919	68.0627	1.5838e-16	3.47272e-15
FGD2	221472	-0.548096	2.7698	60.9755	5.77898e-15	9.42745e-14
C21orf70	85395	-0.547692	3.41863	70.886	3.78481e-17	9.33611e-16
UBE2S	27338	-0.547124	4.77034	65.2065	6.74465e-16	1.30159e-14
CENPM	79019	-0.546368	3.27625	67.4565	2.15384e-16	4.55921e-15
CALML3	810	-0.545815	4.39605	9.46717	0.00209181	0.00414199
SLC22A17	51310	-0.545737	5.21203	45.6011	1.44957e-11	1.27686e-10
ANXA1	301	-0.54544	7.28986	63.6222	1.50723e-15	2.74012e-14
RARRES2	5919	-0.545311	5.57776	48.6392	3.07651e-12	3.06774e-11
LST1	7940	-0.544616	2.78533	72.2615	1.88492e-17	4.93832e-16
SPHK1	8877	-0.544198	4.81987	51.7424	6.32798e-13	7.16878e-12
CALB2	794	-0.543959	3.95973	16.0628	6.12761e-05	0.000162981
RASSF4	83937	-0.543904	5.09616	59.8479	1.0248e-14	1.59929e-13
DDTL	100037417	-0.543306	3.70621	84.0699	4.77578e-20	1.8491e-18
HVCN1	84329	-0.543255	2.78443	87.7592	7.39288e-21	3.27724e-19
ALDOC	230	-0.542047	4.37825	33.4099	7.4643e-09	4.03918e-08
EPR1	8475	-0.542041	4.65576	44.1882	2.98278e-11	2.49278e-10
CCR7	1236	-0.540348	3.20256	23.565	1.20761e-06	4.36876e-06
RAMP1	10267	-0.540289	4.42005	23.3671	1.33847e-06	4.79817e-06
PSMB10	5699	-0.539577	5.66938	83.9252	5.13848e-20	1.97702e-18
COX4I1	1327	-0.538832	7.8323	119.413	8.50304e-28	8.4581e-26
AKR1C1	1645	-0.53857	4.12308	16.309	5.38077e-05	0.00014434
GSTP1	2950	-0.537744	7.56735	35.3531	2.75028e-09	1.61157e-08
HCLS1	3059	-0.53701	5.45134	73.8428	8.45929e-18	2.39582e-16
PIK3CD	5293	-0.537002	4.32252	67.6591	1.9435e-16	4.14264e-15
IL33	90865	-0.535563	3.73964	23.2251	1.44107e-06	5.1299e-06
GYPC	2995	-0.535495	4.452	80.8179	2.47511e-19	8.43535e-18
PLEK	5341	-0.53549	4.94641	56.1691	6.64974e-14	9.11081e-13
MMP13	4322	-0.534784	5.22704	15.8735	6.77189e-05	0.000178449
CD320	51293	-0.53382	5.06533	71.1738	3.27097e-17	8.20089e-16
AKR7A3	22977	-0.533469	5.35062	16.6579	4.47632e-05	0.000121544
AURKAIP1	54998	-0.530511	6.21908	85.5262	2.28653e-20	9.29425e-19
CD69	969	-0.530209	2.73573	35.4408	2.62927e-09	1.54288e-08
C1QB	713	-0.529994	6.97847	57.06	4.22727e-14	5.98619e-13
ITGB2	3689	-0.528941	6.68158	62.1842	3.12782e-15	5.44366e-14
LY96	23643	-0.528262	2.59671	94.6365	2.28765e-22	1.25513e-20
PLA2G7	7941	-0.527567	3.22696	33.8014	6.1036e-09	3.35733e-08
HMOX1	3162	-0.527452	5.8629	65.0898	7.15616e-16	1.3702e-14
BIRC5	332	-0.527409	4.76203	38.4835	5.52198e-10	3.6683e-09
IL34	146433	-0.526476	3.2653	24.7758	6.43994e-07	2.45231e-06
FBXL15	79176	-0.526235	3.41718	66.5403	3.42817e-16	7.01398e-15
FAM96B	51647	-0.523821	4.99102	132.559	1.12908e-30	1.40962e-28
APOD	347	-0.523422	9.07518	13.4639	0.0002432	0.000578901
RPS3	6188	-0.523254	10.2864	83.0765	7.89384e-20	2.9267e-18
CCR5	1234	-0.52297	3.81672	42.7113	6.34433e-11	4.96684e-10
FABP4	2167	-0.522777	5.94643	12.2107	0.00047516	0.00107301
CALML5	51806	-0.52246	6.49733	8.03513	0.00458786	0.00854115
RPL35	11224	-0.521879	8.67696	93.0022	5.22361e-22	2.76293e-20
BOP1	23246	-0.521523	4.53804	43.9864	3.30669e-11	2.73361e-10
RPL13	6137	-0.52076	9.72297	84.2869	4.2795e-20	1.67604e-18
C1orf38	9473	-0.520548	4.42049	65.5452	5.6795e-16	1.11718e-14
SRGN	5552	-0.519937	6.03291	68.4323	1.31306e-16	2.91566e-15
TWIST1	7291	-0.519196	3.21512	35.9356	2.03948e-09	1.21663e-08
DDT	1652	-0.518261	5.20332	104.254	1.78008e-24	1.30415e-22
HLA-DQA2	3118	-0.516895	4.74237	31.6813	1.81667e-08	9.1847e-08
DSC3	1825	-0.516709	5.00356	11.3183	0.00076746	0.00166428
ORC6L	23594	-0.516528	3.12316	43.4788	4.28586e-11	3.46808e-10
TIAF1	9220	-0.516396	4.40077	73.3984	1.05951e-17	2.9262e-16
PTGES	9536	-0.515801	5.91943	33.4409	7.34635e-09	3.98416e-08
IFI30	10437	-0.515776	7.67407	76.2611	2.48531e-18	7.60195e-17
AIF1	199	-0.51524	4.51341	82.1584	1.25606e-19	4.53332e-18
CKMT1A	548596	-0.514943	4.00069	19.1322	1.21971e-05	3.67385e-05
CD180	4064	-0.514714	3.11434	49.2039	2.30693e-12	2.36195e-11
CD163	9332	-0.513356	5.74726	41.865	9.77986e-11	7.44133e-10
ARHGAP25	9938	-0.513232	4.04234	70.0781	5.70037e-17	1.35163e-15
HLA-B	3106	-0.512555	10.7089	58.8777	1.67784e-14	2.52501e-13
SPNS2	124976	-0.510743	4.37864	45.3395	1.65675e-11	1.44376e-10
SOX10	6663	-0.510676	5.0936	7.36138	0.00666395	0.0119708
SLC43A3	29015	-0.510504	6.16688	52.6759	3.93381e-13	4.66377e-12
RPS19BP1	91582	-0.510032	5.67657	97.3629	5.77164e-23	3.55025e-21
CCDC69	26112	-0.510017	4.59241	53.4988	2.58751e-13	3.15635e-12
H2AFJ	55766	-0.509405	7.4193	38.2574	6.20021e-10	4.07409e-09
ACOT7	11332	-0.508637	5.10844	93.1678	4.80439e-22	2.57815e-20
ADM	133	-0.50844	3.83916	25.9343	3.53228e-07	1.41233e-06
EVI2B	2124	-0.508033	4.56481	52.3677	4.60226e-13	5.36784e-12
C17orf89	284184	-0.507408	4.14626	84.1516	4.5825e-20	1.7799e-18
GNB1L	54584	-0.507197	2.4433	69.7608	6.69511e-17	1.56925e-15
ATAD3B	83858	-0.506745	3.9493	54.5232	1.53624e-13	1.95995e-12
GBP4	115361	-0.506687	5.96967	32.8276	1.00705e-08	5.32925e-08
PRRX2	51450	-0.506509	3.15239	43.1929	4.96002e-11	3.97159e-10
RPS21	6227	-0.506147	8.48319	88.2776	5.68848e-21	2.58731e-19
EEF1A2	1917	-0.504847	6.86531	13.1115	0.000293481	0.00068696
KLHL6	89857	-0.504749	3.32931	48.2277	3.79487e-12	3.71516e-11
C11orf75	56935	-0.504645	3.80326	57.4298	3.50258e-14	5.00631e-13
SLC16A3	9123	-0.504454	5.63057	44.0975	3.12412e-11	2.59319e-10
CHI3L2	1117	-0.504338	5.47023	13.3806	0.000254239	0.000602834
CYTH4	27128	-0.504027	4.18363	67.9886	1.64444e-16	3.54844e-15
TRPV2	51393	-0.503765	3.7687	75.9665	2.88518e-18	8.73766e-17
TPM2	7169	-0.502838	7.00391	44.9932	1.97716e-11	1.70236e-10
TYROBP	7305	-0.502803	5.61692	71.3392	3.00792e-17	7.57242e-16
MFNG	4242	-0.502369	3.45454	70.7096	4.13874e-17	1.00928e-15
COTL1	23406	-0.501552	7.17874	60.5349	7.22867e-15	1.15914e-13
MIF	4282	-0.50153	8.26052	54.8335	1.31188e-13	1.68957e-12
WISP2	8839	-0.501313	4.88675	22.7814	1.81515e-06	6.33078e-06
ME1	4199	-0.501304	4.44317	30.3439	3.61839e-08	1.73204e-07
ATP5D	513	-0.500562	5.69576	59.7887	1.0561e-14	1.64603e-13
CX3CL1	6376	-0.500515	6.26972	29.6232	5.24726e-08	2.43459e-07
CHCHD10	400916	-0.500352	4.53476	61.9924	3.44782e-15	5.9582e-14
TNFRSF1B	7133	-0.500103	5.46704	68.0186	1.61959e-16	3.51967e-15
LGALS1	3956	-0.498389	8.42038	73.115	1.22313e-17	3.34041e-16
APOBEC3B	9582	-0.497555	4.0943	24.8116	6.32161e-07	2.41025e-06
PHLDA2	7262	-0.497322	3.33679	34.1809	5.02196e-09	2.80053e-08
CTSC	1075	-0.496661	6.79197	54.5263	1.53378e-13	1.95885e-12
CCL2	6347	-0.496344	4.80862	39.6471	3.04251e-10	2.11386e-09
RPL28	6158	-0.49612	9.50171	73.6882	9.14838e-18	2.56134e-16
SCAND1	51282	-0.495722	5.51926	53.779	2.24356e-13	2.76157e-12
C1orf54	79630	-0.495441	2.82201	98.7664	2.84108e-23	1.85886e-21
HLA-DQB1	3119	-0.495027	7.03171	36.7073	1.37268e-09	8.42261e-09
ACTG2	72	-0.494871	6.13349	11.9127	0.000557528	0.00124047
TK1	7083	-0.494672	6.19745	50.6221	1.11974e-12	1.21132e-11
RPS19	6223	-0.493985	9.58449	77.2344	1.51825e-18	4.79995e-17
SLC2A6	11182	-0.493733	2.83329	39.7802	2.84212e-10	1.98252e-09
C7orf55	154791	-0.492269	3.60094	88.703	4.58772e-21	2.11018e-19
OXTR	5021	-0.491828	3.96359	19.5086	1.00149e-05	3.0679e-05
PPP1R16B	26051	-0.491731	3.69532	34.6165	4.01488e-09	2.2805e-08
TRMU	55687	-0.49059	3.80188	102.078	5.33858e-24	3.77558e-22
TMEM45A	55076	-0.489688	5.32762	29.2945	6.2173e-08	2.85329e-07
FLT3LG	2323	-0.489015	2.51996	62.3632	2.85615e-15	5.00644e-14
TYMP	1890	-0.48838	6.78138	48.8114	2.81796e-12	2.83068e-11
WDFY4	57705	-0.488193	3.79397	35.4592	2.60446e-09	1.53126e-08
IL10RA	3587	-0.487811	4.85965	49.7515	1.74501e-12	1.82793e-11
TMEM208	29100	-0.487585	5.19051	118.064	1.67913e-27	1.63049e-25
IGJ	3512	-0.487002	7.52356	15.174	9.80457e-05	0.000249862
BST2	684	-0.486509	7.89278	34.8025	3.64905e-09	2.08432e-08
CDT1	81620	-0.486238	4.2296	42.7982	6.06883e-11	4.75975e-10
P2RY11	5032	-0.48595	2.84477	20.0459	7.56046e-06	2.36156e-05
ICAM3	3385	-0.48579	4.47857	88.2527	5.76042e-21	2.61033e-19
CDH2	1000	-0.48537	3.78734	14.5018	0.000140028	0.000347374
ARHGAP4	393	-0.484998	4.80192	49.2325	2.27352e-12	2.3336e-11
C11orf83	790955	-0.484994	4.54356	56.0211	7.16982e-14	9.75781e-13
LAMP3	27074	-0.484622	4.05321	18.4617	1.73355e-05	5.07658e-05
RHOF	54509	-0.484093	3.20879	29.6726	5.11535e-08	2.38061e-07
NDUFB7	4713	-0.484002	6.03981	75.4782	3.69457e-18	1.10792e-16
EXOSC4	54512	-0.483698	4.94266	58.9115	1.64925e-14	2.48504e-13
FAM20A	54757	-0.483638	3.71191	36.9929	1.18557e-09	7.39699e-09
HLA-DQA1	3117	-0.483634	6.97642	32.9553	9.43037e-09	5.01001e-08
ZNF593	51042	-0.483318	4.47674	67.752	1.85407e-16	3.97974e-15
RPP25	54913	-0.483005	4.16324	46.8456	7.68035e-12	7.15138e-11
AOAH	313	-0.482889	2.98589	37.0995	1.12253e-09	7.02155e-09
GPM6B	2824	-0.48245	3.71524	29.1218	6.79669e-08	3.09711e-07
SPI1	6688	-0.482397	4.65305	64.7473	8.51441e-16	1.60762e-14
UBE2C	11065	-0.482293	5.42359	34.5006	4.26113e-09	2.40919e-08
ITM2C	81618	-0.48204	6.10346	43.1339	5.11179e-11	4.0771e-10
CLDN1	9076	-0.481155	5.36988	18.3997	1.79088e-05	5.23196e-05
MS4A4A	51338	-0.481149	3.5201	52.3525	4.63818e-13	5.39944e-12
NUDT1	4521	-0.48102	3.92663	72.9965	1.29883e-17	3.53136e-16
FAM78A	286336	-0.479952	3.42067	67.9958	1.63845e-16	3.54178e-15
TMOD1	7111	-0.479345	3.14966	42.2386	8.07886e-11	6.23233e-10
IFI6	2537	-0.477765	8.63064	21.2935	3.9407e-06	1.29364e-05
C10orf54	64115	-0.477398	5.01114	66.3043	3.8642e-16	7.84055e-15
ARHGEF6	9459	-0.477008	5.98093	55.009	1.19981e-13	1.5567e-12
RGS2	5997	-0.476879	5.1687	26.3556	2.8399e-07	1.15705e-06
IL18BP	10068	-0.47628	4.05958	72.1928	1.95162e-17	5.09128e-16
ANGPTL4	51129	-0.476215	4.37659	19.13	1.22111e-05	3.67716e-05
LOC100270710	100270710	-0.475658	4.04952	74.6672	5.57155e-18	1.63081e-16
HMHA1	23526	-0.474459	5.25795	63.6183	1.51021e-15	2.74146e-14
GRASP	160622	-0.474142	2.5155	47.8668	4.56175e-12	4.4121e-11
HCK	3055	-0.473759	4.35633	54.6198	1.46254e-13	1.87178e-12
FTL	2512	-0.473632	10.8664	95.963	1.1705e-22	6.69207e-21
C1orf86	199990	-0.472482	4.67054	57.1536	4.03073e-14	5.71448e-13
RNF166	115992	-0.471522	3.62922	96.0205	1.13698e-22	6.56175e-21
HLA-A	3105	-0.470867	10.0897	48.806	2.82579e-12	2.83622e-11
GSDMB	55876	-0.47036	3.37104	18.9612	1.33405e-05	3.99074e-05
LDLRAD2	401944	-0.47035	3.16705	43.2492	4.81943e-11	3.86914e-10
NLRC5	84166	-0.470154	5.3389	48.1756	3.89712e-12	3.80536e-11
TRPV4	59341	-0.469218	3.09256	31.2656	2.25028e-08	1.12193e-07
ATAD3A	55210	-0.46878	5.12462	72.3758	1.77884e-17	4.69055e-16
HSD11B2	3291	-0.468173	3.89707	35.6026	2.41964e-09	1.42878e-08
TFPT	29844	-0.468093	4.406	61.0462	5.57504e-15	9.16397e-14
C3orf57	165679	-0.46662	4.98426	11.6607	0.000638352	0.00140421
FCGR2B	2213	-0.466601	3.67094	46.3342	9.97096e-12	9.08375e-11
GPX1	2876	-0.466317	7.48541	105.132	1.14275e-24	8.4737e-23
FXYD6	53826	-0.465831	4.88496	42.5918	6.74429e-11	5.25582e-10
C20orf135	140701	-0.465447	2.4261	50.847	9.98555e-13	1.09376e-11
PRR5	55615	-0.463624	4.1183	80.0368	3.67502e-19	1.23189e-17
JOSD2	126119	-0.463074	4.06532	48.9032	2.68912e-12	2.71687e-11
WARS	7453	-0.463061	7.47608	60.325	8.04183e-15	1.28114e-13
DMD	1756	-0.462908	4.04749	24.5094	7.39478e-07	2.783e-06
HLA-H	3136	-0.4615	6.74745	43.8487	3.54759e-11	2.92091e-10
NLRC3	197358	-0.461438	2.90877	54.3541	1.67432e-13	2.11625e-12
COL7A1	1294	-0.460482	4.26719	19.3602	1.08239e-05	3.28776e-05
BTK	695	-0.460421	3.31741	56.1161	6.83142e-14	9.33882e-13
SLA	6503	-0.45963	4.50049	48.5489	3.22157e-12	3.19675e-11
SH3BP1	23616	-0.459322	4.44288	75.324	3.99483e-18	1.19212e-16
FGR	2268	-0.459305	3.28912	50.8001	1.02271e-12	1.11423e-11
CTU2	348180	-0.458964	3.56203	80.9661	2.29627e-19	7.8918e-18
MGC21881	389741	-0.458258	2.5796	92.9114	5.46881e-22	2.85944e-20
SLC7A5	8140	-0.457662	7.17278	22.6197	1.97449e-06	6.83777e-06
C1orf162	128346	-0.457611	3.63362	63.2667	1.80534e-15	3.23876e-14
SPN	6693	-0.457546	3.65839	35.986	1.98741e-09	1.18905e-08
RPL18A	6142	-0.457387	6.86907	71.6978	2.50818e-17	6.4066e-16
CLEC3B	7123	-0.457271	3.53247	30.3894	3.53449e-08	1.69454e-07
THOC4	10189	-0.457123	5.95501	76.3787	2.34162e-18	7.2032e-17
PTTG1	9232	-0.456801	4.7052	39.8769	2.70485e-10	1.89867e-09
HLA-DPB1	3115	-0.456796	7.70354	47.9483	4.37614e-12	4.246e-11
INPP5D	3635	-0.456588	4.80487	53.981	2.02434e-13	2.51961e-12
APRT	353	-0.456396	6.51268	85.1387	2.78146e-20	1.12314e-18
SMOX	54498	-0.456334	3.70863	37.7072	8.22004e-10	5.30865e-09
LOC147727	147727	-0.455995	4.50924	84.3383	4.16961e-20	1.64565e-18
STX11	8676	-0.455845	2.62536	56.5899	5.36868e-14	7.46429e-13
ATP5G1	516	-0.455734	5.84413	61.8936	3.62528e-15	6.21223e-14
SPP1	6696	-0.455288	8.21405	20.7976	5.10479e-06	1.64116e-05
MAD2L2	10459	-0.455286	5.00793	81.0787	2.16909e-19	7.49686e-18
GCAT	23464	-0.454976	4.18464	56.2676	6.32502e-14	8.68537e-13
FYB	2533	-0.454806	4.87326	38.2242	6.30665e-10	4.13737e-09
SOD2	6648	-0.454783	7.89985	50.0393	1.50695e-12	1.60187e-11
C1QC	714	-0.454282	6.82365	48.8906	2.70644e-12	2.73212e-11
HLA-DRB1	3123	-0.45419	8.14525	38.6344	5.111e-10	3.41711e-09
CD40	958	-0.454176	3.91794	52.4521	4.40873e-13	5.17667e-12
FSCN1	6624	-0.454096	6.59112	33.2499	8.10451e-09	4.35671e-08
IL3RA	3563	-0.45406	2.987	62.832	2.25107e-15	3.99737e-14
KLF5	688	-0.453828	5.05054	21.5108	3.51839e-06	1.1666e-05
CCL3	6348	-0.453801	2.83785	34.8699	3.52482e-09	2.01996e-08
MYBL2	4605	-0.453688	6.02206	23.4202	1.30206e-06	4.68033e-06
PHLDA1	22822	-0.451288	6.28569	33.1438	8.55875e-09	4.57676e-08
LIF	3976	-0.450338	3.36661	22.5031	2.0981e-06	7.23716e-06
ROMO1	140823	-0.450232	5.61692	50.2156	1.37751e-12	1.47324e-11
PRKCA	5578	-0.450102	3.40989	30.2124	3.87221e-08	1.84344e-07
PCOLCE	5118	-0.449541	6.87642	37.6562	8.4377e-10	5.42487e-09
SDK2	54549	-0.449352	3.62057	13.4728	0.000242043	0.000576381
GIMAP4	55303	-0.448721	5.07302	61.3198	4.85166e-15	8.09823e-14
LILRB2	10288	-0.448483	2.8997	39.8341	2.76471e-10	1.93736e-09
FYN	2534	-0.448242	4.98495	68.1155	1.54195e-16	3.38796e-15
GDAP1	54332	-0.447684	5.21505	19.2789	1.12949e-05	3.41807e-05
HSPB6	126393	-0.447669	4.23262	18.4753	1.7212e-05	5.04404e-05
LOC100130776	100130776	-0.447526	3.93835	55.9041	7.60931e-14	1.03101e-12
RNASE1	6035	-0.447479	6.88563	44.1927	2.97588e-11	2.48871e-10
IL15RA	3601	-0.44735	3.41249	50.0006	1.53698e-12	1.62954e-11
MYO1F	4542	-0.447336	4.42215	53.7834	2.23858e-13	2.75821e-12
TAGAP	117289	-0.44703	3.45465	34.8862	3.49547e-09	2.00446e-08
KHK	3795	-0.446831	3.02089	51.2849	7.98865e-13	8.90174e-12
EEF1D	1936	-0.446813	8.94791	65.1044	7.10316e-16	1.36432e-14
TAP1	6890	-0.445973	7.58096	36.3131	1.68027e-09	1.01672e-08
NHEDC2	133308	-0.445586	3.11605	36.2101	1.77149e-09	1.06822e-08
NBL1	4681	-0.445054	7.76987	41.5933	1.1238e-10	8.44577e-10
HRAS	3265	-0.444754	5.07958	58.7739	1.76868e-14	2.65519e-13
RIN1	9610	-0.443335	3.21281	46.2631	1.03393e-11	9.38433e-11
CDC45	8318	-0.443098	3.52414	32.4372	1.23105e-08	6.39569e-08
CTSZ	1522	-0.442532	8.10972	100.805	1.01509e-23	7.01672e-22
TUBA4A	7277	-0.441789	5.64592	31.9254	1.60206e-08	8.17057e-08
PIM1	5292	-0.441626	5.20301	45.7538	1.34091e-11	1.1897e-10
RBP1	5947	-0.441305	5.78621	16.1684	5.79523e-05	0.000154712
G6PD	2539	-0.441134	6.3874	61.2424	5.04625e-15	8.40012e-14
CCDC28B	79140	-0.440961	2.76231	41.0281	1.50054e-10	1.10797e-09
ATP5E	514	-0.440877	8.06137	101.356	7.68333e-24	5.40262e-22
FABP3	2170	-0.440789	3.45744	19.4211	1.04845e-05	3.19274e-05
MAPK11	5600	-0.439948	3.6334	58.6635	1.87081e-14	2.80164e-13
SERPINE2	5270	-0.439841	5.82636	28.5395	9.18082e-08	4.0876e-07
C19orf28	126321	-0.439571	5.96913	105.555	9.22881e-25	6.88503e-23
C16orf61	56942	-0.439388	4.19311	87.2636	9.49797e-21	4.12084e-19
CRMP1	1400	-0.438999	3.27596	23.9725	9.77192e-07	3.58499e-06
TRAPPC5	126003	-0.438562	5.0741	52.8611	3.5799e-13	4.28572e-12
CDC25B	994	-0.438158	6.16629	46.5899	8.75096e-12	8.05628e-11
G0S2	50486	-0.437697	3.75138	15.2968	9.18703e-05	0.000235203
E2F2	1870	-0.437473	3.58181	31.1124	2.43506e-08	1.20473e-07
LILRB4	11006	-0.437407	4.50654	38.4369	5.65532e-10	3.74218e-09
TSPAN7	7102	-0.437394	3.83399	28.6629	8.61389e-08	3.85838e-07
PLTP	5360	-0.437331	6.24479	39.9314	2.63043e-10	1.85281e-09
SRM	6723	-0.437326	6.08523	76.9658	1.73941e-18	5.45684e-17
NEURL	9148	-0.436496	3.99001	11.1232	0.000852564	0.0018297
GPSM3	63940	-0.436358	4.6829	55.9179	7.5561e-14	1.02607e-12
UBASH3B	84959	-0.43601	3.16603	27.7089	1.41014e-07	6.07504e-07
LSM7	51690	-0.435853	4.86946	60.4099	7.70229e-15	1.23025e-13
CCDC124	115098	-0.435799	5.67244	65.9339	4.66309e-16	9.23185e-15
UBD	10537	-0.435361	6.11249	11.0351	0.000894043	0.00191134
STRA13	201254	-0.435294	5.34351	59.2763	1.37019e-14	2.10078e-13
GBP1	2633	-0.435222	6.54665	25.2735	4.97494e-07	1.93478e-06
ACYP2	98	-0.434773	2.76846	83.0518	7.99312e-20	2.95456e-18
PPAN	56342	-0.434758	4.6335	54.972	1.22262e-13	1.58453e-12
CLEC2B	9976	-0.434497	3.60147	62.5718	2.56908e-15	4.5227e-14
SAMSN1	64092	-0.434052	3.3039	47.1574	6.55095e-12	6.15598e-11
RPL8	6132	-0.434042	10.7893	61.9045	3.60526e-15	6.20692e-14
LAPTM5	7805	-0.4338	7.91883	62.6625	2.45344e-15	4.32534e-14
KIAA0114	57291	-0.433403	5.46398	58.5513	1.98061e-14	2.94802e-13
FAT2	2196	-0.432873	3.81306	10.8464	0.000989894	0.00209468
YDJC	150223	-0.432782	4.3046	68.828	1.07438e-16	2.42528e-15
MACROD1	28992	-0.432744	3.87644	43.2964	4.7046e-11	3.78441e-10
CBS	875	-0.432438	4.63733	15.5003	8.24929e-05	0.000213248
TGFBI	7045	-0.432363	7.64651	35.0353	3.23782e-09	1.87546e-08
FCGRT	2217	-0.432174	7.27887	50.8291	1.00771e-12	1.09985e-11
FCGR1A	2209	-0.431785	2.96594	43.88	3.49135e-11	2.87655e-10
MSC	9242	-0.431734	3.33518	32.8329	1.00429e-08	5.31694e-08
EVI2A	2123	-0.43166	3.894	51.6095	6.77141e-13	7.64988e-12
KCNAB2	8514	-0.430977	3.84141	53.5829	2.47907e-13	3.03618e-12
KLHL35	283212	-0.430664	2.85515	23.691	1.13112e-06	4.10418e-06
IMPA2	3613	-0.43053	4.85573	28.5303	9.22418e-08	4.10541e-07
LARP6	55323	-0.430503	3.41822	44.7777	2.20719e-11	1.88582e-10
IL32	9235	-0.430267	6.23545	27.057	1.9754e-07	8.27706e-07
LSP1	4046	-0.430204	6.148	46.503	9.14761e-12	8.38359e-11
POLR2F	5435	-0.429997	5.01725	68.6833	1.15617e-16	2.60032e-15
NDUFS6	4726	-0.429208	5.83441	63.0712	1.99369e-15	3.5558e-14
MTP18	51537	-0.429007	4.08242	70.7925	3.9684e-17	9.71068e-16
PLEKHF1	79156	-0.428947	3.57795	27.4696	1.5958e-07	6.80536e-07
DRAP1	10589	-0.428937	6.32934	64.9149	7.82045e-16	1.48576e-14
RNF39	80352	-0.427108	2.59884	23.2613	1.41416e-06	5.04437e-06
TAP2	6891	-0.427053	6.48068	40.8271	1.66309e-10	1.21917e-09
FGFR4	2264	-0.42677	4.40267	11.7947	0.000594001	0.00131469
MFSD3	113655	-0.426524	4.73834	41.7978	1.01218e-10	7.67765e-10
SNHG6	641638	-0.426238	5.97875	37.9702	7.18339e-10	4.67991e-09
KRT15	3866	-0.425969	7.74392	8.77401	0.00305554	0.00588084
RPS9	6203	-0.425696	9.3616	72.0675	2.0796e-17	5.35662e-16
RASD1	51655	-0.425327	4.70649	17.8586	2.37939e-05	6.79548e-05
PDE3B	5140	-0.425297	2.86316	21.5127	3.515e-06	1.16579e-05
FKBP2	2286	-0.425265	5.66569	46.2953	1.01709e-11	9.25211e-11
MPHOSPH6	10200	-0.425203	4.55651	47.6119	5.19511e-12	4.98527e-11
NPM3	10360	-0.424959	4.38886	45.1618	1.81413e-11	1.56862e-10
ATP1B3	483	-0.424893	6.69178	76.4222	2.29058e-18	7.095e-17
DGCR6L	85359	-0.424848	5.37227	79.8927	3.95307e-19	1.32147e-17
PID1	55022	-0.42461	2.49169	29.1803	6.59476e-08	3.01746e-07
FCGR1B	2210	-0.424594	2.77195	47.9847	4.29556e-12	4.17112e-11
ALKBH7	84266	-0.424518	5.10612	50.5148	1.18268e-12	1.27377e-11
NCKAP1L	3071	-0.423811	4.87766	39.1412	3.94226e-10	2.68861e-09
ANXA8	653145	-0.42352	4.14917	7.71413	0.00547902	0.0100428
BATF2	116071	-0.423358	3.18694	18.7361	1.5011e-05	4.44594e-05
NCRNA00116	205251	-0.423277	3.2607	45.8545	1.27369e-11	1.13501e-10
TMSB10	9168	-0.423176	10.0952	47.5997	5.22752e-12	5.0046e-11
PPIB	5479	-0.423127	8.90988	91.785	9.66228e-22	4.90531e-20
HES6	55502	-0.423098	3.42373	24.4739	7.53238e-07	2.82695e-06
GRAP	10750	-0.422941	2.81009	56.4145	5.8697e-14	8.13316e-13
OSCAR	126014	-0.422907	2.56021	44.8847	2.08987e-11	1.78933e-10
RPS15	6209	-0.422654	7.89948	54.2783	1.74014e-13	2.19491e-12
HLA-E	3133	-0.422483	8.58886	64.0113	1.23705e-15	2.27941e-14
PSMA7	5688	-0.422137	7.45219	94.8746	2.02839e-22	1.13321e-20
KIFC3	3801	-0.422066	4.23968	46.0555	1.14948e-11	1.03184e-10
AKR1B1	231	-0.421915	5.35595	59.6116	1.15555e-14	1.78737e-13
CD4	920	-0.42176	6.17657	48.4644	3.36345e-12	3.32904e-11
H19	283120	-0.421605	7.56982	20.5878	5.6958e-06	1.81669e-05
FCER1G	2207	-0.421541	5.02595	57.7249	3.01457e-14	4.35972e-13
C9orf40	55071	-0.421095	2.76221	57.3202	3.70337e-14	5.28097e-13
HBA2	3040	-0.420795	3.20253	14.5618	0.000135637	0.000337439
HLA-DMA	3108	-0.420588	6.18297	48.8486	2.76505e-12	2.7844e-11
GSTT1	2952	-0.420315	5.00107	8.23525	0.00410845	0.00773218
KCTD17	79734	-0.420062	3.35345	68.1552	1.51121e-16	3.33146e-15
ETV7	51513	-0.420028	2.84104	22.6733	1.92013e-06	6.66274e-06
CENPN	55839	-0.419998	4.28592	49.6318	1.85485e-12	1.93801e-11
GBP2	2634	-0.419684	6.92666	45.98	1.19465e-11	1.06924e-10
CLTB	1212	-0.419619	6.00162	66.0316	4.43761e-16	8.82832e-15
C13orf18	80183	-0.41935	2.64461	33.6735	6.51825e-09	3.56987e-08
LDHB	3945	-0.419252	7.77237	21.9785	2.75727e-06	9.30113e-06
NDUFA11	126328	-0.418024	6.441	73.8863	8.27493e-18	2.35583e-16
PGLS	25796	-0.417949	5.83951	83.833	5.38388e-20	2.05849e-18
CDCA7	83879	-0.417868	3.57227	13.5662	0.000230297	0.000550651
SUSD2	56241	-0.417857	6.01464	17.5014	2.87099e-05	8.05841e-05
DGCR6	8214	-0.41776	4.56155	55.1632	1.10928e-13	1.45e-12
PARD6A	50855	-0.417714	2.62694	47.2359	6.29377e-12	5.92796e-11
CDKN2D	1032	-0.417108	3.66976	61.4733	4.48792e-15	7.51158e-14
IFI27L1	122509	-0.416838	2.55852	53.6382	2.41031e-13	2.95789e-12
RND3	390	-0.416761	5.68994	35.0346	3.23894e-09	1.87546e-08
SH3BGRL3	83442	-0.416009	7.55103	85.9721	1.82491e-20	7.51777e-19
C2orf54	79919	-0.415994	4.22041	6.81024	0.00906366	0.0157878
GPX3	2878	-0.415876	6.34345	22.0871	2.60558e-06	8.82349e-06
SAMD11	148398	-0.415281	3.22043	11.1382	0.000845682	0.00181652
ADRM1	11047	-0.415274	6.73763	77.7204	1.18708e-18	3.83217e-17
CCDC3	83643	-0.41499	4.30418	34.17	5.05005e-09	2.81235e-08
C9orf142	286257	-0.414955	4.68278	47.5637	5.32456e-12	5.07763e-11
RELT	84957	-0.414866	3.41618	60.3131	8.09052e-15	1.28722e-13
LSM4	25804	-0.414629	6.77341	88.1319	6.12333e-21	2.76454e-19
CKMT1B	1159	-0.414315	5.08839	14.6288	0.000130896	0.000326639
ARRB1	408	-0.413782	5.19969	44.1632	3.02107e-11	2.51962e-10
PLEKHJ1	55111	-0.413756	5.32113	73.3936	1.06208e-17	2.9267e-16
CCR1	1230	-0.413478	3.95778	34.9313	3.41546e-09	1.96465e-08
PITPNC1	26207	-0.412706	4.05274	53.826	2.1905e-13	2.70766e-12
RPS17	6218	-0.412638	9.29243	74.1369	7.28831e-18	2.10312e-16
ABI3	51225	-0.412268	3.4807	63.079	1.98584e-15	3.54698e-14
EMILIN1	11117	-0.412134	6.52521	28.8478	7.82945e-08	3.5335e-07
LCP2	3937	-0.412005	4.52059	47.0859	6.79441e-12	6.35547e-11
C6orf108	10591	-0.411194	4.70104	39.4401	3.38283e-10	2.3344e-09
KCNN4	3783	-0.411023	5.00032	14.9052	0.000113049	0.000285539
CYBB	1536	-0.411002	6.06915	30.9408	2.6602e-08	1.30818e-07
PLCB2	5330	-0.410957	3.92206	46.4425	9.4348e-12	8.62741e-11
ANAPC11	51529	-0.410884	6.27667	58.3362	2.20937e-14	3.26075e-13
MIB2	142678	-0.41085	4.15473	45.4887	1.53525e-11	1.34458e-10
MPEG1	219972	-0.410704	5.38185	36.3788	1.62462e-09	9.84994e-09
LYN	4067	-0.410512	5.19211	43.1915	4.96361e-11	3.97186e-10
TPSAB1	7177	-0.410438	4.72834	14.931	0.000111514	0.000281895
PSME2	5721	-0.410286	7.12056	68.0004	1.63462e-16	3.53976e-15
LPXN	9404	-0.410153	4.41271	54.6853	1.4146e-13	1.81803e-12
GPT2	84706	-0.410142	5.68074	31.9192	1.6072e-08	8.19336e-08
COMT	1312	-0.409559	6.70206	70.5156	4.56631e-17	1.09978e-15
NKD2	85409	-0.409521	2.88646	24.7497	6.52777e-07	2.48266e-06
PRDX5	25824	-0.409424	7.23539	72.1804	1.96394e-17	5.1125e-16
VAV1	7409	-0.40908	3.61481	36.6367	1.42328e-09	8.71565e-09
RTP4	64108	-0.409045	3.51574	20.8694	4.91699e-06	1.58575e-05
STARD10	10809	-0.408892	8.02573	25.9373	3.52683e-07	1.41108e-06
CNKSR3	154043	-0.408618	4.29855	17.0267	3.68583e-05	0.000101476
PFDN4	5203	-0.408465	4.40808	67.6277	1.97476e-16	4.19465e-15
NDUFS8	4728	-0.408421	6.27462	53.1454	3.0975e-13	3.74856e-12
PARVB	29780	-0.408228	4.75074	65.8925	4.76189e-16	9.41222e-15
FNDC4	64838	-0.407988	2.83194	31.6075	1.88701e-08	9.52067e-08
PDE9A	5152	-0.407669	3.20288	18.9283	1.35723e-05	4.05315e-05
LOC388796	388796	-0.407397	4.45052	56.7378	4.9796e-14	6.97087e-13
TM4SF1	4071	-0.407383	8.36785	21.7493	3.107e-06	1.03936e-05
RPL38	6169	-0.407357	8.45405	66.724	3.12312e-16	6.41131e-15
LGI2	55203	-0.407261	2.52225	32.7957	1.02374e-08	5.41288e-08
B3GAT3	26229	-0.407194	5.48065	69.9514	6.07827e-17	1.43845e-15
PRKAR1B	5575	-0.406936	3.7261	54.8588	1.29505e-13	1.66964e-12
TSKU	25987	-0.40641	7.00361	25.0463	5.59686e-07	2.15542e-06
FCHO1	23149	-0.406404	2.57257	19.884	8.22873e-06	2.55594e-05
C7orf59	389541	-0.406268	6.00981	61.5967	4.21523e-15	7.13324e-14
PGF	5228	-0.406004	3.44475	40.7028	1.77235e-10	1.29461e-09
ARL4C	10123	-0.405913	5.87477	41.6685	1.08135e-10	8.16683e-10
RPL36	25873	-0.405757	8.80336	53.1196	3.13852e-13	3.7907e-12
GGTA1	2681	-0.40533	3.12388	37.4193	9.52742e-10	6.05548e-09
FAM46A	55603	-0.404923	5.38693	32.4152	1.24512e-08	6.46605e-08
PPFIA3	8541	-0.404237	3.91513	29.0568	7.02864e-08	3.19211e-07
MRPL52	122704	-0.40423	4.93596	73.7668	8.79142e-18	2.47841e-16
EMID1	129080	-0.403935	3.64438	16.7738	4.21097e-05	0.000114849
DUS1L	64118	-0.403857	6.62881	65.3656	6.22159e-16	1.21212e-14
ALPL	249	-0.403204	4.63745	17.1862	3.38889e-05	9.38717e-05
CCL14	6358	-0.403162	3.91773	13.1988	0.000280129	0.000658478
SELO	83642	-0.403089	4.37278	60.2567	8.32572e-15	1.32121e-13
RPLP2	6181	-0.403021	9.21874	56.2874	6.26157e-14	8.6079e-13
MRGPRF	116535	-0.402622	2.62065	26.8657	2.18094e-07	9.0823e-07
ASS1	445	-0.402574	6.8735	18.0889	2.10827e-05	6.08223e-05
CEBPD	1052	-0.402542	5.42883	27.1232	1.90896e-07	8.01789e-07
CSF2RA	1438	-0.40228	3.1247	34.3578	4.58553e-09	2.57712e-08
ZNF689	115509	-0.402026	4.15824	23.9648	9.81131e-07	3.59728e-06
HAGHL	84264	-0.401795	3.59466	19.6745	9.18161e-06	2.83074e-05
HLA-DRA	3122	-0.400923	9.66721	36.8973	1.24516e-09	7.7215e-09
TNXB	7148	-0.400794	5.07083	16.1638	5.80951e-05	0.00015506
ARFRP1	10139	-0.400479	5.25364	65.049	7.30589e-16	1.39668e-14
ELOVL7	79993	-0.400122	3.56547	26.0574	3.3141e-07	1.33294e-06
DOHH	83475	-0.4001	3.7194	47.4904	5.52727e-12	5.25864e-11
HLA-DOA	3111	-0.399993	5.16503	30.9438	2.65614e-08	1.30671e-07
NDUFA13	51079	-0.399772	7.18078	60.4355	7.60312e-15	1.21759e-13
MRPL2	51069	-0.399727	4.86724	61.9008	3.61204e-15	6.20692e-14
THOP1	7064	-0.399714	5.32249	69.7806	6.62814e-17	1.55653e-15
RPL37A	6168	-0.399696	9.47668	73.654	9.30822e-18	2.60014e-16
ZDHHC2	51201	-0.39934	3.9851	29.1585	6.66909e-08	3.04805e-07
ASNS	440	-0.399189	5.27508	39.7677	2.86042e-10	1.99415e-09
LOC728264	728264	-0.398983	3.48528	18.8297	1.42923e-05	4.25219e-05
LY6E	4061	-0.398938	8.75585	25.0121	5.69716e-07	2.18922e-06
TUBB6	84617	-0.398807	6.21567	47.0355	6.97116e-12	6.50092e-11
PPAPDC1B	84513	-0.398687	6.15414	29.3443	6.05951e-08	2.78924e-07
APBA2	321	-0.398356	2.91908	16.9424	3.85317e-05	0.000105822
C10orf116	10974	-0.39765	6.77462	16.3855	5.16804e-05	0.000139153
GGT5	2687	-0.397412	5.48694	39.5452	3.20561e-10	2.21962e-09
NAPRT1	93100	-0.397224	5.44967	25.6176	4.16226e-07	1.63958e-06
MPST	4357	-0.397143	5.2954	50.8399	1.00213e-12	1.09599e-11
ALDH1A3	220	-0.39714	5.11986	18.6395	1.57913e-05	4.6612e-05
C21orf119	84996	-0.397108	2.4275	59.1229	1.48127e-14	2.25134e-13
KCNMB1	3779	-0.397043	2.93967	19.8721	8.2802e-06	2.57128e-05
NDUFC2	4718	-0.396652	7.34265	39.0864	4.05458e-10	2.75599e-09
SCO2	9997	-0.396574	4.93469	67.7362	1.86903e-16	4.00483e-15
BCAT1	586	-0.396344	4.76531	25.5752	4.25466e-07	1.67167e-06
FAM158A	51016	-0.39631	3.43426	55.4201	9.73359e-14	1.29728e-12
NUTF2	10204	-0.396064	6.56754	84.6077	3.63847e-20	1.45006e-18
NOSIP	51070	-0.396061	5.48926	67.2545	2.38622e-16	5.00539e-15
LMF2	91289	-0.39596	6.24996	83.1805	7.48918e-20	2.78511e-18
CD163L1	283316	-0.395497	2.69017	19.7238	8.94818e-06	2.76747e-05
FDX1L	112812	-0.395438	3.68815	61.1788	5.21197e-15	8.62901e-14
NNMT	4837	-0.395153	6.6449	33.7156	6.37884e-09	3.49978e-08
RRP7B	91695	-0.395109	2.66267	40.4264	2.04163e-10	1.47197e-09
BRMS1	25855	-0.394317	5.85167	75.2777	4.0895e-18	1.2174e-16
RPL18	6141	-0.394203	9.51492	59.8521	1.02258e-14	1.59787e-13
CNN1	1264	-0.393243	4.57973	17.8342	2.41014e-05	6.87687e-05
C19orf24	55009	-0.393133	5.12677	53.3346	2.81305e-13	3.41784e-12
TFEC	22797	-0.393093	3.24978	29.2483	6.36714e-08	2.91877e-07
POLE4	56655	-0.392704	4.89001	68.3268	1.38526e-16	3.07041e-15
PRNP	5621	-0.392435	6.6396	42.7111	6.34506e-11	4.96684e-10
SLC25A19	60386	-0.39243	3.9352	65.096	7.13352e-16	1.368e-14
RECQL4	9401	-0.392256	4.87066	29.6662	5.13217e-08	2.38662e-07
GOLGA8A	23015	-0.392096	5.15891	24.621	6.97868e-07	2.63776e-06
MMP24	10893	-0.392073	4.0716	42.3344	7.6929e-11	5.95336e-10
BIRC3	330	-0.39196	4.73081	21.6065	3.34724e-06	1.11438e-05
TRABD	80305	-0.391753	5.4534	57.8479	2.83184e-14	4.11491e-13
ACD	65057	-0.391515	4.228	100.09	1.45604e-23	9.9523e-22
RPS20	6224	-0.391387	9.72139	58.0012	2.61964e-14	3.82018e-13
C14orf80	283643	-0.391048	3.71681	35.9836	1.98984e-09	1.18992e-08
SNAI1	6615	-0.390826	2.85274	37.1593	1.08862e-09	6.83741e-09
TIMM13	26517	-0.390822	5.93719	55.246	1.06352e-13	1.39916e-12
GCHFR	2644	-0.390473	3.53324	36.8019	1.3076e-09	8.07189e-09
LAIR1	3903	-0.390379	4.77643	46.7829	7.93016e-12	7.35599e-11
C17orf106	100134934	-0.390205	3.94216	59.6271	1.14646e-14	1.77556e-13
SPAG16	79582	-0.390019	4.19024	22.2164	2.4359e-06	8.28559e-06
DCXR	51181	-0.389802	6.45847	35.5253	2.51753e-09	1.48229e-08
UNC13D	201294	-0.389759	4.74635	21.8873	2.8914e-06	9.71875e-06
HLX	3142	-0.389619	2.80311	45.5482	1.48928e-11	1.30525e-10
IL16	3603	-0.389617	4.76219	37.3707	9.768e-10	6.19873e-09
SEL1L3	23231	-0.389526	5.28821	24.0667	9.30545e-07	3.43549e-06
NLRP1	22861	-0.389525	3.81516	36.7343	1.35378e-09	8.31501e-09
NDRG1	10397	-0.388981	8.38965	20.6786	5.43209e-06	1.73847e-05
SNHG12	85028	-0.388858	3.59501	42.9941	5.4905e-11	4.34517e-10
MIIP	60672	-0.38881	4.42158	54.9582	1.2312e-13	1.59236e-12
CST3	1471	-0.388574	8.37813	33.4309	7.38405e-09	4.00106e-08
ID3	3399	-0.388374	5.27124	45.9584	1.20789e-11	1.08031e-10
FAM128B	80097	-0.387755	6.64644	31.5354	1.95834e-08	9.85134e-08
MS4A6A	64231	-0.387714	5.31587	44.2233	2.9297e-11	2.45849e-10
MYEOV2	150678	-0.387296	5.54275	53.139	3.10768e-13	3.75716e-12
PSMB8	5696	-0.387225	6.62117	41.8915	9.64825e-11	7.34576e-10
VSIG4	11326	-0.386971	4.17081	27.3741	1.67666e-07	7.10562e-07
MAFF	23764	-0.386793	4.52946	38.3331	5.96422e-10	3.92746e-09
EPSTI1	94240	-0.386711	4.10578	27.8744	1.2945e-07	5.60247e-07
CDCA5	113130	-0.386436	5.02795	29.5152	5.54807e-08	2.56832e-07
HLA-DMB	3109	-0.386348	5.8981	37.1483	1.09476e-09	6.87243e-09
KCNK5	8645	-0.386331	4.3086	10.2112	0.00139589	0.00286844
FAM83F	113828	-0.385859	3.76642	37.2072	1.06222e-09	6.68873e-09
NDUFB9	4715	-0.385823	7.48748	50.8377	1.00328e-12	1.09599e-11
CDC14A	8556	-0.385777	3.68013	20.2028	6.96517e-06	2.19184e-05
NPC2	10577	-0.385668	7.44318	71.7303	2.46711e-17	6.32811e-16
CDC20	991	-0.385515	5.47399	22.0117	2.70987e-06	9.15639e-06
SLC36A4	120103	-0.385425	3.03142	41.7374	1.04395e-10	7.90395e-10
SRPX	8406	-0.385267	4.14532	26.1214	3.20618e-07	1.29421e-06
ITGAX	3687	-0.384381	4.49155	38.234	6.2749e-10	4.11874e-09
APOL1	8542	-0.384218	6.57933	38.7634	4.7842e-10	3.22327e-09
H2AFX	3014	-0.384099	5.56086	45.571	1.47202e-11	1.29307e-10
PKMYT1	9088	-0.383709	4.55062	26.5915	2.51343e-07	1.03437e-06
PIR	8544	-0.38356	3.76746	26.9952	2.03958e-07	8.52844e-07
COPE	11316	-0.383426	7.16572	77.4657	1.3505e-18	4.29179e-17
SSR4	6748	-0.382962	7.64121	58.9925	1.58275e-14	2.39665e-13
ACSL1	2180	-0.382878	6.93623	30.6044	3.16375e-08	1.53362e-07
NDRG4	65009	-0.382781	3.1576	17.6423	2.66597e-05	7.52958e-05
ISOC2	79763	-0.382741	5.61321	54.679	1.41913e-13	1.82193e-12
C1QTNF1	114897	-0.382575	5.07746	31.7931	1.715e-08	8.69583e-08
TMEM139	135932	-0.382466	3.78487	11.4878	0.000700541	0.00153001
FGF7	2252	-0.382125	3.43184	24.491	7.46592e-07	2.80718e-06
CAPS	828	-0.381811	5.80101	14.4904	0.000140877	0.000348975
ENPP2	5168	-0.381721	5.11044	21.1153	4.3247e-06	1.40613e-05
NCAPH2	29781	-0.381265	5.43412	72.7803	1.44914e-17	3.91396e-16
PPP1R14B	26472	-0.380978	6.42131	40.9115	1.59277e-10	1.17043e-09
FADS1	3992	-0.380963	5.35991	21.4297	3.6704e-06	1.21044e-05
MXD3	83463	-0.380939	3.61779	44.2068	2.95448e-11	2.47589e-10
THAP7	80764	-0.380908	4.32993	59.185	1.43522e-14	2.19225e-13
TFF3	7033	-0.380851	8.25677	6.37407	0.01158	0.0197412
ENDOG	2021	-0.380743	3.55703	44.5693	2.45509e-11	2.08164e-10
CD68	968	-0.380665	7.15635	44.5908	2.42828e-11	2.06034e-10
LCP1	3936	-0.380545	7.58419	33.4751	7.21839e-09	3.92172e-08
LPL	4023	-0.380093	5.55793	13.2312	0.00027533	0.000648569
BOLA3	388962	-0.380057	3.92511	83.6761	5.82855e-20	2.20781e-18
CD86	942	-0.379719	3.84242	38.8361	4.60916e-10	3.11736e-09
CELF2	10659	-0.379705	4.91117	33.1465	8.54685e-09	4.5724e-08
RRP7A	27341	-0.37967	5.36795	57.6086	3.19826e-14	4.5982e-13
PTGES2	80142	-0.379429	5.35046	77.5548	1.2909e-18	4.1238e-17
TXN	7295	-0.379321	7.42138	71.6423	2.57972e-17	6.56193e-16
C9orf140	89958	-0.379311	4.92366	29.7444	4.92925e-08	2.30013e-07
ANKRD22	118932	-0.379274	3.56469	22.0726	2.62532e-06	8.88543e-06
NCRNA00152	112597	-0.379256	3.94098	40.4021	2.06722e-10	1.48758e-09
FKBP5	2289	-0.379112	6.87152	21.7696	3.07428e-06	1.02967e-05
RPS5	6193	-0.37859	9.18654	69.5374	7.49787e-17	1.73415e-15
LOC152217	152217	-0.378203	4.05077	72.0953	2.05049e-17	5.32647e-16
ODF3B	440836	-0.377682	3.45287	27.0672	1.96502e-07	8.23922e-07
PTPRU	10076	-0.377667	5.68884	25.6631	4.06518e-07	1.60531e-06
RNASE6	6039	-0.377602	3.90367	44.9902	1.98023e-11	1.70381e-10
ECE2	9718	-0.377601	3.86186	34.5162	4.22716e-09	2.39109e-08
F3	2152	-0.377272	4.77309	18.4027	1.78805e-05	5.22495e-05
EDN1	1906	-0.377024	3.73479	17.9157	2.30904e-05	6.61155e-05
UBA52	7311	-0.376749	8.90433	83.2208	7.33805e-20	2.73723e-18
TST	7263	-0.376622	4.95139	39.5627	3.17697e-10	2.20103e-09
CHST11	50515	-0.37656	3.32906	39.8854	2.69311e-10	1.8926e-09
AIFM2	84883	-0.376479	4.48574	58.621	1.91167e-14	2.85583e-13
RHBDD3	25807	-0.376246	4.36673	54.5283	1.53228e-13	1.95885e-12
EBP	10682	-0.376186	5.55337	56.8637	4.67087e-14	6.56987e-13
DOK7	285489	-0.375661	3.41283	8.77501	0.00305386	0.00587901
CECR1	51816	-0.375541	6.15437	31.4967	1.99783e-08	1.00178e-07
DDX49	54555	-0.375452	5.80089	86.1789	1.64375e-20	6.84058e-19
NCOA7	135112	-0.375388	5.77973	26.4369	2.72285e-07	1.11121e-06
RANBP1	5902	-0.375341	5.8024	78.291	8.89262e-19	2.90136e-17
SAC3D1	29901	-0.374924	3.9269	42.1026	8.66061e-11	6.65594e-10
RPL30	6156	-0.37467	9.82009	60.8683	6.10247e-15	9.94191e-14
C19orf43	79002	-0.374448	6.62757	81.0231	2.23094e-19	7.68889e-18
RAD51	5888	-0.374428	3.4352	35.0377	3.23381e-09	1.87426e-08
DHRS3	9249	-0.374077	5.72599	45.4854	1.53777e-11	1.34582e-10
GINS2	51659	-0.373943	4.52636	30.9294	2.67581e-08	1.3148e-07
MT1F	4494	-0.373879	2.94423	23.3739	1.33375e-06	4.78266e-06
?	653553	-0.37386	4.66702	20.6579	5.49115e-06	1.75599e-05
PIN1	5300	-0.373347	5.15448	58.062	2.53986e-14	3.71269e-13
AURKB	9212	-0.373068	3.8008	19.5597	9.75027e-06	2.99359e-05
TCN2	6948	-0.372694	4.71429	47.2117	6.37177e-12	5.99681e-11
LILRB1	10859	-0.372686	2.97003	30.7493	2.93605e-08	1.43004e-07
PPP2R3B	28227	-0.372491	3.39363	45.4771	1.54435e-11	1.35061e-10
HSPBP1	23640	-0.37247	5.444	55.7189	8.36112e-14	1.12169e-12
YIF1B	90522	-0.372397	5.37761	66.1578	4.16233e-16	8.33489e-15
COX4NB	10328	-0.372271	4.61875	108.777	1.81604e-25	1.46179e-23
LYSMD4	145748	-0.372212	2.94065	51.1465	8.57229e-13	9.50018e-12
SLC2A3	6515	-0.372045	5.20324	32.989	9.26801e-09	4.93018e-08
C19orf48	84798	-0.372044	5.96269	51.3913	7.56719e-13	8.49053e-12
SEC61G	23480	-0.371844	6.08704	51.4419	7.37464e-13	8.29308e-12
CLU	1191	-0.371808	9.80739	17.3975	3.03224e-05	8.47792e-05
PILRA	29992	-0.371737	3.00932	45.0375	1.93297e-11	1.66666e-10
MATN2	4147	-0.371108	5.22809	15.3777	8.80217e-05	0.000225917
TRADD	8717	-0.370817	4.23016	51.8504	5.98956e-13	6.82966e-12
C9orf16	79095	-0.370631	5.39616	51.144	8.58339e-13	9.50387e-12
MRPL4	51073	-0.37062	5.67695	62.0467	3.35403e-15	5.80432e-14
ITM2A	9452	-0.370273	4.52295	19.2266	1.16087e-05	3.50869e-05
SART1	9092	-0.37012	6.11575	65.3784	6.18112e-16	1.20616e-14
DEF6	50619	-0.370048	4.61189	55.0125	1.19764e-13	1.55553e-12
CMKLR1	1240	-0.369877	4.26963	34.4539	4.36458e-09	2.4654e-08
HEY2	23493	-0.36985	3.3664	15.5151	8.18468e-05	0.000211846
METRNL	284207	-0.369845	4.78185	33.2046	8.29521e-09	4.4514e-08
APOBEC3D	140564	-0.369688	2.35396	29.1518	6.6925e-08	3.05533e-07
NPEPL1	79716	-0.369551	5.42503	41.1667	1.39783e-10	1.03463e-09
HABP4	22927	-0.369498	3.67726	73.4804	1.01642e-17	2.82635e-16
GLIPR2	152007	-0.369444	5.32906	26.2448	3.0077e-07	1.21973e-06
BATF	10538	-0.369289	3.91725	24.3383	8.08171e-07	3.01279e-06
CSTB	1476	-0.369225	7.54794	35.6015	2.421e-09	1.42889e-08
TRAPPC2L	51693	-0.369056	4.78062	84.285	4.28352e-20	1.67604e-18
C7orf40	285958	-0.369044	4.19696	54.2338	1.77995e-13	2.24281e-12
B2M	567	-0.368722	11.2586	47.8752	4.54226e-12	4.39672e-11
ENO1	2023	-0.36816	9.99737	47.857	4.58462e-12	4.43072e-11
TNNT1	7138	-0.368123	4.9185	6.82315	0.00899838	0.0156875
RABAC1	10567	-0.367973	6.5433	45.1157	1.85727e-11	1.60365e-10
PLEKHO1	51177	-0.367839	5.6964	42.2741	7.93343e-11	6.13174e-10
MMP3	4314	-0.367779	4.10714	10.8061	0.00101167	0.00213594
CLEC11A	6320	-0.367693	4.28201	23.1301	1.51401e-06	5.36459e-06
OGFR	11054	-0.367622	5.99626	50.0943	1.46536e-12	1.56037e-11
SLC9A9	285195	-0.367297	2.66684	39.4546	3.35777e-10	2.31841e-09
EIF6	3692	-0.367147	7.14022	77.0865	1.6363e-18	5.14658e-17
CSDA	8531	-0.366902	6.90055	28.5894	8.94693e-08	3.99364e-07
TM2D2	83877	-0.366468	6.16702	36.9503	1.21179e-09	7.54133e-09
FAU	2197	-0.366158	8.33547	60.6485	6.82334e-15	1.09703e-13
RBM38	55544	-0.365951	5.32587	33.8925	5.82414e-09	3.21708e-08
ARHGAP30	257106	-0.365746	5.06275	35.911	2.06534e-09	1.23086e-08
PSMG1	8624	-0.365632	4.78274	50.8383	1.00298e-12	1.09599e-11
OLFML3	56944	-0.365496	6.29547	27.4489	1.61298e-07	6.87387e-07
ABCB6	10058	-0.365319	4.93265	49.1728	2.34376e-12	2.38966e-11
SELP	6403	-0.365138	3.09508	10.7443	0.00104601	0.00220425
SNX22	79856	-0.365111	3.86021	28.6023	8.88783e-08	3.97016e-07
BRF2	55290	-0.364777	4.92376	28.3697	1.00221e-07	4.43314e-07
DOCK2	1794	-0.364373	4.65169	26.4947	2.64261e-07	1.08352e-06
COL17A1	1308	-0.364353	5.3042	6.65102	0.00990992	0.0171399
WDR54	84058	-0.364193	3.78933	39.0061	4.22473e-10	2.86687e-09
SIGLEC10	89790	-0.364055	3.2206	28.9477	7.43594e-08	3.3646e-07
SEMA6D	80031	-0.363979	3.52715	11.7785	0.000599186	0.00132545
RBP7	116362	-0.363733	3.62874	19.4992	1.00642e-05	3.08219e-05
CPXM1	56265	-0.363675	5.33658	16.3598	5.23858e-05	0.000140897
MRPL41	64975	-0.363629	5.23119	34.0628	5.3361e-09	2.95819e-08
STAB1	23166	-0.363539	5.81865	37.3299	9.97411e-10	6.32297e-09
PDXP	57026	-0.363531	3.95434	67.3846	2.23392e-16	4.71242e-15
DOK3	79930	-0.363395	3.27605	47.5796	5.2816e-12	5.04059e-11
SCHIP1	29970	-0.363389	3.42001	29.6376	5.20842e-08	2.41932e-07
MCM5	4174	-0.36333	5.88646	58.4155	2.12212e-14	3.15099e-13
SELM	140606	-0.363115	6.33538	26.2597	2.98454e-07	1.21114e-06
ZGPAT	84619	-0.363011	4.99854	44.9358	2.03606e-11	1.74448e-10
EIF3K	27335	-0.362442	7.32051	74.5566	5.89251e-18	1.71654e-16
PVT1	5820	-0.362367	3.42905	29.9644	4.40059e-08	2.07241e-07
PTGER4	5734	-0.36223	3.38523	32.9946	9.24156e-09	4.91825e-08
FANCA	2175	-0.362227	3.96894	24.1651	8.84185e-07	3.27719e-06
MTHFD1L	25902	-0.361721	4.4123	24.5728	7.15537e-07	2.69954e-06
DUS2L	54920	-0.361686	3.52782	80.7702	2.5355e-19	8.61719e-18
PRR24	255783	-0.361418	3.5755	38.1761	6.46382e-10	4.23593e-09
ATPIF1	93974	-0.361209	6.42038	70.8345	3.88486e-17	9.53905e-16
PQLC1	80148	-0.361117	5.4696	62.7275	2.37381e-15	4.19704e-14
ARL6IP4	51329	-0.361038	6.72495	50.2224	1.37273e-12	1.46941e-11
FAM195B	348262	-0.360898	6.39111	44.4131	2.659e-11	2.24365e-10
CD74	972	-0.36084	11.0909	30.9147	2.69621e-08	1.32323e-07
TOP1MT	116447	-0.360752	5.28361	38.3261	5.98556e-10	3.9394e-09
GALK1	2584	-0.360496	4.18787	39.5921	3.12953e-10	2.17063e-09
KCNJ8	3764	-0.360317	3.7925	25.1086	5.41899e-07	2.09285e-06
GPR172A	79581	-0.360263	6.50849	43.8356	3.57146e-11	2.93661e-10
TUBB3	10381	-0.360246	5.9912	13.492	0.000239586	0.000571076
ARL2	402	-0.360187	5.60086	70.4715	4.66962e-17	1.12245e-15
DTYMK	1841	-0.360083	4.85306	68.3107	1.39658e-16	3.08989e-15
RASGEF1A	221002	-0.359944	3.34289	14.8793	0.000114616	0.00028902
CEBPB	1051	-0.35974	6.06296	30.2359	3.82558e-08	1.82266e-07
DENND1C	79958	-0.359675	3.63045	52.5739	4.14357e-13	4.87937e-12
HN1	51155	-0.359397	7.01521	33.894	5.81978e-09	3.21613e-08
CHCHD7	79145	-0.359282	4.70726	53.7071	2.3272e-13	2.85877e-12
PDF	64146	-0.358957	3.26535	58.6068	1.9255e-14	2.87299e-13
WFDC2	10406	-0.358806	6.74087	7.33558	0.00676028	0.0121261
LRRC25	126364	-0.358735	2.84455	41.2562	1.33529e-10	9.93148e-10
SURF2	6835	-0.358686	3.84877	47.7096	4.94264e-12	4.75418e-11
LOC441869	441869	-0.358686	2.81529	20.7984	5.10253e-06	1.64115e-05
EDF1	8721	-0.358682	7.73133	55.3652	1.00094e-13	1.32969e-12
ZFAND2B	130617	-0.358354	4.57067	72.5909	1.5951e-17	4.27048e-16
YBX1	4904	-0.358322	8.41059	47.9229	4.43315e-12	4.2945e-11
PEX11G	92960	-0.358109	2.52055	23.886	1.02212e-06	3.73747e-06
FMO1	2326	-0.358085	3.0993	14.2336	0.000161461	0.000395807
NAT14	57106	-0.357966	4.41511	32.2582	1.34988e-08	6.95692e-08
TYMS	7298	-0.357715	5.34668	27.9839	1.22328e-07	5.31367e-07
C8orf73	642475	-0.357318	3.7281	16.0909	6.03735e-05	0.00016072
GTF3A	2971	-0.357162	7.06202	78.5738	7.7064e-19	2.52106e-17
NPL	80896	-0.356914	3.71353	40.8772	1.62098e-10	1.18901e-09
GSN	2934	-0.356877	8.82393	50.0993	1.46157e-12	1.55769e-11
ATF4	468	-0.35684	8.28075	91.4387	1.15103e-21	5.79541e-20
C2orf74	339804	-0.356744	3.47598	25.9352	3.53064e-07	1.41214e-06
ENO2	2026	-0.356524	5.79224	19.3595	1.08278e-05	3.28811e-05
RENBP	5973	-0.356271	3.13796	23.311	1.37813e-06	4.92735e-06
CCNB2	9133	-0.356076	4.79343	24.4748	7.52884e-07	2.82649e-06
RPSA	3921	-0.355555	8.27856	66.3318	3.81052e-16	7.75736e-15
ZNF428	126299	-0.355305	5.03997	50.0331	1.51177e-12	1.6056e-11
HBEGF	1839	-0.355242	3.55465	30.5349	3.27919e-08	1.5833e-07
UBE2E2	7325	-0.355212	4.24983	40.2738	2.20748e-10	1.57576e-09
CCDC102A	92922	-0.354869	2.88037	35.1169	3.10501e-09	1.80474e-08
MYBL1	4603	-0.354791	4.41265	13.8036	0.00020295	0.00048957
MAP6D1	79929	-0.354721	2.56377	25.2835	4.94912e-07	1.92597e-06
RPL13A	23521	-0.35467	9.81797	54.8793	1.28164e-13	1.6541e-12
RNASEH2C	84153	-0.354625	5.08744	50.7311	1.05925e-12	1.15199e-11
CYC1	1537	-0.354557	7.10747	51.3903	7.57104e-13	8.49053e-12
EFHD2	79180	-0.354534	6.01789	52.4573	4.39714e-13	5.16801e-12
UQCRB	7381	-0.354247	7.55295	66.2377	3.99701e-16	8.08321e-15
DDHD2	23259	-0.354216	6.35869	24.5382	7.28504e-07	2.74338e-06
DDX39	10212	-0.354195	6.06721	48.9721	2.59631e-12	2.63617e-11
ZNF524	147807	-0.354176	3.88319	36.6131	1.44062e-09	8.81566e-09
PECAM1	5175	-0.354176	5.89869	51.8146	6.09979e-13	6.93596e-12
LY86	9450	-0.35408	3.04619	42.556	6.86886e-11	5.34609e-10
HAUS7	55559	-0.353714	3.88824	55.316	1.02631e-13	1.35457e-12
RBX1	9978	-0.353557	5.80319	88.9503	4.0486e-21	1.87631e-19
HLA-DPA1	3113	-0.353374	8.37533	29.1209	6.79988e-08	3.09741e-07
RAC3	5881	-0.35336	4.42735	28.6892	8.49762e-08	3.80976e-07
RPL27A	6157	-0.352851	9.28703	59.166	1.44916e-14	2.21079e-13
TP53I3	9540	-0.352258	3.95691	46.7883	7.90851e-12	7.34148e-11
ADA	100	-0.352033	3.17913	36.9963	1.18356e-09	7.38821e-09
MLKL	197259	-0.351846	3.45492	44.2109	2.94835e-11	2.47245e-10
CKLF	51192	-0.351832	4.31003	98.4391	3.35177e-23	2.1626e-21
SELPLG	6404	-0.351733	5.0007	34.3934	4.50252e-09	2.53396e-08
OSBPL3	26031	-0.351435	4.40907	30.5434	3.26487e-08	1.57826e-07
SNHG7	84973	-0.35127	5.02845	36.8598	1.26936e-09	7.85566e-09
RP9P	441212	-0.350767	3.00357	54.1064	1.89926e-13	2.38156e-12
IL18	3606	-0.350598	3.49524	24.4128	7.77499e-07	2.90997e-06
KIT	3815	-0.350375	5.36235	10.8746	0.000974922	0.0020662
RPS8	6202	-0.350372	10.002	61.5918	4.22578e-15	7.1341e-14
CCDC107	203260	-0.350296	4.36212	42.4334	7.3132e-11	5.67747e-10
GDPD5	81544	-0.350205	4.31043	24.2902	8.28593e-07	3.08235e-06
PAG1	55824	-0.350188	4.03546	33.5621	6.90247e-09	3.76009e-08
PIK3R5	23533	-0.350129	3.40943	36.0924	1.88175e-09	1.1297e-08
C6orf129	154467	-0.350128	4.27239	45.2428	1.74059e-11	1.51143e-10
TRNP1	388610	-0.350123	2.96145	22.6922	1.9014e-06	6.6052e-06
C14orf139	79686	-0.349912	2.46229	26.5406	2.58062e-07	1.06024e-06
APOL3	80833	-0.349739	5.39453	31.7731	1.7328e-08	8.78242e-08
TIMP1	7076	-0.349634	8.5667	33.6686	6.53469e-09	3.57567e-08
FLI1	2313	-0.349586	4.35378	46.2004	1.06756e-11	9.64664e-11
FMNL1	752	-0.349573	5.00074	37.9452	7.27586e-10	4.73763e-09
RPS26	6231	-0.349401	5.21469	39.9117	2.65706e-10	1.86941e-09
EMILIN2	84034	-0.349359	4.05292	31.4824	2.01256e-08	1.00751e-07
FAM176B	55194	-0.349103	4.88834	15.4622	8.41701e-05	0.00021717
FJX1	24147	-0.349102	3.73864	25.6547	4.08301e-07	1.61043e-06
SF3B5	83443	-0.349039	6.19574	67.6537	1.94886e-16	4.14683e-15
NOC2L	26155	-0.349018	6.84785	71.1631	3.28887e-17	8.22889e-16
CCND3	896	-0.349017	6.16416	83.5581	6.18702e-20	2.32918e-18
CIITA	4261	-0.349003	4.19018	19.4802	1.01646e-05	3.1091e-05
NDUFS7	374291	-0.348988	5.29458	39.2316	3.76403e-10	2.58144e-09
UQCRH	7388	-0.348898	6.56495	55.0673	1.16475e-13	1.51765e-12
LYSMD2	256586	-0.348765	3.36328	43.1558	5.05498e-11	4.03969e-10
MRPS12	6183	-0.348751	5.16541	46.1677	1.08555e-11	9.78751e-11
CFI	3426	-0.348727	4.18767	22.6017	1.9931e-06	6.89636e-06
APBB1IP	54518	-0.348692	4.09475	33.6	6.76936e-09	3.69746e-08
USP35	57558	-0.34863	4.04184	21.0899	4.38223e-06	1.4237e-05
SLC39A4	55630	-0.348462	4.72811	19.4045	1.0576e-05	3.21805e-05
SHCBP1	79801	-0.347909	3.7599	25.5972	4.20642e-07	1.65484e-06
SIRPA	140885	-0.347871	6.05239	36.4226	1.5885e-09	9.6597e-09
CCDC82	79780	-0.34782	3.62705	34.4425	4.39025e-09	2.47876e-08
CASP10	843	-0.347592	3.54473	30.9169	2.69323e-08	1.3223e-07
CDC42EP1	11135	-0.347565	6.40735	30.8376	2.80547e-08	1.3719e-07
BMP7	655	-0.346996	3.63133	8.0209	0.00462405	0.00859937
NFKBIE	4794	-0.346818	4.59198	47.5827	5.27309e-12	5.03639e-11
PLAUR	5329	-0.346231	5.40702	30.5489	3.2555e-08	1.57438e-07
ILVBL	10994	-0.346224	6.01497	50.6844	1.08479e-12	1.17768e-11
KIAA0101	9768	-0.346064	4.31913	29.365	5.99494e-08	2.76056e-07
C7orf50	84310	-0.345364	5.96917	41.4597	1.20327e-10	9.0098e-10
FAM43A	131583	-0.34504	3.23672	40.4745	1.99196e-10	1.4387e-09
CDK6	1021	-0.34496	5.29585	16.3276	5.32813e-05	0.000143085
RGMA	56963	-0.344798	4.27421	11.0156	0.000903484	0.00192883
PLP2	5355	-0.344772	7.2007	55.3783	9.94293e-14	1.32374e-12
TSPAN33	340348	-0.344492	4.60268	27.2838	1.75675e-07	7.42447e-07
C2orf7	84279	-0.344232	4.16166	54.1621	1.84612e-13	2.32141e-12
IFFO1	25900	-0.344212	3.24121	38.3007	6.06398e-10	3.98886e-09
CBR1	873	-0.343742	5.40881	28.4034	9.84897e-08	4.36128e-07
C22orf32	91689	-0.34374	5.22229	65.2224	6.69057e-16	1.29524e-14
EGFL7	51162	-0.343643	4.95128	19.4176	1.05035e-05	3.19678e-05
CD300A	11314	-0.343508	3.40811	38.3407	5.94111e-10	3.91646e-09
SLC7A7	9056	-0.343404	4.43342	36.6601	1.4063e-09	8.61595e-09
TRAF1	7185	-0.343387	4.01922	29.3996	5.88889e-08	2.71377e-07
GSTM2	2946	-0.343306	5.72362	11.211	0.000813128	0.00175306
TLR2	7097	-0.343289	4.44346	29.3372	6.08178e-08	2.79634e-07
AZI1	22994	-0.34322	4.49762	33.4605	7.27276e-09	3.946e-08
ZNF787	126208	-0.343137	4.80579	43.4627	4.32109e-11	3.49428e-10
KLHDC4	54758	-0.342862	4.03461	43.6097	4.00852e-11	3.26744e-10
BACH2	60468	-0.342862	2.59954	20.7974	5.10524e-06	1.64116e-05
AURKA	6790	-0.342852	4.88292	23.1286	1.5152e-06	5.36723e-06
RAD54L	8438	-0.342655	3.33488	20.722	5.31035e-06	1.70307e-05
ITGAE	3682	-0.342568	3.76358	70.8316	3.89047e-17	9.53905e-16
LOC728743	728743	-0.342471	3.22124	52.4392	4.43768e-13	5.19543e-12
MBD3	53615	-0.342467	6.24009	49.4399	2.04546e-12	2.11728e-11
PDGFA	5154	-0.342363	4.15977	41.2255	1.35643e-10	1.00703e-09
ADCK5	203054	-0.342304	3.46636	29.1779	6.60292e-08	3.02007e-07
APCDD1	147495	-0.341993	4.53036	21.1449	4.25832e-06	1.38713e-05
TFEB	7942	-0.341901	4.18126	43.4595	4.32826e-11	3.49777e-10
ARRB2	409	-0.341678	5.30191	93.5642	3.93227e-22	2.12882e-20
ZNHIT2	741	-0.341576	3.67873	14.2395	0.000160955	0.000394725
HERPUD1	9709	-0.341523	7.09962	81.6614	1.61515e-19	5.69491e-18
FLVCR2	55640	-0.341518	2.89613	35.6219	2.39575e-09	1.41604e-08
HEXDC	284004	-0.341373	4.09823	32.4063	1.25078e-08	6.49272e-08
MRPL54	116541	-0.341329	4.82395	48.7224	2.94884e-12	2.95005e-11
SELS	55829	-0.341313	6.03989	95.909	1.20284e-22	6.81334e-21
HLA-DRB5	3127	-0.340778	6.63739	12.9873	0.000313612	0.000730031
LSM1	27257	-0.340734	5.55983	28.9874	7.28493e-08	3.30115e-07
FAM58A	92002	-0.340569	4.26983	58.3388	2.20652e-14	3.26048e-13
2015-09-04	5414	-0.340151	4.01411	31.1899	2.33986e-08	1.16375e-07
YIF1A	10897	-0.340125	6.16017	64.1591	1.14769e-15	2.12757e-14
BRI3	25798	-0.340088	5.97273	64.2039	1.12187e-15	2.08604e-14
PUSL1	126789	-0.339833	3.81079	40.8178	1.671e-10	1.2235e-09
RPS28	6234	-0.339479	4.43524	6.65583	0.00988316	0.0170961
ANKRD37	353322	-0.339259	2.57687	34.9422	3.39647e-09	1.95557e-08
PPIF	10105	-0.339133	6.8929	31.9537	1.57893e-08	8.05935e-08
LOC541471	541471	-0.338983	3.84956	41.1862	1.38395e-10	1.02622e-09
LOC440957	440957	-0.33856	2.91891	37.6486	8.47073e-10	5.44325e-09
SH3KBP1	30011	-0.338394	5.46092	44.9578	2.01329e-11	1.72951e-10
PSMG4	389362	-0.338314	3.23781	39.8224	2.78141e-10	1.94571e-09
HLA-C	3107	-0.338138	10.1561	31.8357	1.67784e-08	8.52156e-08
PRDX1	5052	-0.338027	9.01021	66.2974	3.87773e-16	7.85498e-15
MVK	4598	-0.337651	4.46284	55.7781	8.11303e-14	1.092e-12
HOMER3	9454	-0.337594	5.27002	25.8676	3.65646e-07	1.45817e-06
RCN3	57333	-0.337534	5.76408	19.5836	9.62899e-06	2.95858e-05
C16orf48	84080	-0.337438	3.74476	33.4177	7.43437e-09	4.02654e-08
PSMB3	5691	-0.337422	7.08653	33.7001	6.42979e-09	3.52457e-08
NSUN5P1	155400	-0.337351	2.69794	21.7961	3.03221e-06	1.01614e-05
SNRPA1	6627	-0.337309	4.8914	53.8257	2.19091e-13	2.70766e-12
TMEM45B	120224	-0.337109	3.93134	8.04456	0.00456406	0.00850073
MICALL1	85377	-0.336919	5.39314	36.0159	1.9571e-09	1.17263e-08
RPS12	6206	-0.336871	9.59531	46.5976	8.71663e-12	8.03072e-11
LPCAT4	254531	-0.336695	4.16167	67.7758	1.83185e-16	3.93895e-15
RPS16	6217	-0.336594	9.34399	44.4253	2.64251e-11	2.23127e-10
SOX18	54345	-0.336583	3.35469	26.2377	3.01877e-07	1.22279e-06
COX5B	1329	-0.3365	6.54086	50.0786	1.47708e-12	1.57148e-11
RPS10	6204	-0.336483	8.42033	54.021	1.98355e-13	2.4764e-12
C19orf10	56005	-0.336456	6.60608	65.4306	6.01968e-16	1.1803e-14
VIM	7431	-0.336378	10.2015	38.4461	5.62875e-10	3.73065e-09
PRDX4	10549	-0.335939	6.64592	48.773	2.87372e-12	2.88197e-11
DPP4	1803	-0.335819	3.57102	14.8146	0.000118617	0.000298493
TNFAIP8	25816	-0.335656	4.24711	39.4219	3.41443e-10	2.35355e-09
PQBP1	10084	-0.335153	5.91374	61.0242	5.63779e-15	9.2217e-14
KARS	3735	-0.334999	7.16506	89.0898	3.77296e-21	1.75521e-19
KLC3	147700	-0.33433	3.06383	19.0958	1.24315e-05	3.73985e-05
RPS29	6235	-0.333818	8.25068	61.2169	5.11198e-15	8.49796e-14
RIPK4	54101	-0.333793	4.03163	17.2098	3.34711e-05	9.27984e-05
FBL	2091	-0.333661	7.30194	37.5297	9.003e-10	5.75806e-09
NDUFV1	4723	-0.333531	6.73625	47.6067	5.20912e-12	4.99479e-11
WIPF1	7456	-0.333501	6.14021	37.2931	1.01645e-09	6.43368e-09
ZNF276	92822	-0.333377	4.36571	52.6655	3.95479e-13	4.68411e-12
HSD17B10	3028	-0.333268	6.51764	64.7264	8.6055e-16	1.62098e-14
EFEMP1	2202	-0.333209	6.84459	14.6474	0.000129612	0.000323633
GTSE1	51512	-0.332716	3.781	21.3037	3.91973e-06	1.28711e-05
PRSS23	11098	-0.332658	8.24854	15.7877	7.086e-05	0.000185806
RPSAP58	388524	-0.332552	8.66462	64.3989	1.01615e-15	1.8981e-14
NT5C	30833	-0.33255	4.34206	37.3506	9.86904e-10	6.2596e-09
TMEM158	25907	-0.332448	3.61791	9.38176	0.00219155	0.00432547
WDR74	54663	-0.3323	5.08892	49.247	2.25678e-12	2.32031e-11
MAP2K2	5605	-0.332231	6.65748	68.0234	1.61564e-16	3.51733e-15
TRIP13	9319	-0.332101	4.55059	21.424	3.6814e-06	1.21374e-05
CD83	9308	-0.332056	4.53476	31.6793	1.81849e-08	9.19008e-08
SNF8	11267	-0.331984	5.85332	44.596	2.42182e-11	2.05628e-10
ARFGAP1	55738	-0.33197	6.6236	55.0778	1.1585e-13	1.51111e-12
SPON2	10417	-0.3318	5.8609	18.4579	1.73703e-05	5.08435e-05
BANF1	8815	-0.331671	7.24489	65.4222	6.0454e-16	1.18156e-14
C13orf27	93081	-0.331467	3.27715	40.1673	2.33115e-10	1.6592e-09
AVPI1	60370	-0.33146	3.32485	36.138	1.83827e-09	1.10522e-08
ALDH3B2	222	-0.331369	7.1797	8.7052	0.00317303	0.00608496
NEGR1	257194	-0.33122	3.86296	12.9493	0.000320039	0.000743859
MRPS24	64951	-0.331044	5.73729	60.6083	6.96412e-15	1.11819e-13
LRRC45	201255	-0.330889	4.83381	30.4442	3.43616e-08	1.65387e-07
FPR3	2359	-0.33087	5.07916	20.3385	6.48827e-06	2.05286e-05
COPZ2	51226	-0.330643	3.90183	22.7194	1.87467e-06	6.52534e-06
NME2	4831	-0.330599	8.81163	38.4785	5.5359e-10	3.67508e-09
CKS2	1164	-0.33034	5.27443	31.1651	2.36994e-08	1.1768e-07
TMEM189	387521	-0.330153	5.75557	48.2496	3.75275e-12	3.68203e-11
CCM2	83605	-0.330079	5.62187	68.625	1.19087e-16	2.66855e-15
TEAD4	7004	-0.329581	4.20862	34.2936	4.73948e-09	2.65632e-08
BID	637	-0.329342	4.76911	56.7086	5.05418e-14	7.05912e-13
GPR65	8477	-0.329285	2.56032	29.4444	5.75435e-08	2.65978e-07
FDXR	2232	-0.329252	4.2942	24.6636	6.82621e-07	2.58359e-06
CAV1	857	-0.329107	6.44473	25.3624	4.75097e-07	1.85476e-06
TRMT61A	115708	-0.329061	4.52327	44.8254	2.15413e-11	1.84306e-10
CENPT	80152	-0.329051	4.48769	50.932	9.56227e-13	1.05022e-11
SNCG	6623	-0.329022	4.58344	7.89958	0.00494462	0.00914135
PCYT2	5833	-0.328882	5.08045	48.9148	2.67327e-12	2.70533e-11
IFI27	3429	-0.328772	7.96602	9.31428	0.00227374	0.00446967
CCDC137	339230	-0.328761	4.89095	46.319	1.00483e-11	9.14736e-11
KIF7	374654	-0.328514	3.07475	23.7881	1.07547e-06	3.91734e-06
SLC25A1	6576	-0.328283	6.1594	46.0729	1.13932e-11	1.02347e-10
KHDRBS3	10656	-0.32816	3.69461	16.7257	4.31924e-05	0.000117644
LPIN1	23175	-0.327712	5.3404	24.2013	8.6773e-07	3.2201e-06
EIF3G	8666	-0.327544	7.00058	64.8573	8.05247e-16	1.52511e-14
TAGLN	6876	-0.327442	8.83253	21.7223	3.15102e-06	1.05249e-05
PSMG3	84262	-0.32738	5.12911	43.0257	5.40249e-11	4.28661e-10
GLTSCR2	29997	-0.327254	7.99207	33.7361	6.31193e-09	3.46773e-08
C19orf70	125988	-0.327225	5.27345	41.6403	1.09706e-10	8.26004e-10
IGSF6	10261	-0.327072	2.83478	24.1139	9.08004e-07	3.35937e-06
USMG5	84833	-0.326808	5.43445	58.7929	1.75169e-14	2.63291e-13
PES1	23481	-0.326756	6.42058	64.725	8.61167e-16	1.62098e-14
UQCRHL	440567	-0.326723	4.64154	42.6807	6.44461e-11	5.04155e-10
IFI16	3428	-0.326688	6.77016	30.0488	4.21305e-08	1.99099e-07
CD248	57124	-0.326649	5.75554	28.239	1.07222e-07	4.70745e-07
SIGLEC1	6614	-0.32643	4.57564	19.4519	1.03163e-05	3.15235e-05
TIMM44	10469	-0.326283	4.97423	56.0187	7.17861e-14	9.75893e-13
APOBEC3C	27350	-0.326192	3.44605	26.7363	2.33199e-07	9.64566e-07
IFFO2	126917	-0.326041	5.18636	25.8377	3.71368e-07	1.47859e-06
SLC27A5	10998	-0.325937	2.87321	26.6117	2.48731e-07	1.02397e-06
METTL11A	28989	-0.325905	4.55578	69.4152	7.97719e-17	1.8346e-15
ARL4A	10124	-0.325862	4.4391	29.1274	6.77716e-08	3.09052e-07
COX8A	1351	-0.32585	7.00487	52.6222	4.04299e-13	4.77932e-12
SLC25A6	293	-0.325643	8.77806	49.2679	2.23286e-12	2.30152e-11
EFNB1	1947	-0.325597	4.87258	39.9786	2.5676e-10	1.81273e-09
COX7A1	1346	-0.325497	2.83481	15.1866	9.73912e-05	0.00024835
C7	730	-0.325438	4.80354	4.80743	0.0283372	0.0442452
ASPSCR1	79058	-0.324904	4.85966	39.8741	2.70875e-10	1.90032e-09
NOP16	51491	-0.324864	4.0148	46.1847	1.07614e-11	9.717e-11
MED10	84246	-0.324587	4.5537	92.974	5.29861e-22	2.78234e-20
DRAM1	55332	-0.324152	5.14705	42.4384	7.29423e-11	5.66634e-10
C16orf7	9605	-0.324067	3.80961	44.0918	3.13337e-11	2.59911e-10
NFKBIL2	4796	-0.323726	4.58417	24.0134	9.56678e-07	3.51923e-06
SNHG1	23642	-0.323646	5.35661	33.8235	6.03463e-09	3.32434e-08
FES	2242	-0.323609	3.72214	30.2138	3.86939e-08	1.84282e-07
RNASEH2A	10535	-0.32357	5.1844	46.2596	1.03579e-11	9.39429e-11
RNF126	55658	-0.323408	4.71437	52.9064	3.49835e-13	4.19622e-12
AIP	9049	-0.322802	5.66814	52.398	4.53187e-13	5.29079e-12
TRPV6	55503	-0.322735	3.90351	5.63709	0.0175844	0.0287589
CRELD2	79174	-0.32273	5.41969	36.5997	1.45055e-09	8.86485e-09
PAK1	5058	-0.322681	6.87908	19.7396	8.87447e-06	2.74675e-05
CTSS	1520	-0.322588	6.75588	23.5117	1.24157e-06	4.4797e-06
THAP3	90326	-0.322522	3.93467	45.8384	1.28424e-11	1.14357e-10
NT5E	4907	-0.322334	4.42032	23.3028	1.38396e-06	4.941e-06
ARHGAP10	79658	-0.322326	3.79144	31.5131	1.98097e-08	9.93736e-08
C12orf57	113246	-0.322198	6.57923	43.0062	5.45678e-11	4.32128e-10
DDX26B	203522	-0.322178	2.92772	23.4094	1.30939e-06	4.70218e-06
MRPL34	64981	-0.322085	5.08389	64.8657	8.0179e-16	1.52092e-14
C6orf141	135398	-0.321743	3.21261	7.21628	0.00722453	0.0128889
LSM10	84967	-0.321697	4.71875	68.576	1.22082e-16	2.72569e-15
MRPL11	65003	-0.321653	5.2968	48.3093	3.64016e-12	3.58017e-11
COQ9	57017	-0.32155	5.45367	76.2378	2.51486e-18	7.67315e-17
NDUFB11	54539	-0.321522	6.51518	51.213	8.28695e-13	9.20898e-12
FKBP11	51303	-0.321408	4.91865	32.0127	1.53166e-08	7.83111e-08
VEGFC	7424	-0.321296	3.34729	38.7118	4.91223e-10	3.29682e-09
SERPINE1	5054	-0.32123	6.46784	15.5862	7.88259e-05	0.000204836
MFI2	4241	-0.32118	4.44024	7.93726	0.00484272	0.00896787
RBM42	79171	-0.321151	6.17139	49.5677	1.91648e-12	1.99728e-11
C11orf51	25906	-0.321069	4.71908	55.671	8.56732e-14	1.14684e-12
SDC2	6383	-0.320826	7.02265	18.6441	1.57536e-05	4.65232e-05
MAMLD1	10046	-0.320507	2.95679	15.4948	8.27343e-05	0.000213826
CSK	1445	-0.320411	6.23017	82.144	1.26526e-19	4.55306e-18
C19orf53	28974	-0.320373	6.35632	51.7758	6.22154e-13	7.06128e-12
C10orf10	11067	-0.3201	6.40652	19.029	1.28749e-05	3.86467e-05
LIMS2	55679	-0.320023	4.25681	28.0817	1.16303e-07	5.07296e-07
NCF2	4688	-0.320003	4.14218	25.7463	3.89376e-07	1.54475e-06
LOC100190939	100190939	-0.319803	2.79037	32.9609	9.40317e-09	4.99773e-08
GALM	130589	-0.319758	4.45969	29.4568	5.7176e-08	2.64479e-07
RPL39	6170	-0.319756	5.06013	33.1894	8.36038e-09	4.48048e-08
MAP3K8	1326	-0.319447	3.60234	22.1033	2.58365e-06	8.75648e-06
ESRRA	2101	-0.31937	5.06347	41.9862	9.19214e-11	7.02911e-10
MAP7D3	79649	-0.31936	2.98056	21.896	2.8783e-06	9.68005e-06
CDCA3	83461	-0.319311	3.9163	17.7157	2.565e-05	7.27971e-05
ZNF853	54753	-0.319311	3.69227	24.6691	6.80676e-07	2.57755e-06
STRA6	64220	-0.31927	3.30954	18.2612	1.92592e-05	5.59841e-05
ETFA	2108	-0.319029	6.10405	45.7575	1.33839e-11	1.1892e-10
SCAMP5	192683	-0.318982	4.7809	23.9223	1.00301e-06	3.672e-06
UQCR10	29796	-0.318492	6.25779	56.0522	7.05728e-14	9.62607e-13
CCDC8	83987	-0.318453	4.08043	14.4439	0.000144398	0.000356767
RPS6KB2	6199	-0.318356	5.49007	45.6231	1.43338e-11	1.26441e-10
CHST12	55501	-0.318227	3.94126	47.5359	5.40059e-12	5.14612e-11
MRPL21	219927	-0.318204	5.1339	37.7067	8.22222e-10	5.30865e-09
ATP5I	521	-0.318201	6.3125	42.2518	8.02461e-11	6.19439e-10
E2F4	1874	-0.318158	5.53256	96.4813	9.00887e-23	5.40311e-21
PDLIM4	8572	-0.318126	4.27494	16.6097	4.59144e-05	0.000124532
AKNA	80709	-0.317622	5.26174	32.8939	9.73266e-09	5.16164e-08
SELE	6401	-0.31762	3.42304	8.90754	0.00283996	0.00549531
P4HB	5034	-0.31761	10.3174	52.7876	3.71647e-13	4.43187e-12
AIF1L	83543	-0.317553	6.07795	12.1808	0.000482842	0.00108851
CHCHD6	84303	-0.317519	3.14927	47.7101	4.94147e-12	4.75418e-11
C17orf96	100170841	-0.317464	3.47093	12.3394	0.000443506	0.00100636
DOK4	55715	-0.317403	4.19775	47.404	5.7766e-12	5.48307e-11
GALNS	2588	-0.317304	4.70382	44.2234	2.92964e-11	2.45849e-10
NDUFAF4	29078	-0.31693	3.67447	46.1022	1.12242e-11	1.01051e-10
SLC3A2	6520	-0.316924	7.70237	62.7581	2.33719e-15	4.13829e-14
C1R	715	-0.316866	8.01039	26.0792	3.27697e-07	1.32018e-06
SEC11C	90701	-0.316671	5.77993	41.3934	1.2448e-10	9.2869e-10
LGMN	5641	-0.316617	7.07928	51.8855	5.88329e-13	6.72102e-12
CYCS	54205	-0.316605	7.08136	60.8651	6.11215e-15	9.94443e-14
COX5A	9377	-0.316367	6.40368	67.5642	2.03942e-16	4.32449e-15
KIF2C	11004	-0.316337	4.9948	17.2803	3.2251e-05	8.97411e-05
MMP19	4327	-0.316072	4.50433	43.7663	3.70026e-11	3.03233e-10
NOL3	8996	-0.315601	4.84548	31.7632	1.7416e-08	8.81976e-08
PNMAL1	55228	-0.315595	4.50953	10.4778	0.0012082	0.00251486
SLC1A3	6507	-0.315581	4.1874	22.7632	1.83243e-06	6.38377e-06
SLC38A5	92745	-0.315555	3.22782	13.1807	0.00028285	0.000664364
LRRC8C	84230	-0.315375	4.63951	31.2294	2.29268e-08	1.14121e-07
FDX1	2230	-0.314925	4.24646	53.25	2.93695e-13	3.56131e-12
C17orf90	339229	-0.314805	4.59045	31.2094	2.31643e-08	1.15256e-07
TBC1D3B	414059	-0.31474	3.05681	17.1373	3.47734e-05	9.62126e-05
CDK10	8558	-0.31455	4.97933	35.0043	3.28976e-09	1.90218e-08
MRPL20	55052	-0.314472	6.20019	70.3021	5.08825e-17	1.21591e-15
UCHL1	7345	-0.314388	4.36602	7.32774	0.00678985	0.0121702
PHB	5245	-0.314319	7.54818	36.7571	1.338e-09	8.2346e-09
MYL9	10398	-0.314015	8.02117	24.8525	6.18902e-07	2.36486e-06
CDC37	11140	-0.313862	7.24761	74.5864	5.80427e-18	1.69487e-16
MRTO4	51154	-0.313841	5.67573	76.3774	2.34317e-18	7.2032e-17
HSPB1	3315	-0.313794	9.26708	14.9517	0.000110296	0.000279104
FHL1	2273	-0.313791	5.44212	13.4311	0.000247483	0.000587838
LRFN4	78999	-0.31367	4.76346	19.8861	8.21958e-06	2.55375e-05
RPL11	6135	-0.313206	9.60547	56.081	6.95476e-14	9.49681e-13
GUK1	2987	-0.31316	7.45323	38.4931	5.49462e-10	3.65561e-09
TBX2	6909	-0.313137	3.5457	23.6968	1.12769e-06	4.09294e-06
IRF3	3661	-0.312915	5.58867	40.9999	1.52237e-10	1.12341e-09
GCH1	2643	-0.312888	4.27274	35.9932	1.98011e-09	1.18584e-08
SDHAF1	644096	-0.312756	3.7112	50.9983	9.24436e-13	1.01713e-11
NDUFB2	4708	-0.312716	6.28547	52.1793	5.06572e-13	5.83058e-12
UBE2M	9040	-0.31267	5.94412	59.5213	1.20978e-14	1.86654e-13
MRAS	22808	-0.312644	5.30076	21.4451	3.64107e-06	1.20239e-05
GJB2	2706	-0.312572	5.70039	9.70798	0.00183469	0.00367931
TRMT1	55621	-0.312417	5.01663	43.1679	5.02386e-11	4.01744e-10
AGAP3	116988	-0.312307	6.23268	61.7908	3.8195e-15	6.51354e-14
RPL37	6167	-0.311949	9.31905	38.4972	5.48337e-10	3.6521e-09
EBF4	57593	-0.311914	4.48942	15.0613	0.000104074	0.000264509
ARPC1B	10095	-0.311683	7.37785	39.0984	4.02967e-10	2.7421e-09
MRPS15	64960	-0.311531	5.9947	56.181	6.60978e-14	9.06622e-13
RIN3	79890	-0.311417	4.50679	40.7747	1.70826e-10	1.25004e-09
SYTL1	84958	-0.311195	4.94931	22.7028	1.89094e-06	6.57449e-06
SMTN	6525	-0.311185	5.62558	35.3069	2.81635e-09	1.64713e-08
KRT7	3855	-0.311185	8.88904	8.73485	0.00312184	0.0059962
SNX10	29887	-0.311075	4.86123	26.5232	2.60395e-07	1.06875e-06
MRPS25	64432	-0.31094	5.36436	64.2005	1.12379e-15	2.08643e-14
RPLP1	6176	-0.310931	10.4093	41.4573	1.20473e-10	9.01524e-10
NME1	4830	-0.310839	6.9903	25.7428	3.9009e-07	1.54708e-06
NR4A1	3164	-0.31083	6.6205	10.2697	0.0013523	0.00278167
SIVA1	10572	-0.310692	5.61566	42.1961	8.25632e-11	6.36523e-10
WNT7B	7477	-0.310677	4.70553	12.5314	0.000400165	0.000915315
CLIP4	79745	-0.31067	4.10523	15.8691	6.78783e-05	0.000178831
CYHR1	50626	-0.310591	5.81592	37.4796	9.23749e-10	5.89263e-09
CCDC12	151903	-0.310239	4.82156	39.8303	2.77012e-10	1.93901e-09
AP2S1	1175	-0.310055	6.50294	54.0984	1.90698e-13	2.38812e-12
PRELID1	27166	-0.309988	6.71362	69.6117	7.22057e-17	1.67954e-15
BLVRB	645	-0.309914	6.38193	25.4872	4.45339e-07	1.74582e-06
RPS7	6201	-0.309857	8.27054	44.7175	2.27615e-11	1.94067e-10
PMM1	5372	-0.309852	4.715	63.138	1.9272e-15	3.4523e-14
ADAM19	8728	-0.309761	4.73872	23.2278	1.43903e-06	5.12564e-06
TIMM8B	26521	-0.309726	4.82111	46.7888	7.90637e-12	7.34148e-11
NOP10	55505	-0.309652	5.73509	75.3794	3.88419e-18	1.16193e-16
NUDC	10726	-0.309421	6.9247	69.3407	8.28433e-17	1.89456e-15
MICB	4277	-0.309196	3.43915	18.5498	1.6552e-05	4.86929e-05
RRP1	8568	-0.309172	5.24286	32.6215	1.11967e-08	5.87661e-08
CD84	8832	-0.309156	3.04378	13.5084	0.000237496	0.000566867
ZNF358	140467	-0.309015	6.04408	35.7204	2.27765e-09	1.34884e-08
MIAT	440823	-0.308929	3.45791	15.0428	0.000105101	0.000266897
ATP6V0D1	9114	-0.308799	6.61921	82.3607	1.13385e-19	4.12877e-18
RPS11	6205	-0.308241	10.2044	52.2619	4.85707e-13	5.63282e-12
MPV17L2	84769	-0.308058	4.18587	67.7303	1.87459e-16	4.00972e-15
SNRPA	6626	-0.30802	6.09291	66.0908	4.30612e-16	8.58068e-15
RPL4	6124	-0.307823	10.2826	61.5883	4.23323e-15	7.1341e-14
SPCS2	9789	-0.307748	5.62254	43.4808	4.28131e-11	3.4667e-10
E2F1	1869	-0.307694	4.66919	18.8964	1.38014e-05	4.11554e-05
NDUFA7	4701	-0.307521	5.33523	36.7872	1.31752e-09	8.12494e-09
RPLP0	6175	-0.307307	10.3828	53.789	2.23219e-13	2.7531e-12
GAPDH	2597	-0.307193	11.563	32.7832	1.03029e-08	5.44284e-08
RPS27A	6233	-0.307185	8.88158	57.4769	3.41965e-14	4.8935e-13
LYAR	55646	-0.307112	3.99177	56.8031	4.81716e-14	6.7667e-13
ECSIT	51295	-0.306786	5.06213	50.7533	1.04735e-12	1.14007e-11
DHRS4L2	317749	-0.30675	4.29847	36.2641	1.72305e-09	1.04106e-08
TIMM16	51025	-0.306617	3.69661	26.4256	2.7388e-07	1.11735e-06
ANKRD39	51239	-0.306491	3.34985	41.1767	1.39072e-10	1.03061e-09
GSTO1	9446	-0.306483	6.1068	75.8758	3.02079e-18	9.12577e-17
FKBP8	23770	-0.306466	7.7732	43.9559	3.35859e-11	2.77463e-10
AGTRAP	57085	-0.306347	5.84552	47.8369	4.63187e-12	4.47284e-11
BSG	682	-0.306321	9.1057	47.4694	5.58682e-12	5.31116e-11
MNDA	4332	-0.306096	3.63273	23.4615	1.27436e-06	4.58718e-06
CAPG	822	-0.305772	7.6653	33.0699	8.89066e-09	4.73975e-08
UBXN1	51035	-0.305652	6.38203	46.3588	9.8463e-12	8.99026e-11
PRKACB	5567	-0.305548	6.70792	8.52223	0.00350835	0.00667425
TCEB1	6921	-0.305441	5.63832	46.1115	1.11712e-11	1.00648e-10
NAA10	8260	-0.305414	5.73419	45.2509	1.73339e-11	1.50625e-10
CD99	4267	-0.305161	7.1769	28.0561	1.17851e-07	5.13498e-07
C15orf63	25764	-0.305147	5.69374	37.801	7.834e-10	5.07138e-09
RCCD1	91433	-0.305062	3.57093	37.4223	9.51286e-10	6.04978e-09
FAM50A	9130	-0.304981	6.17914	43.3341	4.61483e-11	3.71708e-10
AK3L1	205	-0.304859	4.14691	14.4991	0.000140228	0.000347745
GRK5	2869	-0.304734	3.73548	40.3819	2.08862e-10	1.50143e-09
SERF2	10169	-0.304475	9.04192	41.6636	1.08408e-10	8.18244e-10
ARMC6	93436	-0.304442	5.26117	66.0036	4.50109e-16	8.94007e-15
C9orf167	54863	-0.304397	2.84737	37.2585	1.03461e-09	6.52943e-09
ARL16	339231	-0.304283	4.75286	48.769	2.87956e-12	2.88546e-11
GIMAP8	155038	-0.304273	3.85632	28.3114	1.03287e-07	4.55065e-07
NOL12	79159	-0.304201	3.84557	52.1923	5.0323e-13	5.79757e-12
TP53I13	90313	-0.304195	4.92499	29.087	6.91991e-08	3.1474e-07
NHP2L1	4809	-0.304165	6.97649	86.5647	1.35241e-20	5.64736e-19
IRS2	8660	-0.304037	5.34401	14.3282	0.000153545	0.000377841
FGFR1	2260	-0.303977	7.41606	13.8557	0.000197402	0.000477408
RPL23P8	222901	-0.30386	2.54799	20.4134	6.23919e-06	1.97968e-05
RTN4R	65078	-0.303859	2.58805	20.2433	6.8193e-06	2.15163e-05
C17orf86	654434	-0.303828	2.75737	37.7648	7.98078e-10	5.16093e-09
CISD1	55847	-0.303747	4.27753	59.867	1.01489e-14	1.5899e-13
ABCD1	215	-0.30373	4.81962	28.8336	7.88723e-08	3.55434e-07
FAM108A1	81926	-0.303401	4.656	40.0168	2.5179e-10	1.77969e-09
CHMP6	79643	-0.303398	4.71925	47.5139	5.4614e-12	5.20002e-11
METTL7A	25840	-0.303099	6.18756	33.6697	6.531e-09	3.57525e-08
POMP	51371	-0.302874	6.5721	67.2817	2.35353e-16	4.95619e-15
ATP6V0B	533	-0.302867	7.3382	54.5038	1.55145e-13	1.97523e-12
TFPI	7035	-0.302703	4.52462	13.184	0.00028235	0.000663316
EMR2	30817	-0.302559	3.01138	21.2497	4.03167e-06	1.31962e-05
BAD	572	-0.302557	5.50574	38.1626	6.50885e-10	4.26316e-09
GRAMD2	196996	-0.302383	3.43239	7.9356	0.00484714	0.0089747
TRIM47	91107	-0.302181	5.75847	23.8368	1.04856e-06	3.82732e-06
TMED1	11018	-0.301608	4.90238	55.026	1.18944e-13	1.54653e-12
TPI1	7167	-0.301528	8.73702	45.6264	1.431e-11	1.26322e-10
PLA2G16	11145	-0.301426	6.44484	17.5934	2.73536e-05	7.71487e-05
TMEM93	83460	-0.301419	3.99885	46.0785	1.13609e-11	1.02131e-10
CHMP1A	5119	-0.300969	6.81233	61.5893	4.23115e-15	7.1341e-14
NDUFA6	4700	-0.300918	5.86261	64.9488	7.68703e-16	1.46497e-14
CLIC2	1193	-0.30087	3.76864	28.2118	1.08742e-07	4.76356e-07
COX6B1	1340	-0.300803	7.48812	45.2228	1.7585e-11	1.52482e-10
ELOF1	84337	-0.300782	5.68171	60.7232	6.56908e-15	1.06204e-13
UCKL1	54963	-0.300666	5.07691	45.1634	1.81265e-11	1.56844e-10
HSCB	150274	-0.30062	3.49161	55.2216	1.07678e-13	1.41053e-12
C11orf67	28971	-0.300613	4.37757	19.3915	1.0648e-05	3.23832e-05
DPT	1805	-0.300175	5.35327	10.4298	0.00123996	0.0025744
C20orf24	55969	-0.299955	6.46723	50.1225	1.4444e-12	1.54073e-11
MRPL38	64978	-0.299848	5.80056	42.1354	8.51682e-11	6.55367e-10
C16orf59	80178	-0.299795	3.02952	21.027	4.52865e-06	1.46893e-05
PHF5A	84844	-0.299529	4.72724	82.3763	1.12494e-19	4.10855e-18
ACOT9	23597	-0.299265	4.60119	36.1532	1.82394e-09	1.09823e-08
FUT1	2523	-0.299034	3.07264	25.4155	4.6218e-07	1.80779e-06
FBXL6	26233	-0.29898	4.9609	27.6623	1.44453e-07	6.21224e-07
TCF25	22980	-0.298956	6.64829	80.4318	3.00916e-19	1.01146e-17
TSSC4	10078	-0.29895	5.07138	35.248	2.90284e-09	1.69448e-08
KATNB1	10300	-0.298928	4.3416	55.5149	9.2751e-14	1.23752e-12
ZNRF1	84937	-0.298848	4.83576	51.1877	8.3943e-13	9.31981e-12
C2	717	-0.298792	5.71207	16.7323	4.30416e-05	0.00011726
FAM100B	283991	-0.298791	5.35687	31.8538	1.66221e-08	8.4562e-08
CHPF	79586	-0.298463	7.3	34.4677	4.33393e-09	2.44922e-08
PIK3AP1	118788	-0.298411	4.58194	20.8341	5.00829e-06	1.61296e-05
DEF8	54849	-0.298257	5.11999	58.9367	1.62823e-14	2.46248e-13
KRT23	25984	-0.298152	6.17518	4.94634	0.026146	0.0411627
BTN3A2	11118	-0.298012	5.97463	28.8537	7.80578e-08	3.52412e-07
ADAM28	10863	-0.297947	2.87318	14.763	0.000121903	0.000305819
ST3GAL4	6484	-0.297903	5.32509	26.5593	2.55567e-07	1.05069e-06
C12orf75	387882	-0.297863	4.13387	19.9509	7.94572e-06	2.47306e-05
C13orf15	28984	-0.297787	4.38617	29.8877	4.57805e-08	2.14934e-07
NFKBIL1	4795	-0.297307	4.62876	34.0377	5.40543e-09	2.99449e-08
NDUFS5	4725	-0.297226	7.0201	37.6211	8.5911e-10	5.50613e-09
SH2D3C	10044	-0.296956	4.148	31.7413	1.76139e-08	8.91625e-08
BUD31	8896	-0.296891	6.06789	61.5474	4.32218e-15	7.264e-14
ADAT2	134637	-0.296716	2.58183	30.855	2.78041e-08	1.36073e-07
CDK2AP2	10263	-0.296706	5.88995	35.0269	3.25179e-09	1.88201e-08
HAVCR2	84868	-0.29666	4.40613	30.4052	3.50583e-08	1.68343e-07
C6orf115	58527	-0.296431	5.57334	25.1172	5.39497e-07	2.08489e-06
APOL2	23780	-0.296403	5.68304	40.5917	1.87599e-10	1.3638e-09
PSMB7	5695	-0.296108	6.88702	73.9271	8.10547e-18	2.3192e-16
SNRPD3	6634	-0.295976	6.72203	69.6352	7.13539e-17	1.66288e-15
POLR2E	5434	-0.295971	6.81124	61.7169	3.96572e-15	6.72962e-14
ZFAND2A	90637	-0.295899	3.83498	43.2294	4.86833e-11	3.90584e-10
TCIRG1	10312	-0.29551	6.16448	25.3383	4.81065e-07	1.87626e-06
TOMM40	10452	-0.295432	6.04314	40.9296	1.57815e-10	1.16038e-09
C5orf62	85027	-0.295383	4.61336	36.4019	1.60548e-09	9.74358e-09
CIAPIN1	57019	-0.295209	5.5118	74.7905	5.23421e-18	1.53944e-16
MGMT	4255	-0.295103	4.56527	27.4098	1.64596e-07	6.99247e-07
VPS4A	27183	-0.295041	6.43801	81.7725	1.52686e-19	5.43056e-18
UBL5	59286	-0.294912	6.82819	49.9462	1.58018e-12	1.66956e-11
PUF60	22827	-0.294858	7.60542	38.6311	5.11972e-10	3.42107e-09
RRS1	23212	-0.294838	5.23355	28.3203	1.02811e-07	4.53459e-07
TXNL4B	54957	-0.294705	3.51151	61.5358	4.34759e-15	7.29668e-14
C6orf125	84300	-0.294634	5.85474	39.1358	3.95331e-10	2.69464e-09
CUTA	51596	-0.294603	7.21828	49.2448	2.25929e-12	2.32094e-11
C11orf48	79081	-0.294563	5.31271	46.545	8.95388e-12	8.2122e-11
POP7	10248	-0.294526	5.03954	43.2887	4.72292e-11	3.79415e-10
OAZ1	4946	-0.294462	8.92674	66.7949	3.01281e-16	6.20568e-15
MCAT	27349	-0.294187	4.29958	57.9124	2.74057e-14	3.98702e-13
MGC70857	414919	-0.293862	4.75452	27.4024	1.65222e-07	7.01177e-07
TXNL4A	10907	-0.293862	5.79613	49.9508	1.5765e-12	1.66824e-11
DHRS4	10901	-0.293801	5.30397	38.9403	4.36975e-10	2.96035e-09
PSMA4	5685	-0.293651	7.06438	75.5982	3.47681e-18	1.04518e-16
MDK	4192	-0.293648	7.71257	15.1633	9.86019e-05	0.000251123
MX2	4600	-0.293561	5.09048	17.5813	2.75284e-05	7.7588e-05
HSPE1	3336	-0.293349	6.78732	43.7538	3.72388e-11	3.04965e-10
TMEM54	113452	-0.293141	5.92245	32.3958	1.25756e-08	6.51959e-08
ACSL4	2182	-0.293114	5.39816	23.5614	1.20991e-06	4.37577e-06
FBXO44	93611	-0.293091	4.39327	34.1279	5.16071e-09	2.86745e-08
CHCHD2	51142	-0.292977	7.97283	51.6533	6.62208e-13	7.48809e-12
CHKB	1120	-0.292949	3.60805	49.5682	1.91599e-12	1.99728e-11
RNASEK	440400	-0.292914	6.56966	53.6081	2.44749e-13	3.00051e-12
ITGAL	3683	-0.29268	5.05652	15.7022	7.41383e-05	0.000193655
C13orf37	440145	-0.292643	4.66641	45.6949	1.3818e-11	1.22244e-10
CAPN10	11132	-0.292551	3.69138	33.2053	8.29229e-09	4.4514e-08
HM13	81502	-0.29241	7.70407	69.8024	6.55523e-17	1.54237e-15
ALDH4A1	8659	-0.292338	5.50588	22.6159	1.97843e-06	6.84949e-06
GNG2	54331	-0.292195	4.32023	27.0852	1.94683e-07	8.16575e-07
PHPT1	29085	-0.292166	5.90126	27.4478	1.61389e-07	6.87531e-07
FAHD2A	51011	-0.292153	4.04766	37.3879	9.68218e-10	6.14745e-09
ORAI1	84876	-0.292121	4.64732	41.4642	1.20048e-10	8.99438e-10
STK10	6793	-0.291968	5.44892	57.836	2.84905e-14	4.13501e-13
TMEM176B	28959	-0.291662	6.38728	15.9111	6.63886e-05	0.000175208
NOB1	28987	-0.291658	5.55381	62.2248	3.0641e-15	5.36327e-14
ZDHHC8	29801	-0.29163	4.72998	37.1885	1.07242e-09	6.74607e-09
ACVRL1	94	-0.291621	4.65869	40.8182	1.67073e-10	1.2235e-09
RPL27	6155	-0.29161	8.85503	37.6787	8.34095e-10	5.36961e-09
IDI1	3422	-0.291522	6.20269	34.2853	4.7596e-09	2.6645e-08
MYL6B	140465	-0.291471	4.92768	35.5889	2.43674e-09	1.43749e-08
FGL2	10875	-0.291454	5.27916	16.4967	4.87341e-05	0.000131654
HIGD2A	192286	-0.291365	5.76081	48.6397	3.0758e-12	3.06774e-11
SPEG	10290	-0.291298	4.07122	11.9355	0.000550754	0.00122741
CLPP	8192	-0.291252	5.48781	48.1326	3.98352e-12	3.88045e-11
WDR18	57418	-0.291224	4.97785	35.9685	2.00528e-09	1.19798e-08
ATP5J2	9551	-0.291092	6.59087	36.5646	1.47686e-09	9.02116e-09
GNG11	2791	-0.291057	4.73466	27.4271	1.63127e-07	6.9421e-07
PLD3	23646	-0.291021	7.86988	51.3173	7.85784e-13	8.77196e-12
C6orf48	50854	-0.290974	6.33912	40.6958	1.77865e-10	1.29843e-09
ADSL	158	-0.290962	5.51958	82.1904	1.23586e-19	4.48686e-18
TIMM50	92609	-0.290944	5.54969	47.7547	4.83029e-12	4.65344e-11
TRPM2	7226	-0.290932	4.39284	19.1967	1.1792e-05	3.5562e-05
C14orf156	81892	-0.290927	5.13143	39.0479	4.13527e-10	2.80772e-09
LAT2	7462	-0.290898	3.69649	29.0491	7.05655e-08	3.20359e-07
COL6A2	1292	-0.290781	9.88272	16.1766	5.77032e-05	0.000154148
MAPK8IP2	23542	-0.290672	5.0707	9.33742	0.00224521	0.00441855
CEMP1	752014	-0.290573	3.53018	25.8662	3.65924e-07	1.45881e-06
PPDPF	79144	-0.290527	8.21369	26.8739	2.17173e-07	9.0532e-07
SMOC2	64094	-0.290458	6.829	12.0936	0.000505939	0.00113539
RASIP1	54922	-0.290384	3.63057	20.0481	7.55167e-06	2.35944e-05
RASA3	22821	-0.290364	5.01665	35.458	2.60614e-09	1.53151e-08
MUTYH	4595	-0.290353	3.24197	37.5645	8.84404e-10	5.65935e-09
SPRN	503542	-0.290331	2.45103	27.1643	1.86879e-07	7.85728e-07
ADAP1	11033	-0.290327	3.65846	17.2055	3.35457e-05	9.29841e-05
ITIH5	80760	-0.29026	4.46592	10.7118	0.00106452	0.00224134
PNP	4860	-0.29017	5.79724	33.0699	8.89041e-09	4.73975e-08
RPL22L1	200916	-0.29006	5.04292	21.5041	3.53071e-06	1.17037e-05
SSSCA1	10534	-0.290023	4.36147	41.6448	1.09456e-10	8.24627e-10
CBR3	874	-0.290012	4.13434	14.7862	0.000120415	0.000302646
C20orf27	54976	-0.289946	5.2207	28.9641	7.37311e-08	3.33768e-07
CLIC5	53405	-0.289871	2.87284	13.2093	0.000278566	0.000655181
CDK3	1018	-0.289666	2.53645	21.2311	4.07102e-06	1.33072e-05
DENND3	22898	-0.289623	4.30746	36.1723	1.8062e-09	1.08808e-08
GSDMD	79792	-0.289531	6.39391	25.0805	5.49852e-07	2.12088e-06
SLC25A10	1468	-0.289356	5.97905	29.9769	4.3722e-08	2.06055e-07
GPS1	2873	-0.289339	6.83312	49.1729	2.34366e-12	2.38966e-11
ZC3H12C	85463	-0.289291	2.98872	17.823	2.42438e-05	6.90898e-05
POLR2L	5441	-0.289208	6.66844	31.1137	2.43344e-08	1.20441e-07
CSF1R	1436	-0.289074	6.00965	22.3286	2.29754e-06	7.86085e-06
NARF	26502	-0.289046	5.46072	43.6843	3.85865e-11	3.15578e-10
ZNF90	7643	-0.288836	3.13438	20.6377	5.54933e-06	1.77413e-05
NXN	64359	-0.288833	5.23365	17.4715	2.91641e-05	8.17464e-05
POLD1	5424	-0.288777	4.84463	32.9536	9.43825e-09	5.01202e-08
LGR4	55366	-0.288766	5.20414	13.5951	0.000226782	0.000542991
FBXW9	84261	-0.288675	4.08039	37.6902	8.2919e-10	5.34236e-09
ARSA	410	-0.288605	5.60864	29.7518	4.9105e-08	2.29313e-07
MPND	84954	-0.288556	4.50059	37.1682	1.08368e-09	6.8099e-09
C16orf87	388272	-0.28855	2.72055	40.9445	1.56618e-10	1.15366e-09
AGPAT6	137964	-0.288499	7.23791	24.5642	7.18746e-07	2.70997e-06
LDHD	197257	-0.288399	2.87862	9.71757	0.00182515	0.00366197
SNRPD2	6633	-0.288048	7.27326	52.2477	4.89239e-13	5.66035e-12
ABCC4	10257	-0.287883	3.81409	9.47018	0.00208839	0.00413722
TOMM7	54543	-0.287758	6.58382	42.824	5.98935e-11	4.70345e-10
GPC6	10082	-0.287439	4.28929	11.0633	0.000880552	0.00188514
LOC100129637	100129637	-0.287403	3.04277	31.9324	1.5963e-08	8.14461e-08
TRIM2	23321	-0.287387	5.47235	11.2966	0.000776502	0.0016818
DGUOK	1716	-0.287326	5.48274	65.7765	5.05061e-16	9.95077e-15
HSF1	3297	-0.287104	6.73072	39.434	3.39329e-10	2.3403e-09
PPP1R12C	54776	-0.286913	5.63132	38.6677	5.02447e-10	3.36477e-09
EPHA2	1969	-0.28681	4.14214	22.2131	2.44008e-06	8.29748e-06
MRPL40	64976	-0.28647	5.10798	50.7023	1.07496e-12	1.16804e-11
FBLN5	10516	-0.286375	5.8489	16.0412	6.19799e-05	0.000164781
RARRES3	5920	-0.286174	7.04797	11.0509	0.000886428	0.00189606
GAS1	2619	-0.286019	4.96077	14.6843	0.0001271	0.00031762
MBP	4155	-0.285924	5.11462	22.3789	2.23816e-06	7.68346e-06
C1orf151	440574	-0.285895	6.07202	56.759	4.9263e-14	6.91165e-13
SIPA1	6494	-0.285791	5.38505	37.0699	1.13969e-09	7.12522e-09
NHP2	55651	-0.285513	6.56413	48.5979	3.14202e-12	3.12541e-11
RNFT2	84900	-0.285507	2.60328	16.8207	4.10823e-05	0.000112247
RPS24	6229	-0.28534	10.0384	35.9204	2.05549e-09	1.22558e-08
NFKBIB	4793	-0.285102	4.49432	30.6053	3.16229e-08	1.53351e-07
C21orf63	59271	-0.285093	4.04059	17.7485	2.52112e-05	7.15848e-05
PER1	5187	-0.285089	5.34029	15.8828	6.73883e-05	0.000177665
C7orf30	115416	-0.285082	4.20108	55.3446	1.01148e-13	1.34078e-12
C14orf153	84334	-0.285075	4.62577	58.1777	2.39474e-14	3.51315e-13
JMJD6	23210	-0.284988	4.75832	52.4097	4.50498e-13	5.26441e-12
CENPA	1058	-0.284978	3.10677	11.8385	0.00058017	0.00128757
PRPF31	26121	-0.284882	6.01559	49.8968	1.62053e-12	1.70924e-11
ETS1	2113	-0.284708	6.87726	25.6598	4.07216e-07	1.60719e-06
NOS3	4846	-0.284699	3.76776	26.119	3.21005e-07	1.29535e-06
FAM3A	60343	-0.284679	5.30918	37.4222	9.51351e-10	6.04978e-09
NUDT15	55270	-0.28451	4.54032	54.1058	1.8998e-13	2.38156e-12
NIP7	51388	-0.284489	4.84677	55.5612	9.05956e-14	1.21008e-12
NUDT22	84304	-0.283709	4.4807	32.5134	1.18376e-08	6.17888e-08
POLR2I	5438	-0.283701	4.92648	40.2671	2.21508e-10	1.57934e-09
C22orf36	388886	-0.283682	4.00445	14.2545	0.000159677	0.000391671
ASF1B	55723	-0.283585	4.97232	21.9936	2.73562e-06	9.2332e-06
COX7A2	1347	-0.283503	6.57234	47.1361	6.62231e-12	6.21546e-11
CLEC2D	29121	-0.283443	4.84793	54.0517	1.95283e-13	2.44246e-12
NDUFS3	4722	-0.283211	6.23807	67.0389	2.66198e-16	5.52959e-15
INO80B	83444	-0.283002	3.93111	21.4948	3.54782e-06	1.17508e-05
FHL3	2275	-0.282725	4.65288	34.973	3.34306e-09	1.92845e-08
RAD23A	5886	-0.282581	7.17397	63.9613	1.2689e-15	2.33458e-14
SEC61B	10952	-0.282543	6.36418	60.834	6.20962e-15	1.00896e-13
CENPV	201161	-0.282529	3.06995	8.03765	0.0045815	0.00853061
YARS	8565	-0.282488	6.74988	59.0947	1.50264e-14	2.27817e-13
CHST1	8534	-0.282382	4.72097	6.45814	0.0110445	0.0189177
MCM7	4176	-0.282152	7.13048	30.8853	2.73743e-08	1.34131e-07
C20orf199	441951	-0.282065	6.65434	34.8667	3.53062e-09	2.02234e-08
C5AR1	728	-0.281969	3.75197	23.2809	1.3998e-06	4.99461e-06
BCL2L12	83596	-0.281844	4.11633	28.649	8.67602e-08	3.88263e-07
HSBP1	3281	-0.281815	7.15214	53.9632	2.04282e-13	2.54003e-12
LOC388955	388955	-0.281786	4.43033	48.6026	3.13448e-12	3.12045e-11
NUP93	9688	-0.281627	5.67263	48.5259	3.25962e-12	3.23188e-11
WDR4	10785	-0.281438	3.45473	35.8461	2.1354e-09	1.27111e-08
RPL9	6133	-0.28142	6.26713	7.9154	0.00490156	0.00906722
LIN37	55957	-0.281416	3.2008	45.1486	1.82639e-11	1.5781e-10
RPS13	6207	-0.281325	8.63795	54.0502	1.95436e-13	2.44246e-12
RANGAP1	5905	-0.28131	7.20006	46.5478	8.94112e-12	8.20664e-11
C15orf42	90381	-0.281295	3.41777	12.4636	0.00041496	0.000945269
STK32C	282974	-0.281118	3.41809	20.48	6.02586e-06	1.91398e-05
STOML1	9399	-0.281016	3.74694	44.4987	2.54522e-11	2.1521e-10
MRPL28	10573	-0.280959	5.89316	34.0373	5.40648e-09	2.99449e-08
SIRT7	51547	-0.280938	4.40372	40.3412	2.13269e-10	1.52951e-09
VAC14	55697	-0.280653	5.67093	80.8901	2.3863e-19	8.1554e-18
HDGFRP2	84717	-0.280546	5.91127	34.6015	4.04605e-09	2.29608e-08
FLJ10038	55056	-0.280475	3.68514	36.7945	1.3126e-09	8.09869e-09
MAF	4094	-0.280418	5.13723	32.0546	1.49898e-08	7.67365e-08
PDZK1IP1	10158	-0.280413	5.24329	5.65605	0.0173952	0.0284912
GSTM3	2947	-0.280288	7.23905	7.91711	0.00489695	0.00906007
TMSL3	7117	-0.280187	10.4508	33.8687	5.89597e-09	3.25235e-08
SNHG5	387066	-0.280109	6.29444	16.1593	5.82309e-05	0.000155354
UQCR11	10975	-0.27997	6.15207	39.2242	3.77829e-10	2.58687e-09
ZNF511	118472	-0.279888	4.3387	46.0195	1.17081e-11	1.04867e-10
BAX	581	-0.279755	5.2303	39.695	2.96878e-10	2.06498e-09
PTS	5805	-0.279441	3.98597	43.6199	3.98762e-11	3.25257e-10
PFKP	5214	-0.279411	6.09678	11.1674	0.000832476	0.00179056
C2orf79	391356	-0.279392	4.16431	42.8373	5.94884e-11	4.67463e-10
SLC15A3	51296	-0.279206	5.27056	23.05	1.57843e-06	5.57026e-06
TOMM6	100188893	-0.279123	7.0223	40.3141	2.16244e-10	1.54813e-09
2015-09-03	55964	-0.27907	4.4972	7.37165	0.006626	0.0119097
TMEM176A	55365	-0.279063	5.39887	11.9804	0.000537632	0.00120035
IRF5	3663	-0.279062	3.90545	33.087	8.81279e-09	4.70605e-08
CHST3	9469	-0.278953	4.94304	13.6886	0.000215762	0.000518533
UCHL3	7347	-0.278625	4.43137	39.7335	2.91089e-10	2.02818e-09
PICK1	9463	-0.278525	4.45204	37.8667	7.57459e-10	4.91906e-09
QPRT	23475	-0.278425	4.40725	9.35679	0.00222161	0.00437633
C14orf2	9556	-0.278323	5.85281	44.1533	3.03638e-11	2.52894e-10
PSMD7	5713	-0.278229	6.46552	55.8897	7.66526e-14	1.03744e-12
AKR1C3	8644	-0.27813	4.4864	9.3685	0.00220746	0.00435337
TSPAN4	7106	-0.278029	5.35737	27.2498	1.78798e-07	7.53821e-07
VASN	114990	-0.277922	4.83078	15.6869	7.47389e-05	0.000195058
C22orf40	150383	-0.277915	3.04036	46.793	7.88957e-12	7.3406e-11
TKT	7086	-0.277819	7.86358	32.0646	1.49133e-08	7.63768e-08
AARS	16	-0.277692	7.44881	41.515	1.16969e-10	8.77446e-10
NR2C2AP	126382	-0.277673	4.96439	38.8339	4.61455e-10	3.11929e-09
PROS1	5627	-0.277672	4.63209	18.0913	2.10562e-05	6.07744e-05
CTSL1	1514	-0.277608	6.74605	33.6293	6.66821e-09	3.64547e-08
MAN2B1	4125	-0.277442	7.04781	45.6438	1.41832e-11	1.25294e-10
GPR132	29933	-0.277261	2.62674	17.6105	2.71086e-05	7.64754e-05
NOD2	64127	-0.277102	3.46724	14.3845	0.000149021	0.000367447
TGFB1	7040	-0.277021	5.89421	32.5529	1.15991e-08	6.06475e-08
ZNF579	163033	-0.276941	3.54035	20.1183	7.27966e-06	2.282e-05
TACC3	10460	-0.276932	5.66624	23.3601	1.34338e-06	4.81029e-06
SERPINH1	871	-0.276916	8.272	25.1573	5.28403e-07	2.04589e-06
FARSA	2193	-0.276713	6.21316	68.0078	1.62853e-16	3.53281e-15
TMUB1	83590	-0.276706	5.10841	28.1919	1.09862e-07	4.80744e-07
TH1L	51497	-0.27663	6.93352	47.3362	5.97977e-12	5.65398e-11
ACN9	57001	-0.27661	2.92055	15.4707	8.37942e-05	0.000216337
C11orf2	738	-0.27653	6.40306	39.5014	3.27824e-10	2.26606e-09
TMC6	11322	-0.276521	5.72592	24.8318	6.25557e-07	2.38805e-06
WDR62	284403	-0.276474	3.76431	17.2529	3.27195e-05	9.08791e-05
SDPR	8436	-0.276376	3.45618	7.73159	0.00542631	0.00995813
POLR2C	5432	-0.276327	6.09377	81.5594	1.70075e-19	5.96238e-18
PPIA	5478	-0.276277	8.184	60.0469	9.26235e-15	1.45662e-13
NT5DC2	64943	-0.276208	5.81475	17.4723	2.91521e-05	8.17329e-05
PSMC3IP	29893	-0.276124	2.72246	21.8081	3.01331e-06	1.01146e-05
CALR	811	-0.276083	10.0992	45.8298	1.28984e-11	1.14772e-10
SCD5	79966	-0.276057	4.35285	10.3555	0.00129093	0.00266754
PPPDE2	27351	-0.27597	3.85697	43.495	4.25047e-11	3.44401e-10
SERPINA1	5265	-0.27594	8.21288	4.83572	0.027876	0.0435918
DNTTIP1	116092	-0.275793	4.96626	57.0006	4.35677e-14	6.14823e-13
MRPL36	64979	-0.275755	4.49769	44.3364	2.76529e-11	2.32532e-10
RPL32	6161	-0.275332	9.75652	38.5319	5.38659e-10	3.59155e-09
CARS2	79587	-0.275274	5.40369	40.086	2.43031e-10	1.71977e-09
TPD52L2	7165	-0.275261	7.23347	68.5895	1.21247e-16	2.71198e-15
TAF1C	9013	-0.275142	5.01374	39.2048	3.81606e-10	2.60981e-09
ZMYND19	116225	-0.274922	4.52057	40.6011	1.86702e-10	1.35889e-09
RPL36AL	6166	-0.274614	7.30155	48.4499	3.38832e-12	3.34863e-11
NCLN	56926	-0.274556	6.29183	50.9118	9.66115e-13	1.06013e-11
XAB2	56949	-0.274525	6.13127	41.2266	1.35562e-10	1.00703e-09
LENG1	79165	-0.27449	3.28964	26.6385	2.453e-07	1.01018e-06
TTC7A	57217	-0.274434	5.29274	33.7998	6.10839e-09	3.35742e-08
PAPLN	89932	-0.274419	3.94772	15.5254	8.14041e-05	0.000210789
HEBP2	23593	-0.274396	6.39222	27.5269	1.54924e-07	6.6233e-07
TBCB	1155	-0.274387	6.17953	41.3161	1.29497e-10	9.64335e-10
HPCAL1	3241	-0.274352	5.36974	36.9124	1.23559e-09	7.67386e-09
ZNHIT1	10467	-0.27425	6.06431	31.5336	1.96015e-08	9.85134e-08
FLNC	2318	-0.274204	3.86989	9.82051	0.00172576	0.00347796
MTHFD2L	441024	-0.274082	3.59038	37.5788	8.77916e-10	5.62077e-09
RPS6	6194	-0.274059	10.5558	32.6406	1.10872e-08	5.83452e-08
CDKN3	1033	-0.273947	3.36942	17.0273	3.68471e-05	0.000101469
PKN1	5585	-0.273928	7.22159	37.6212	8.59066e-10	5.50613e-09
PM20D2	135293	-0.27364	3.9137	8.34766	0.00386184	0.00729385
CAV2	858	-0.273637	5.00772	17.8852	2.34641e-05	6.70754e-05
CDC34	997	-0.273573	5.40298	31.8502	1.66529e-08	8.46834e-08
PSMC1	5700	-0.273538	5.04762	56.3706	6.00226e-14	8.27001e-13
C17orf101	79701	-0.27342	4.3569	41.9416	9.40404e-11	7.17322e-10
MYC	4609	-0.273249	6.86585	14.8181	0.000118391	0.000298048
EPHB2	2048	-0.273223	3.83949	18.4584	1.73651e-05	5.08403e-05
ATP6V1F	9296	-0.273107	6.72275	50.6057	1.12916e-12	1.22044e-11
DDIT4	54541	-0.272957	7.3488	13.1078	0.000294074	0.000688216
MCM10	55388	-0.272858	3.93669	9.81047	0.00173521	0.0034947
GIMAP6	474344	-0.272843	4.53979	22.3722	2.246e-06	7.70391e-06
UXT	8409	-0.272758	5.59367	61.1862	5.19233e-15	8.60815e-14
CFL1	1072	-0.272649	9.91471	68.0366	1.60492e-16	3.5043e-15
RASL12	51285	-0.272448	3.36255	15.6656	7.55855e-05	0.000197015
CCNB1IP1	57820	-0.272426	4.86934	34.1599	5.07648e-09	2.8245e-08
NUDT14	256281	-0.272319	4.2906	23.9949	9.65901e-07	3.54889e-06
RPL23AP82	284942	-0.272298	2.55509	46.3417	9.9329e-12	9.05581e-11
LOC202781	202781	-0.272248	3.73739	26.0171	3.38405e-07	1.35839e-06
ALDH1A1	216	-0.27214	4.71719	11.4815	0.000702926	0.00153467
RNASET2	8635	-0.27211	6.22187	27.318	1.72594e-07	7.30181e-07
CPVL	54504	-0.272016	4.4999	16.9713	3.79495e-05	0.00010434
U2AF1L4	199746	-0.271894	2.83954	34.1678	5.05598e-09	2.81437e-08
PFN1	5216	-0.271838	9.22024	53.9589	2.04729e-13	2.543e-12
MRPL23	6150	-0.27176	5.1061	23.4641	1.27264e-06	4.58234e-06
MYL6	4637	-0.271715	9.67952	53.088	3.18938e-13	3.84729e-12
DDIT3	1649	-0.271613	4.25589	28.4971	9.38409e-08	4.17203e-07
CYGB	114757	-0.271607	4.07014	17.9957	2.214e-05	6.35725e-05
LRRC33	375387	-0.271578	2.83978	26.4812	2.66117e-07	1.08967e-06
PROCR	10544	-0.271536	3.70561	25.9054	3.58558e-07	1.43224e-06
FGFR3	2261	-0.271468	5.0842	5.91723	0.0149935	0.0249654
PUS1	80324	-0.271241	4.32293	30.6754	3.05014e-08	1.48266e-07
IDH3G	3421	-0.271239	5.75652	54.1557	1.85216e-13	2.32661e-12
RPP21	79897	-0.27121	4.35474	27.2371	1.79976e-07	7.58527e-07
S100A10	6281	-0.271062	7.75077	17.3488	3.11098e-05	8.68222e-05
C19orf62	29086	-0.270827	6.12819	70.7085	4.14105e-17	1.00928e-15
COMMD4	54939	-0.270716	5.79885	35.1196	3.10063e-09	1.80305e-08
WDR85	92715	-0.270698	4.1434	43.6255	3.97629e-11	3.24549e-10
POP5	51367	-0.270677	4.11551	46.6885	8.3214e-12	7.70139e-11
SLC25A39	51629	-0.270438	7.36713	40.561	1.90568e-10	1.38292e-09
AACS	65985	-0.27043	5.91955	36.3728	1.62962e-09	9.87536e-09
SCARB1	949	-0.270339	6.593	18.9731	1.32572e-05	3.96969e-05
GPC1	2817	-0.270322	6.5177	20.2245	6.88636e-06	2.16872e-05
NR1H3	10062	-0.269994	4.70981	32.9089	9.65812e-09	5.12433e-08
KLHL17	339451	-0.26998	2.65311	21.9543	2.79217e-06	9.4007e-06
RGS19	10287	-0.269806	4.33284	40.5981	1.86989e-10	1.36017e-09
GPX4	2879	-0.269623	7.69416	29.876	4.6059e-08	2.16078e-07
PDXK	8566	-0.269618	7.25708	28.8119	7.97587e-08	3.59031e-07
SKA3	221150	-0.26961	3.55144	13.9186	0.000190896	0.000462681
NSUN5	55695	-0.26957	5.14961	40.1218	2.38616e-10	1.69048e-09
NDN	4692	-0.269404	3.96005	17.7991	2.45496e-05	6.98846e-05
STK17A	9263	-0.269372	4.99326	40.47	1.99657e-10	1.44118e-09
ZBTB8OS	339487	-0.269318	3.36073	57.1929	3.95102e-14	5.61448e-13
DOCK11	139818	-0.269296	4.28785	17.1335	3.48428e-05	9.63612e-05
DUT	1854	-0.269238	5.75482	57.8181	2.87508e-14	4.16292e-13
SIRT6	51548	-0.269038	3.98012	34.808	3.63884e-09	2.08043e-08
ORAOV1	220064	-0.268859	4.36755	19.4449	1.03546e-05	3.16169e-05
CTSH	1512	-0.268397	6.99548	30.4387	3.44581e-08	1.65787e-07
CHN1	1123	-0.268358	3.9401	19.7818	8.68046e-06	2.69011e-05
APOL4	80832	-0.268168	3.89259	11.9141	0.000557101	0.00123975
HCP5	10866	-0.268103	5.56025	13.6044	0.000225653	0.000540497
BYSL	705	-0.268026	5.03202	27.6011	1.49092e-07	6.39378e-07
C8orf55	51337	-0.26802	6.09815	22.204	2.45167e-06	8.33458e-06
GLI4	2738	-0.26793	3.27032	12.7619	0.000353742	0.000815226
DHCR7	1717	-0.267767	6.74591	15.4437	8.5e-05	0.000219001
LGALS9	3965	-0.267616	6.18961	17.9987	2.21059e-05	6.34896e-05
C16orf55	124045	-0.267552	3.1622	40.4911	1.97518e-10	1.42996e-09
TPCN2	219931	-0.267394	4.20898	25.5843	4.23474e-07	1.66545e-06
GSS	2937	-0.267376	6.10332	40.4897	1.97659e-10	1.43013e-09
GALNT14	79623	-0.267228	3.26888	5.7262	0.0167137	0.0274743
C15orf61	145853	-0.267104	2.75111	43.0481	5.34096e-11	4.24329e-10
INPP1	3628	-0.266973	3.50756	31.1064	2.44259e-08	1.20748e-07
NCS1	23413	-0.266792	4.95351	19.2767	1.1308e-05	3.42119e-05
LEPREL2	10536	-0.266783	5.43876	14.093	0.000173986	0.000424132
TYRO3	7301	-0.266463	3.5905	22.2277	2.42157e-06	8.24373e-06
GLTPD1	80772	-0.266443	5.1799	30.8086	2.84774e-08	1.39035e-07
SARS2	54938	-0.266246	4.20665	37.417	9.53893e-10	6.05965e-09
NXT1	29107	-0.266151	4.39854	41.6986	1.06487e-10	8.05729e-10
NPR1	4881	-0.265953	3.33783	13.2734	0.000269193	0.000635334
SNAPC2	6618	-0.265943	4.97714	29.6307	5.22691e-08	2.42699e-07
ELMO3	79767	-0.265887	5.06422	18.3021	1.88502e-05	5.48994e-05
ATF5	22809	-0.265777	5.91244	35.7629	2.2285e-09	1.32165e-08
RFXANK	8625	-0.26571	5.66505	31.1378	2.40343e-08	1.19149e-07
FTHL3	2498	-0.265682	4.07578	23.9366	9.95634e-07	3.64718e-06
PSMA3	5684	-0.265394	6.33251	53.7092	2.32473e-13	2.85859e-12
TMEM222	84065	-0.265379	5.46111	57.6603	3.11534e-14	4.48953e-13
SOCS3	9021	-0.265177	6.19421	14.3006	0.000155819	0.000383051
PML	5371	-0.265039	6.46896	46.0432	1.15673e-11	1.03682e-10
CAPN12	147968	-0.264775	2.72377	13.7887	0.000204563	0.000493071
BTNL9	153579	-0.264716	2.73803	8.02226	0.00462058	0.00859423
MLF1IP	79682	-0.264607	4.99095	19.8689	8.29389e-06	2.57487e-05
MRPL14	64928	-0.264459	5.74259	30.3742	3.56236e-08	1.70722e-07
CSNK2A2	1459	-0.264339	4.57064	59.2708	1.37403e-14	2.10404e-13
AMDHD2	51005	-0.264337	4.10339	23.8716	1.02979e-06	3.76216e-06
CTSB	1508	-0.264168	10.0449	41.8096	1.00609e-10	7.63618e-10
PLAC2	257000	-0.26408	4.37518	5.35586	0.0206528	0.0332614
SNAI2	6591	-0.264001	4.64275	15.6276	7.71203e-05	0.000200631
PSMD9	5715	-0.263969	5.5942	70.9542	3.65609e-17	9.05512e-16
EFEMP2	30008	-0.263887	5.75389	21.0743	4.41808e-06	1.43497e-05
TSPYL2	64061	-0.263867	4.94802	34.3147	4.68818e-09	2.63119e-08
SOD1	6647	-0.263702	7.92468	40.9738	1.54283e-10	1.13782e-09
PSMC3	5702	-0.263538	6.94471	56.7229	5.01761e-14	7.01606e-13
CAPN5	726	-0.263514	3.6646	15.0008	0.000107466	0.000272406
TPPP3	51673	-0.263477	4.44564	8.64389	0.0032816	0.00627252
DVL1	1855	-0.263415	5.85043	27.5268	1.54932e-07	6.6233e-07
AVEN	57099	-0.26337	3.40195	43.593	4.04286e-11	3.29104e-10
PROSC	11212	-0.263351	6.25866	18.476	1.7206e-05	5.04349e-05
MB	4151	-0.263153	4.87088	11.394	0.000736806	0.00160318
C16orf57	79650	-0.26301	5.41258	36.516	1.51422e-09	9.23552e-09
FAM128A	653784	-0.262886	5.24616	14.7626	0.000121928	0.000305821
TRAPPC6A	79090	-0.262827	4.8948	21.9606	2.78303e-06	9.37251e-06
WDR34	89891	-0.262793	6.6758	30.3974	3.51996e-08	1.68889e-07
SKA1	220134	-0.262775	3.23795	11.3837	0.000740926	0.00161102
BMP1	649	-0.262759	5.47575	20.2803	6.68861e-06	2.1146e-05
SLC4A3	6508	-0.262669	3.56741	14.1531	0.000168524	0.000411883
CLN6	54982	-0.262513	5.80337	49.8274	1.67887e-12	1.76772e-11
CPE	1363	-0.262484	6.99462	10.8929	0.00096535	0.00204959
TIGD5	84948	-0.262392	3.67538	21.3529	3.82034e-06	1.25718e-05
CLDN15	24146	-0.262347	2.64568	25.6627	4.06609e-07	1.60531e-06
TCEB2	6923	-0.26233	7.0811	22.6496	1.94399e-06	6.7379e-06
APOBEC3F	200316	-0.262329	3.39095	22.533	2.06567e-06	7.12933e-06
AQP1	358	-0.262265	7.46119	14.7755	0.000121101	0.000304182
HSPD1	3329	-0.262244	8.80774	35.5233	2.52013e-09	1.4831e-08
ATP5L	10632	-0.262217	7.06051	49.6243	1.86191e-12	1.94372e-11
C21orf56	84221	-0.262191	3.28293	11.9265	0.000553414	0.00123266
C1orf159	54991	-0.26208	3.54741	22.7803	1.81617e-06	6.33254e-06
COX6A1	1337	-0.262065	7.15108	34.6147	4.01858e-09	2.28155e-08
VGLL3	389136	-0.261898	4.04479	11.6641	0.000637195	0.00140217
ST3GAL2	6483	-0.261885	4.45888	34.8878	3.49271e-09	2.00438e-08
C16orf80	29105	-0.261862	4.76348	61.9783	3.47258e-15	5.99253e-14
EIF5A	1984	-0.261775	8.34043	43.3864	4.49294e-11	3.62129e-10
CSRP2	1466	-0.261735	4.05038	10.6057	0.00112742	0.00235876
SHFM1	7979	-0.261556	6.57655	30.832	2.81353e-08	1.37474e-07
SNX8	29886	-0.261515	4.48729	40.6351	1.83483e-10	1.33626e-09
BCAP31	10134	-0.261341	8.34122	46.653	8.47389e-12	7.82476e-11
VWA1	64856	-0.261301	6.72501	20.5496	5.81063e-06	1.8509e-05
PARK7	11315	-0.261201	7.78513	59.9968	9.50098e-15	1.49223e-13
NDUFB8	4714	-0.261145	6.02007	43.1395	5.09717e-11	4.06809e-10
RASA4P	401331	-0.261028	2.82395	17.8275	2.41865e-05	6.89472e-05
LPCAT2	54947	-0.260946	4.58723	21.6172	3.32846e-06	1.10903e-05
PTPN6	5777	-0.260818	5.82795	43.9059	3.44551e-11	2.84261e-10
MFRP	83552	-0.260775	5.02151	14.5479	0.000136641	0.000339796
STUB1	10273	-0.260723	6.65806	29.9391	4.45836e-08	2.09881e-07
ENG	2022	-0.260547	7.17852	35.7426	2.25189e-09	1.33423e-08
INO80C	125476	-0.260527	3.52651	49.2475	2.25623e-12	2.32031e-11
MAD2L1	4085	-0.260476	4.63388	17.5623	2.78051e-05	7.83138e-05
SELK	58515	-0.260239	4.82099	61.0445	5.58002e-15	9.16397e-14
LOC442454	442454	-0.260081	3.1075	29.2483	6.36709e-08	2.91877e-07
QPCTL	54814	-0.260045	3.9752	32.6233	1.11864e-08	5.87661e-08
NINJ2	4815	-0.260012	2.77528	18.0908	2.10614e-05	6.0775e-05
SGK1	6446	-0.26	5.8852	18.5397	1.66405e-05	4.89297e-05
AHCY	191	-0.259934	7.90138	39.7189	2.93271e-10	2.04221e-09
LDOC1	23641	-0.259859	5.95917	17.1205	3.50812e-05	9.69546e-05
TCEA2	6919	-0.259833	4.36268	21.8797	2.90283e-06	9.75182e-06
C1orf59	113802	-0.259824	4.27358	13.4573	0.000244058	0.000580643
PRMT1	3276	-0.2598	6.87512	44.9419	2.02971e-11	1.74148e-10
MICAL1	64780	-0.259759	5.07029	25.5763	4.25232e-07	1.67129e-06
CISD3	284106	-0.259715	5.96668	16.5228	4.80675e-05	0.000130026
FAM64A	54478	-0.259696	2.97822	10.2913	0.00133657	0.00275302
HSF4	3299	-0.25963	2.66873	10.1339	0.00145567	0.00298178
IGFBP2	3485	-0.259506	7.44447	8.55449	0.00344671	0.00656555
LEPRE1	64175	-0.259445	5.73881	27.3755	1.6754e-07	7.10276e-07
DBI	1622	-0.259436	7.55014	20.8512	4.96379e-06	1.59905e-05
TIMM17B	10245	-0.259384	5.46482	31.604	1.89036e-08	9.52969e-08
PRELP	5549	-0.25914	6.0801	7.44321	0.00636762	0.0115129
ISLR	3671	-0.259076	7.41541	15.0321	0.000105696	0.000268296
UFD1L	7353	-0.259033	5.88331	61.8974	3.61825e-15	6.20887e-14
C19orf56	51398	-0.258974	6.80788	53.5009	2.58469e-13	3.15605e-12
RPL3	6122	-0.258951	10.8408	38.5526	5.32976e-10	3.55754e-09
PSMB6	5694	-0.258902	6.3989	49.4753	2.00882e-12	2.08497e-11
TBX1	6899	-0.258875	3.17502	5.22556	0.0222573	0.035532
SERTAD1	29950	-0.258776	4.5683	30.9085	2.70483e-08	1.32693e-07
VPS28	51160	-0.258694	7.06548	26.4829	2.65887e-07	1.08946e-06
JUND	3727	-0.258595	7.24659	21.1778	4.18591e-06	1.36645e-05
FBXO17	115290	-0.258586	3.22401	10.738	0.00104958	0.00221141
GJA4	2701	-0.258518	3.78697	19.6759	9.17516e-06	2.8298e-05
MAD1L1	8379	-0.258371	4.52707	37.9336	7.31924e-10	4.76335e-09
NDUFAF2	91942	-0.258361	3.12621	40.2968	2.18168e-10	1.55919e-09
SSU72	29101	-0.258155	7.10166	57.9659	2.66707e-14	3.88472e-13
SLC4A5	57835	-0.258139	3.90187	36.5588	1.48132e-09	9.04388e-09
UNC93B1	81622	-0.258035	5.65539	25.626	4.14426e-07	1.63354e-06
TNFAIP3	7128	-0.25788	5.42648	16.4084	5.10574e-05	0.000137536
MRP63	78988	-0.25786	5.36656	41.9865	9.19059e-11	7.02911e-10
CEBPA	1050	-0.257853	5.11158	18.3001	1.88702e-05	5.49444e-05
ALDH3B1	221	-0.257852	3.98487	17.5083	2.86058e-05	8.03286e-05
B3GNT9	84752	-0.257782	4.25341	28.2925	1.04297e-07	4.5935e-07
HJURP	55355	-0.25768	4.13568	12.7111	0.000363491	0.000836119
C18orf54	162681	-0.25765	2.78563	17.3247	3.15062e-05	8.78483e-05
PSMB5	5693	-0.257584	6.96626	48.72	2.95247e-12	2.95126e-11
FAM118A	55007	-0.257527	4.14261	37.6418	8.50031e-10	5.45658e-09
CFDP1	10428	-0.257405	5.47497	41.5996	1.12018e-10	8.42375e-10
NAGK	55577	-0.257327	6.20881	49.097	2.43608e-12	2.47966e-11
CPAMD8	27151	-0.257229	3.7422	6.41909	0.01129	0.0193032
CPNE2	221184	-0.257004	4.84057	32.3912	1.26055e-08	6.53231e-08
SIK1	150094	-0.256922	6.31005	11.9931	0.00053397	0.00119348
RUVBL2	10856	-0.256892	6.66901	39.1103	4.00517e-10	2.72695e-09
NCALD	83988	-0.256884	5.28893	7.51041	0.00613436	0.0111306
PRUNE2	158471	-0.256846	3.38853	7.74248	0.00539365	0.00990266
PLEKHO2	80301	-0.256818	5.6776	36.7398	1.34998e-09	8.29585e-09
SMARCB1	6598	-0.256676	6.37016	61.834	3.73663e-15	6.38515e-14
C1S	716	-0.256519	8.6163	12.7785	0.000350626	0.000808501
TTYH2	94015	-0.256421	3.19158	16.4816	4.91245e-05	0.000132533
C3	718	-0.256319	9.14509	10.8766	0.000973889	0.00206508
CDK1	983	-0.256167	5.74034	14.5955	0.000133234	0.000331932
C13orf33	84935	-0.25615	3.19941	9.20196	0.00241756	0.00472958
LONP1	9361	-0.256018	6.60056	38.9911	4.2575e-10	2.8875e-09
HEXIM2	124790	-0.256015	3.19587	14.265	0.000158787	0.000389844
RFNG	5986	-0.255708	5.32915	30.2646	3.76935e-08	1.79797e-07
ZNF581	51545	-0.255708	4.5229	30.8556	2.77955e-08	1.36073e-07
MPP1	4354	-0.255673	4.4099	27.7919	1.35088e-07	5.82792e-07
MMAB	326625	-0.255613	4.90503	38.0048	7.05718e-10	4.60259e-09
TOMM22	56993	-0.255523	6.08109	60.7226	6.571e-15	1.06204e-13
C1orf123	54987	-0.255509	4.88318	72.3178	1.8319e-17	4.80972e-16
PTRF	284119	-0.255293	8.15308	21.6887	3.2068e-06	1.07054e-05
PRDX2	7001	-0.255119	7.94176	37.1961	1.06829e-09	6.72353e-09
CHCHD8	51287	-0.255016	5.59998	32.2615	1.3476e-08	6.9481e-08
PTMS	5763	-0.255005	8.41694	18.2498	1.93744e-05	5.62253e-05
ETS2	2114	-0.254788	5.87737	23.6127	1.17808e-06	4.26592e-06
EMG1	10436	-0.254579	5.08621	36.2646	1.72262e-09	1.04106e-08
KLHL21	9903	-0.254462	5.84357	29.0696	6.98254e-08	3.17235e-07
PITPNM2	57605	-0.254441	3.48117	15.8557	6.83588e-05	0.000179942
MRPL51	51258	-0.254377	6.66459	41.616	1.11078e-10	8.35815e-10
CLDN11	5010	-0.254361	3.14339	7.35859	0.00667432	0.0119842
IGFBP3	3486	-0.254275	7.373	16.043	6.19195e-05	0.000164657
LOC399959	399959	-0.254051	3.50002	13.6814	0.00021659	0.000520318
CDKN1C	1028	-0.253948	3.77395	13.02	0.000308183	0.000718214
SAT1	6303	-0.25393	7.88816	25.0608	5.55507e-07	2.14067e-06
SNTB1	6641	-0.253889	4.28811	13.222	0.000276684	0.000651131
MRPL15	29088	-0.253789	5.90254	27.1077	1.92433e-07	8.07691e-07
SLC2A4RG	56731	-0.253484	6.59974	22.8837	1.72104e-06	6.0335e-06
RPS2	6187	-0.253358	9.69334	29.0299	7.12699e-08	3.23317e-07
RPL12	6136	-0.253353	9.23825	30.5748	3.21236e-08	1.55533e-07
DHODH	1723	-0.25329	2.90078	33.4883	7.16932e-09	3.89678e-08
IRF7	3665	-0.253014	5.52861	14.6049	0.000132571	0.00033043
SPG7	6687	-0.252884	5.76548	58.9265	1.63669e-14	2.47221e-13
MTSS1L	92154	-0.252763	5.91468	18.7084	1.52307e-05	4.5044e-05
SH3TC1	54436	-0.252646	3.9401	22.797	1.80044e-06	6.28844e-06
SPRY2	10253	-0.252308	3.74136	13.2014	0.000279738	0.000657686
LSMD1	84316	-0.252307	4.93669	20.274	6.7107e-06	2.12104e-05
TRNAU1AP	54952	-0.252295	3.99728	60.4303	7.62318e-15	1.21921e-13
SNRPB	6628	-0.252261	7.5272	32.087	1.47422e-08	7.55641e-08
FGF2	2247	-0.252219	3.65874	5.87601	0.0153486	0.0254872
SSNA1	8636	-0.252115	5.70776	27.227	1.80911e-07	7.61944e-07
NPTXR	23467	-0.2521	5.17272	9.85739	0.00169151	0.00341632
NR2C1	7181	-0.252076	3.95192	55.2385	1.06755e-13	1.40144e-12
PSMA6	5687	-0.252069	7.20691	46.3528	9.87673e-12	9.01132e-11
SERPING1	710	-0.251991	8.28021	19.5846	9.62398e-06	2.95778e-05
SMPDL3A	10924	-0.251748	3.82455	17.8147	2.43496e-05	6.93477e-05
C8orf30A	51236	-0.251734	5.70994	24.6524	6.8659e-07	2.59753e-06
MRPS18A	55168	-0.251698	5.31644	46.2238	1.05485e-11	9.53891e-11
TNFRSF18	8784	-0.251591	3.32031	6.35539	0.0117026	0.0199305
ATG4B	23192	-0.25157	5.60334	53.9955	2.00954e-13	2.50374e-12
VDAC2	7417	-0.251536	6.3522	55.6871	8.49761e-14	1.13875e-12
ORC1L	4998	-0.25153	2.91521	10.7367	0.00105033	0.00221259
C11orf31	280636	-0.251526	6.01849	32.3225	1.30595e-08	6.7476e-08
OASL	8638	-0.25145	4.50805	6.80593	0.00908554	0.015817
ARHGDIA	396	-0.251436	8.39639	44.2795	2.84677e-11	2.39219e-10
NRN1	51299	-0.251391	3.81115	11.1672	0.000832571	0.00179056
SPATA2L	124044	-0.251254	3.75568	21.4529	3.62626e-06	1.19782e-05
C21orf2	755	-0.251196	4.38574	23.1356	1.50967e-06	5.35074e-06
REEP4	80346	-0.25117	4.94688	25.7232	3.94056e-07	1.5615e-06
CBFB	865	-0.250937	5.82216	49.5228	1.96084e-12	2.04004e-11
FAM127A	8933	-0.2509	6.21356	32.6498	1.10352e-08	5.80964e-08
CCDC72	51372	-0.2509	6.19195	34.0929	5.25423e-09	2.91809e-08
TMEM51	55092	-0.250817	4.19189	32.5288	1.17438e-08	6.13778e-08
TMEM223	79064	-0.250803	4.12953	38.64	5.09644e-10	3.40924e-09
GGH	8836	-0.25075	5.21477	8.95804	0.00276252	0.00535818
ANXA2	302	-0.250706	9.5754	34.2505	4.84551e-09	2.70955e-08
U2AF1	7307	-0.250698	6.41904	46.6741	8.38279e-12	7.75234e-11
PRKX	5613	-0.250659	5.23329	11.4862	0.000701153	0.00153107
GUSB	2990	-0.25055	7.08221	23.125	1.51806e-06	5.37426e-06
C21orf33	8209	-0.25053	6.65824	53.5214	2.55793e-13	3.1265e-12
IFI35	3430	-0.250448	5.48387	15.7392	7.2702e-05	0.000190147
CPNE1	8904	-0.250429	7.09704	22.7262	1.86802e-06	6.50406e-06
CPXM2	119587	-0.250279	5.11001	10.7507	0.00104238	0.00219738
DSCC1	79075	-0.250088	3.63531	13.4716	0.000242201	0.000576634
IRAK1	3654	-0.249995	7.26571	25.0726	5.52116e-07	2.12827e-06
FAM195A	84331	-0.249987	4.77791	14.4907	0.00014085	0.000348975
PSMA5	5686	-0.24997	6.66017	57.2231	3.89073e-14	5.53524e-13
ZNRF3	84133	-0.249926	4.55508	15.351	8.92722e-05	0.000228982
DAPK3	1613	-0.249905	5.78071	29.4248	5.81278e-08	2.68071e-07
QTRT1	81890	-0.249748	4.82561	21.6696	3.23881e-06	1.07975e-05
ACTA2	59	-0.249599	8.66917	14.0833	0.000174892	0.000426085
FBXO27	126433	-0.24949	3.30926	9.03668	0.00264615	0.00514742
C1orf212	113444	-0.249446	5.01474	77.9176	1.07428e-18	3.4772e-17
CNPY3	10695	-0.249381	6.38821	39.5125	3.25971e-10	2.25453e-09
SBF1	6305	-0.249375	6.0531	30.4775	3.37769e-08	1.62829e-07
OPTN	10133	-0.249317	6.6496	26.6601	2.42574e-07	1.00098e-06
FAM127C	441518	-0.249159	4.59582	18.7193	1.51445e-05	4.48e-05
MDFI	4188	-0.248974	5.24388	5.66594	0.0172974	0.0283387
PSMC5	5705	-0.248967	7.34983	29.7734	4.85609e-08	2.26858e-07
PDRG1	81572	-0.248818	5.19553	30.2108	3.87551e-08	1.8443e-07
RHOG	391	-0.248799	5.84868	52.6931	3.89957e-13	4.62766e-12
CCDC34	91057	-0.248768	4.37026	23.2285	1.43847e-06	5.12513e-06
NUPR1	26471	-0.248732	7.34299	13.2983	0.000265644	0.000627928
MRPL37	51253	-0.248671	6.49039	42.4144	7.38447e-11	5.72916e-10
PTOV1	53635	-0.248667	7.00189	30.7644	2.91331e-08	1.41953e-07
MRPS11	64963	-0.24857	4.99249	53.2582	2.92464e-13	3.5499e-12
SNRPC	6631	-0.248566	6.22026	41.9537	9.34607e-11	7.14236e-10
TGM2	7052	-0.248503	6.70434	12.3108	0.000450335	0.00102034
SNRPN	6638	-0.248499	6.35079	19.431	1.04298e-05	3.17989e-05
BAIAP2	10458	-0.24837	6.25409	22.8475	1.7538e-06	6.14309e-06
SLC2A11	66035	-0.248316	3.08072	34.7217	3.80358e-09	2.1635e-08
USE1	55850	-0.248299	4.0094	27.4895	1.57946e-07	6.74275e-07
DYNLRB1	83658	-0.248266	7.03766	31.9632	1.5712e-08	8.02659e-08
QPCT	25797	-0.248191	4.09912	8.15953	0.00428354	0.00802958
SERPINB9	5272	-0.248162	4.07538	17.0559	3.62952e-05	0.000100016
DPP7	29952	-0.248072	6.81148	19.3739	1.07464e-05	3.26663e-05
TMBIM1	64114	-0.248039	7.20599	45.4451	1.56982e-11	1.37093e-10
ZDHHC12	84885	-0.247883	5.32514	28.9682	7.35761e-08	3.33285e-07
TMEM70	54968	-0.247867	5.07167	36.688	1.38632e-09	8.50209e-09
TLE4	7091	-0.247724	3.76948	15.6985	7.42828e-05	0.000193991
ATP5O	539	-0.247691	7.22601	54.6747	1.42223e-13	1.824e-12
LSM6	11157	-0.247655	3.4655	51.3364	7.78195e-13	8.70312e-12
RPL34	6164	-0.247417	8.59621	28.3133	1.03185e-07	4.54782e-07
SYK	6850	-0.247405	5.33866	19.816	8.52643e-06	2.64505e-05
GNB2L1	10399	-0.247381	10.2184	43.793	3.65001e-11	2.99517e-10
MXRA7	439921	-0.247298	6.64941	25.0816	5.49536e-07	2.12033e-06
TSEN34	79042	-0.247157	6.08089	43.2079	4.92209e-11	3.94638e-10
SULT1A1	6817	-0.247118	4.86213	12.3653	0.000437381	0.000993384
POR	5447	-0.247117	6.5611	30.8362	2.80752e-08	1.37235e-07
GIPC1	10755	-0.247065	6.87453	27.0166	2.01713e-07	8.44034e-07
ABHD8	79575	-0.247024	4.00081	26.8122	2.24212e-07	9.31807e-07
STK17B	9262	-0.246997	5.65779	22.6916	1.90193e-06	6.6052e-06
GNL1	2794	-0.246958	5.86337	38.4408	5.64395e-10	3.7387e-09
C6orf203	51250	-0.246954	3.89169	20.8043	5.08689e-06	1.63655e-05
PEMT	10400	-0.246853	4.12372	26.1062	3.23148e-07	1.30314e-06
RP9	6100	-0.246802	3.12791	34.9778	3.33486e-09	1.92553e-08
GLIPR1	11010	-0.246766	5.01625	19.7032	9.04508e-06	2.7932e-05
RALY	22913	-0.24675	7.39122	44.1931	2.97522e-11	2.48871e-10
RPS6KA3	6197	-0.246738	5.45286	18.4133	1.77815e-05	5.19724e-05
PYCR1	5831	-0.246702	7.15778	21.7973	3.03021e-06	1.01574e-05
RPL35A	6165	-0.246677	9.09944	32.2951	1.32445e-08	6.84028e-08
MRPS28	28957	-0.246599	4.17367	30.5423	3.26668e-08	1.57851e-07
C21orf57	54059	-0.246481	3.27354	22.975	1.64121e-06	5.76852e-06
TALDO1	6888	-0.246214	7.55931	37.8513	7.63462e-10	4.95542e-09
HSPA6	3310	-0.246118	4.05829	7.59009	0.005869	0.010701
FCGR2A	2212	-0.245914	5.61769	21.1651	4.21369e-06	1.37442e-05
MRPL18	29074	-0.245779	5.59398	44.9857	1.98481e-11	1.70654e-10
ISYNA1	51477	-0.245667	6.19747	14.0133	0.000181525	0.000441192
ARSI	340075	-0.245609	2.49207	9.03885	0.00264301	0.00514269
CDC25A	993	-0.245581	3.23663	10.2959	0.00133326	0.00274759
SDHB	6390	-0.245564	6.09988	78.1433	9.58286e-19	3.10998e-17
RPF2	84154	-0.245541	4.51026	28.6625	8.61552e-08	3.85838e-07
PREP	5550	-0.245539	5.70892	28.739	8.28189e-08	3.71849e-07
PDLIM2	64236	-0.24553	4.80003	22.9859	1.63191e-06	5.74244e-06
COX7B	1349	-0.245525	6.4464	38.1033	6.70965e-10	4.38528e-09
HDDC3	374659	-0.245434	4.04669	30.7087	2.99814e-08	1.45854e-07
LRRC28	123355	-0.245355	3.18165	33.8224	6.03802e-09	3.32471e-08
NDUFA3	4696	-0.245303	5.40207	19.9335	8.01845e-06	2.49443e-05
PGP	283871	-0.245299	4.71237	27.4215	1.63604e-07	6.95757e-07
AFG3L1	172	-0.245285	3.64927	35.8014	2.18495e-09	1.29898e-08
TRMT2A	27037	-0.245148	5.02897	30.2948	3.71126e-08	1.77234e-07
RAB4B	53916	-0.245018	4.76892	29.6855	5.08147e-08	2.36574e-07
HIC1	3090	-0.245006	3.20443	13.7561	0.00020814	0.000501595
CYP7B1	9420	-0.244708	2.62915	9.0892	0.00257123	0.00501019
C4orf52	389203	-0.244681	4.06523	42.5135	7.01969e-11	5.45654e-10
KIAA0895L	653319	-0.244668	3.75663	22.8649	1.73798e-06	6.08939e-06
ATP5G3	518	-0.244617	7.30994	51.9991	5.55247e-13	6.36686e-12
RPL23A	6147	-0.244552	8.11335	26.3012	2.92107e-07	1.18775e-06
C19orf6	91304	-0.244491	6.55534	31.5189	1.97509e-08	9.91725e-08
RPS25	6230	-0.244467	8.62819	33.3944	7.52388e-09	4.06782e-08
RCC1	1104	-0.244399	5.75046	23.9386	9.94568e-07	3.64437e-06
PLSCR1	5359	-0.244366	5.73702	17.689	2.60126e-05	7.37144e-05
TXNRD2	10587	-0.244331	4.61187	23.151	1.49768e-06	5.31289e-06
RRAGD	58528	-0.244314	4.14238	10.827	0.0010003	0.00211339
ITGA7	3679	-0.244229	3.85572	8.15721	0.00428904	0.00803866
POLD2	5425	-0.24422	6.80285	34.9932	3.3086e-09	1.91127e-08
DNAJB2	3300	-0.244148	6.86475	37.8381	7.68646e-10	4.98377e-09
SGTA	6449	-0.243817	6.50271	50.4483	1.22346e-12	1.31654e-11
PTPMT1	114971	-0.243732	5.51228	51.6072	6.77912e-13	7.65153e-12
IKBIP	121457	-0.243687	4.19982	47.0592	6.88746e-12	6.43527e-11
FBXO31	79791	-0.243458	4.92176	61.0414	5.58884e-15	9.16614e-14
COMMD6	170622	-0.243356	6.00952	34.9645	3.35774e-09	1.93509e-08
PTGIS	5740	-0.243284	4.80275	8.90708	0.00284067	0.00549583
UST	10090	-0.24328	3.22472	9.96556	0.00159496	0.00323836
CAPZB	832	-0.243261	8.07177	79.1197	5.84572e-19	1.93827e-17
C8orf59	401466	-0.243202	5.37899	24.8655	6.14734e-07	2.35187e-06
TMEM132A	54972	-0.243128	6.84079	11.8434	0.000578671	0.00128471
NSUN5P2	260294	-0.243094	4.04371	13.6432	0.000221038	0.000530066
OSTF1	26578	-0.243081	5.45423	70.1566	5.4778e-17	1.30391e-15
RPL24	6152	-0.243035	8.93934	31.8156	1.69527e-08	8.60414e-08
AEN	64782	-0.242978	4.84852	43.0987	5.20459e-11	4.14032e-10
PPA1	5464	-0.242926	7.37262	36.1487	1.82818e-09	1.09969e-08
SYNC	81493	-0.242273	4.4517	8.69805	0.00318551	0.00610697
EXOSC5	56915	-0.242155	4.66571	26.8714	2.17457e-07	9.06192e-07
ANKRD54	129138	-0.242086	4.61511	48.2273	3.79563e-12	3.71516e-11
LSM2	57819	-0.242048	5.40385	34.0795	5.29064e-09	2.93432e-08
UROD	7389	-0.242041	5.85495	55.335	1.01641e-13	1.34586e-12
NELF	26012	-0.242006	5.68242	27.5458	1.5342e-07	6.56556e-07
ZFYVE28	57732	-0.241996	3.09123	18.901	1.37681e-05	4.10959e-05
MID1	4281	-0.241827	3.9221	6.97698	0.0082565	0.0145036
TREX1	11277	-0.241814	4.43064	25.1898	5.19552e-07	2.01608e-06
[truncated: 10,236 more rows]

## Sheet: significant genes
		logFC	logCPM	LR	PValue	FDR
MMP9	4318	-1.88352	7.80174	188.354	7.27183e-43	2.17002e-40
KRT14	3861	-1.64359	7.85628	83.2371	7.27789e-20	2.72501e-18
LCN2	3934	-1.54846	4.87705	77.6077	1.25677e-18	4.03584e-17
MGC29506	51237	-1.43116	4.77873	135.095	3.14731e-31	4.14058e-29
CD52	1043	-1.39933	4.86491	177.839	1.43652e-40	3.31619e-38
DHRS2	10202	-1.39917	7.52508	50.3684	1.27431e-12	1.37005e-11
CD79A	973	-1.28768	3.90812	89.6563	2.83346e-21	1.32825e-19
PTGDS	5730	-1.28465	4.68923	116.854	3.0899e-27	2.93061e-25
KRT16	3868	-1.25653	6.19996	40.3605	2.11165e-10	1.5162e-09
PTPRCAP	5790	-1.20033	3.72938	134.912	3.45212e-31	4.49326e-29
CLDN8	9073	-1.1902	3.47051	82.8277	8.95266e-20	3.29927e-18
LTB	4050	-1.1676	3.56768	88.6621	4.68351e-21	2.14617e-19
CCL19	6363	-1.16569	4.54652	67.1677	2.49368e-16	5.18881e-15
LOC96610	96610	-1.14526	10.3565	71.9943	2.15825e-17	5.54751e-16
KRT6B	3854	-1.11483	6.40497	35.2746	2.86338e-09	1.67224e-08
KRT10	3858	-1.10506	5.48993	133.158	8.34897e-31	1.05309e-28
RARRES1	5918	-1.09018	6.10656	62.792	2.29731e-15	4.07356e-14
SERHL2	253190	-1.08911	5.58438	51.4548	7.32646e-13	8.25408e-12
NKG7	4818	-1.08812	2.97697	114.478	1.02394e-26	9.41947e-25
CD3D	915	-1.05511	2.80566	104.851	1.3166e-24	9.70399e-23
CXCL9	4283	-1.03454	6.96015	68.1149	1.54237e-16	3.38796e-15
POU2AF1	5450	-1.01579	3.40229	66.1729	4.13059e-16	8.29848e-15
CD27	939	-1.00533	3.26507	96.3287	9.73074e-23	5.79173e-21
KRT81	3887	-1.00392	6.61895	27.3558	1.69253e-07	7.16793e-07
ACAP1	9744	-0.997583	3.11602	98.3094	3.57862e-23	2.29238e-21
APLP1	333	-0.989108	4.05786	64.806	8.26473e-16	1.56289e-14
MMP1	4312	-0.979872	5.31978	39.0833	4.06098e-10	2.75881e-09
PTN	5764	-0.977658	4.95767	61.0916	5.44812e-15	8.97143e-14
GZMK	3003	-0.968445	3.17451	73.7313	8.9508e-18	2.51754e-16
SERHL	94009	-0.965015	4.63627	78.9266	6.44593e-19	2.13151e-17
ADAMDEC1	27299	-0.955921	3.3933	59.7071	1.10081e-14	1.71354e-13
CRYAB	1410	-0.952855	6.26542	55.913	7.57501e-14	1.0275e-12
MRC1	4360	-0.951061	3.78049	77.5933	1.26598e-18	4.05477e-17
KRT17	3872	-0.945794	7.63594	37.6264	8.56763e-10	5.49685e-09
GZMA	3001	-0.941629	2.8988	91.2125	1.29045e-21	6.41816e-20
CD3E	916	-0.924475	4.27268	84.9856	3.00541e-20	1.20561e-18
2015-09-01	1731	-0.916087	3.03834	120.475	4.97892e-28	5.20658e-26
BCL11B	64919	-0.907728	2.94254	83.8797	5.25813e-20	2.01672e-18
TNFSF12-TNFSF13	407977	-0.904287	2.96766	53.3864	2.73981e-13	3.33548e-12
SLC17A9	63910	-0.89494	3.27761	84.936	3.08173e-20	1.23219e-18
NDUFA4L2	56901	-0.890766	4.3584	96.1011	1.09167e-22	6.36026e-21
CCL21	6366	-0.884364	3.81247	39.148	3.92874e-10	2.68088e-09
KRT5	3852	-0.883682	8.06769	28.2365	1.0736e-07	4.71143e-07
IL2RB	3560	-0.87482	4.72215	81.3986	1.84484e-19	6.4124e-18
ALOX15B	247	-0.866093	5.93638	25.7592	3.86787e-07	1.53547e-06
C20orf114	92747	-0.864841	5.68243	21.2794	3.96973e-06	1.30213e-05
IL2RG	3561	-0.864567	5.07765	90.5186	1.83242e-21	8.89668e-20
CST7	8530	-0.860407	2.74997	98.9208	2.62803e-23	1.72871e-21
HCST	10870	-0.856522	2.94746	124.97	5.167e-29	5.64449e-27
PKP1	5317	-0.850625	5.63553	34.1332	5.14651e-09	2.86086e-08
ADAM6	8755	-0.844167	11.0187	46.5766	8.81062e-12	8.10511e-11
NTRK2	4915	-0.843161	6.20271	47.133	6.63298e-12	6.21874e-11
CKB	1152	-0.838777	5.66144	62.0895	3.282e-15	5.69579e-14
SFN	2810	-0.83717	6.14251	87.8206	7.16678e-21	3.2002e-19
LCK	3932	-0.832292	3.47884	74.204	7.04482e-18	2.03767e-16
MAP4K1	11184	-0.825481	3.01732	95.381	1.57052e-22	8.81438e-21
FBXO2	26232	-0.82005	4.22465	63.6527	1.48406e-15	2.70602e-14
LYZ	4069	-0.819322	7.99633	63.5697	1.54795e-15	2.80165e-14
MMP7	4316	-0.812534	6.7469	32.5572	1.15734e-08	6.05387e-08
CD2	914	-0.808948	4.20673	72.5946	1.5921e-17	4.27048e-16
SERPINB5	5268	-0.801327	5.00685	26.957	2.0803e-07	8.68683e-07
MT1E	4493	-0.800981	5.24793	72.2262	1.91894e-17	5.01671e-16
CD48	962	-0.799059	4.18296	96.7096	8.02805e-23	4.83858e-21
IDO1	3620	-0.790252	4.4145	31.2734	2.24129e-08	1.1179e-07
FOLR2	2350	-0.789357	3.45557	87.7763	7.32933e-21	3.26088e-19
PRKCB	5579	-0.78657	3.29331	66.1182	4.2468e-16	8.47629e-15
CD6	923	-0.781552	3.47966	76.204	2.55827e-18	7.78617e-17
LAT	27040	-0.780328	2.97247	99.9451	1.56684e-23	1.06502e-21
PEG3	5178	-0.779685	5.65592	29.7473	4.92193e-08	2.29759e-07
DMKN	93099	-0.777667	4.96922	43.1028	5.19374e-11	4.13438e-10
MT2A	4502	-0.776095	7.27347	105.955	7.54376e-25	5.66245e-23
TRAF3IP3	80342	-0.775847	3.15141	96.2977	9.88438e-23	5.80007e-21
ID1	3397	-0.770119	3.90486	110.87	6.318e-26	5.44372e-24
CCL5	6352	-0.767427	5.67152	66.4167	3.64987e-16	7.4427e-15
CD8A	925	-0.765879	3.89626	68.991	9.89125e-17	2.24526e-15
JAK3	3718	-0.765507	3.97945	96.0329	1.12988e-22	6.55169e-21
SPOCK2	9806	-0.759576	5.19292	73.8761	8.3176e-18	2.36116e-16
DOK2	9046	-0.755912	2.91798	91.8445	9.37635e-22	4.77999e-20
CCDC85B	11007	-0.755389	4.07578	88.8729	4.21007e-21	1.94378e-19
PTPN7	5778	-0.750632	3.44838	83.9955	4.95907e-20	1.91401e-18
CD5	921	-0.748277	3.07645	57.284	3.77205e-14	5.37264e-13
C19orf33	64073	-0.746127	4.73029	32.6208	1.12009e-08	5.87661e-08
CYBA	1535	-0.745957	6.11731	106.932	4.60693e-25	3.59018e-23
TMC8	147138	-0.744909	3.94057	91.3815	1.1848e-21	5.941e-20
CCDC88B	283234	-0.744209	3.70503	92.5621	6.5244e-22	3.38246e-20
SLAMF7	57823	-0.743956	4.47148	58.1802	2.39172e-14	3.51292e-13
AMICA1	120425	-0.741377	3.20563	74.8307	5.1286e-18	1.51566e-16
S100A4	6275	-0.741307	6.41358	112.186	3.2526e-26	2.84254e-24
CORO1A	11151	-0.736898	5.90264	97.9226	4.35059e-23	2.72972e-21
ISG20	3669	-0.733321	4.4651	109.621	1.18608e-25	9.80521e-24
KLHDC7B	113730	-0.731108	4.5748	27.1294	1.90284e-07	7.99493e-07
GSTT2	2953	-0.730341	3.34424	47.2445	6.26605e-12	5.9064e-11
SLCO3A1	28232	-0.726349	4.53723	100.549	1.15493e-23	7.93855e-22
LIMD2	80774	-0.72609	4.63742	86.9926	1.0893e-20	4.64375e-19
SYNM	23336	-0.724942	6.35484	42.6571	6.52268e-11	5.09285e-10
FAM107A	11170	-0.724819	3.46119	37.6935	8.27802e-10	5.33646e-09
ARHGAP9	64333	-0.723008	3.19972	87.8545	7.04499e-21	3.15734e-19
CSTA	1475	-0.72119	3.69368	38.7371	4.84914e-10	3.25806e-09
NCF1	653361	-0.720596	2.74785	82.0623	1.31866e-19	4.73134e-18
HRASLS5	117245	-0.719898	3.7435	31.0038	2.5752e-08	1.26893e-07
MT1X	4501	-0.717319	5.25003	63.8008	1.3766e-15	2.52513e-14
NME1-NME2	654364	-0.716743	3.17142	82.1685	1.24966e-19	4.52354e-18
S100A6	6277	-0.715978	8.85958	78.7157	7.17239e-19	2.35898e-17
GBP5	115362	-0.71024	5.03414	38.7952	4.70689e-10	3.17469e-09
DARC	2532	-0.709842	4.74636	30.7764	2.89532e-08	1.41132e-07
GMFG	9535	-0.708759	3.93604	138.774	4.93622e-32	6.94192e-30
RUNX3	864	-0.707641	4.45087	73.1205	1.21971e-17	3.34041e-16
CXCL13	10563	-0.706733	5.9683	17.7839	2.47472e-05	7.0349e-05
CD96	10225	-0.705915	3.13254	51.4453	7.36207e-13	8.28657e-12
KYNU	8942	-0.702017	4.3975	35.1436	3.06269e-09	1.78268e-08
CYTIP	9595	-0.701643	3.80198	72.3373	1.81384e-17	4.77254e-16
FAM65B	9750	-0.697431	3.2179	58.0797	2.51713e-14	3.68573e-13
CD37	951	-0.695324	4.57393	89.6821	2.79678e-21	1.3161e-19
TTN	7273	-0.691229	3.16638	63.3275	1.75043e-15	3.14949e-14
LEPREL1	55214	-0.688713	3.36027	56.3975	5.92041e-14	8.18489e-13
UPP1	7378	-0.682352	3.38833	96.2965	9.89063e-23	5.80007e-21
OSGIN1	29948	-0.681121	3.02883	65.4639	5.91882e-16	1.16239e-14
CHI3L1	1116	-0.680763	6.93276	25.2794	4.95973e-07	1.92949e-06
DSG3	1830	-0.680439	5.01904	13.5003	0.000238519	0.000568977
SOD3	6649	-0.677846	4.31938	48.077	4.09816e-12	3.98577e-11
HAPLN3	145864	-0.675783	4.93225	45.579	1.46605e-11	1.28951e-10
STMN3	50861	-0.674532	5.91934	66.1508	4.17718e-16	8.35094e-15
TRIM29	23650	-0.672785	6.00166	25.9282	3.54358e-07	1.41639e-06
HSPB8	26353	-0.666395	5.94617	34.5649	4.12272e-09	2.33525e-08
SLPI	6590	-0.664587	6.68189	18.2655	1.9216e-05	5.58716e-05
C1QA	712	-0.661538	6.84121	87.0024	1.08388e-20	4.6368e-19
MFGE8	4240	-0.659259	7.58104	54.3557	1.67294e-13	2.11625e-12
GIMAP5	55340	-0.657906	4.13115	90.5308	1.82115e-21	8.87721e-20
APOE	348	-0.657729	8.25865	69.4762	7.73441e-17	1.78212e-15
ISG15	9636	-0.657444	7.14552	36.4072	1.60112e-09	9.72192e-09
RASAL3	64926	-0.656876	3.37795	80.4945	2.91511e-19	9.82544e-18
DERL3	91319	-0.654047	4.31788	60.0605	9.19879e-15	1.45159e-13
MVD	4597	-0.653722	4.732	96.3245	9.75151e-23	5.79173e-21
CD14	929	-0.647639	6.26622	89.2418	3.49393e-21	1.63161e-19
MAPK12	6300	-0.645655	3.07266	73.9919	7.84385e-18	2.2528e-16
IFI27L2	83982	-0.643893	3.6106	89.7353	2.72251e-21	1.2861e-19
IGFBP6	3489	-0.643814	3.40174	66.314	3.84523e-16	7.81501e-15
RAC2	5880	-0.641282	5.44948	92.7233	6.01403e-22	3.13113e-20
KCNIP3	30818	-0.639827	2.77208	59.425	1.27046e-14	1.95522e-13
NCF4	4689	-0.637627	3.12158	106.513	5.69307e-25	4.35342e-23
EIF4EBP1	1978	-0.636969	5.99557	64.6977	8.73162e-16	1.64104e-14
MYO1G	64005	-0.635818	3.37272	72.497	1.67288e-17	4.43984e-16
CLDN5	7122	-0.633783	3.58752	47.3889	5.82112e-12	5.52104e-11
CMTM7	112616	-0.633613	4.72004	64.3902	1.02066e-15	1.90362e-14
THRSP	7069	-0.633333	4.01012	19.3319	1.09856e-05	3.33272e-05
WAS	7454	-0.632377	3.48251	92.489	6.76983e-22	3.49489e-20
MYO7A	4647	-0.630183	3.16477	43.5432	4.14696e-11	3.36683e-10
PSAT1	29968	-0.628995	4.28555	20.8243	5.0341e-06	1.62085e-05
TCF7	6932	-0.628878	4.28957	73.1156	1.22271e-17	3.34041e-16
C19orf60	55049	-0.627997	4.30808	84.3757	4.09142e-20	1.62002e-18
GGT1	2678	-0.627106	5.01357	35.3353	2.77561e-09	1.62564e-08
VCAM1	7412	-0.619916	5.57535	55.1882	1.09524e-13	1.43318e-12
IL21R	50615	-0.616289	2.62943	48.2973	3.66265e-12	3.5994e-11
AGAP2	116986	-0.614992	2.70884	76.411	2.30361e-18	7.11733e-17
IL7R	3575	-0.613415	2.89222	28.4976	9.38143e-08	4.17203e-07
GNA15	2769	-0.613346	3.78097	85.1916	2.7081e-20	1.09714e-18
FERMT3	83706	-0.612847	4.6464	90.0184	2.35956e-21	1.13212e-19
CCL4	6351	-0.611075	2.79463	61.9024	3.60907e-15	6.20692e-14
MALL	7851	-0.609714	4.9468	49.6904	1.80024e-12	1.88416e-11
GIMAP1	170575	-0.608867	2.58378	75.7	3.30205e-18	9.95088e-17
PSMB9	5698	-0.606141	5.18577	63.6301	1.50116e-15	2.73315e-14
CSF2RB	1439	-0.605924	4.23552	57.5383	3.31463e-14	4.74877e-13
SLAMF8	56833	-0.605888	4.59894	62.3988	2.80499e-15	4.92383e-14
WNT5B	81029	-0.599549	2.91481	47.1144	6.69629e-12	6.27329e-11
CARD16	114769	-0.597905	2.90555	61.7661	3.86774e-15	6.57247e-14
VAMP5	10791	-0.594838	4.32375	116.938	2.96199e-27	2.83124e-25
ITGB7	3695	-0.594835	3.40369	56.7569	4.93164e-14	6.91165e-13
TSPO	706	-0.594533	6.72526	93.0218	5.17212e-22	2.75134e-20
DUSP2	1844	-0.594119	3.51259	66.8779	2.88857e-16	5.97997e-15
C5orf23	79614	-0.591805	3.4166	28.819	7.94673e-08	3.57851e-07
SASH3	54440	-0.591217	4.40695	70.8633	3.82855e-17	9.42501e-16
CXCL17	284340	-0.590735	4.94026	11.9504	0.000546357	0.00121828
CD97	976	-0.590029	5.31349	95.9632	1.17037e-22	6.69207e-21
IL4I1	259307	-0.589394	3.69582	49.1808	2.33429e-12	2.38397e-11
FGF14	2259	-0.588027	3.52033	29.6646	5.13636e-08	2.38767e-07
APOC1	341	-0.587474	6.12731	60.1864	8.62867e-15	1.36574e-13
CENPW	387103	-0.587419	3.69452	47.3238	6.01775e-12	5.68549e-11
BIN1	274	-0.586904	4.36025	69.6772	6.98476e-17	1.63089e-15
AG2	387763	-0.586821	3.76544	52.8387	3.62098e-13	4.33067e-12
NAPSB	256236	-0.584111	3.58185	48.9181	2.66883e-12	2.70307e-11
C16orf89	146556	-0.583452	3.92498	15.78	7.11489e-05	0.000186404
HLA-DRB6	3128	-0.581259	4.15819	44.8093	2.1719e-11	1.85697e-10
GPR183	1880	-0.580967	3.69691	54.97	1.22385e-13	1.58453e-12
SEMA7A	8482	-0.580641	3.53929	71.5019	2.76986e-17	7.0019e-16
P2RY8	286530	-0.579861	3.04993	59.1943	1.42846e-14	2.18465e-13
HR	55806	-0.579539	4.55744	29.6488	5.17848e-08	2.40633e-07
PIM2	11040	-0.578789	5.0011	77.1612	1.57559e-18	4.96839e-17
KCND2	3751	-0.577997	3.16561	29.1595	6.66596e-08	3.04776e-07
SDF2L1	23753	-0.577493	4.53763	97.9648	4.25886e-23	2.68594e-21
BIN2	51411	-0.577207	3.53235	69.2547	8.65326e-17	1.97524e-15
TMEM149	79713	-0.57693	3.22818	97.7097	4.84446e-23	3.02408e-21
ACP5	54	-0.575544	6.57506	53.8015	2.218e-13	2.73836e-12
FAM26F	441168	-0.575421	2.90818	45.6024	1.44864e-11	1.27686e-10
CARD11	84433	-0.572771	3.04189	52.3479	4.64906e-13	5.40696e-12
COMTD1	118881	-0.57217	3.4143	53.0866	3.19167e-13	3.84729e-12
TPSB2	64499	-0.57196	5.58856	25.4278	4.59242e-07	1.79802e-06
HSPA7	3311	-0.571533	2.83231	41.4477	1.21065e-10	9.05394e-10
PTPRC	5788	-0.571394	5.90377	45.1988	1.78018e-11	1.54144e-10
SNHG3-RCC1	751867	-0.571282	3.30087	72.4019	1.75547e-17	4.63891e-16
C1orf122	127687	-0.571157	5.25371	108.725	1.86406e-25	1.49064e-23
CXCL11	6373	-0.569621	4.07554	24.2936	8.27153e-07	3.07792e-06
CHST2	9435	-0.568882	3.42605	47.3679	5.88381e-12	5.57618e-11
PLCG2	5336	-0.568704	4.54846	67.837	1.77588e-16	3.82534e-15
HLA-F	3134	-0.568552	6.41819	52.4586	4.39408e-13	5.16801e-12
ETFB	2109	-0.564798	5.57779	69.1351	9.19442e-17	2.09096e-15
EMP3	2014	-0.56469	4.88616	102.205	5.00718e-24	3.56179e-22
GIMAP7	168537	-0.564636	3.74397	64.459	9.85644e-16	1.84676e-14
CDKN2A	1029	-0.563933	4.31809	25.0525	5.57915e-07	2.14927e-06
RCSD1	92241	-0.5634	4.28112	67.227	2.41981e-16	5.06091e-15
FAM20C	56975	-0.562872	5.76881	73.9253	8.11292e-18	2.3192e-16
NETO2	81831	-0.562262	4.4767	39.6991	2.96258e-10	2.06184e-09
CXCL10	3627	-0.56144	5.89939	24.6846	6.75225e-07	2.56087e-06
CTSL2	1515	-0.560948	3.22525	28.8363	7.8763e-08	3.5517e-07
CD22	933	-0.560734	3.48687	35.582	2.44538e-09	1.44189e-08
CFD	1675	-0.559909	5.14537	23.4853	1.25871e-06	4.54019e-06
FMO2	2327	-0.559407	4.44767	24.5047	7.41289e-07	2.78895e-06
GABRP	2568	-0.559214	7.45872	9.74015	0.00180286	0.00362157
SRD5A1	6715	-0.559087	4.5501	51.9112	5.80688e-13	6.63992e-12
CDSN	1041	-0.559018	4.16949	14.8879	0.00011409	0.000287871
APOBEC3G	60489	-0.558862	3.99333	65.1949	6.78451e-16	1.30516e-14
IKZF1	10320	-0.557888	4.36613	53.9155	2.09296e-13	2.59709e-12
SFRP1	6422	-0.557001	7.63972	14.49	0.000140902	0.000348975
PRKCDBP	112464	-0.556714	4.04763	59.8635	1.01669e-14	1.59069e-13
ATP6V1B1	525	-0.556381	4.88444	20.8928	4.85722e-06	1.56927e-05
IRF8	3394	-0.555812	4.31918	55.1199	1.13398e-13	1.48071e-12
MRPL12	6182	-0.554975	5.97519	90.4937	1.85571e-21	8.97415e-20
PKDCC	91461	-0.55473	3.27523	42.8474	5.91819e-11	4.65647e-10
TF	7018	-0.554238	4.70157	11.7685	0.00060243	0.0013319
PARVG	64098	-0.552003	3.80385	73.7179	9.01184e-18	2.5289e-16
ICAM2	3384	-0.551279	3.91347	90.5658	1.7893e-21	8.75683e-20
CD53	963	-0.550352	5.52408	70.3878	4.87209e-17	1.16804e-15
GADD45GIP1	90480	-0.549771	5.49484	80.9436	2.32248e-19	7.95955e-18
DNLZ	728489	-0.549715	3.04919	68.0627	1.5838e-16	3.47272e-15
FGD2	221472	-0.548096	2.7698	60.9755	5.77898e-15	9.42745e-14
C21orf70	85395	-0.547692	3.41863	70.886	3.78481e-17	9.33611e-16
UBE2S	27338	-0.547124	4.77034	65.2065	6.74465e-16	1.30159e-14
CENPM	79019	-0.546368	3.27625	67.4565	2.15384e-16	4.55921e-15
CALML3	810	-0.545815	4.39605	9.46717	0.00209181	0.00414199
SLC22A17	51310	-0.545737	5.21203	45.6011	1.44957e-11	1.27686e-10
ANXA1	301	-0.54544	7.28986	63.6222	1.50723e-15	2.74012e-14
RARRES2	5919	-0.545311	5.57776	48.6392	3.07651e-12	3.06774e-11
LST1	7940	-0.544616	2.78533	72.2615	1.88492e-17	4.93832e-16
SPHK1	8877	-0.544198	4.81987	51.7424	6.32798e-13	7.16878e-12
CALB2	794	-0.543959	3.95973	16.0628	6.12761e-05	0.000162981
RASSF4	83937	-0.543904	5.09616	59.8479	1.0248e-14	1.59929e-13
DDTL	100037417	-0.543306	3.70621	84.0699	4.77578e-20	1.8491e-18
HVCN1	84329	-0.543255	2.78443	87.7592	7.39288e-21	3.27724e-19
ALDOC	230	-0.542047	4.37825	33.4099	7.4643e-09	4.03918e-08
EPR1	8475	-0.542041	4.65576	44.1882	2.98278e-11	2.49278e-10
CCR7	1236	-0.540348	3.20256	23.565	1.20761e-06	4.36876e-06
RAMP1	10267	-0.540289	4.42005	23.3671	1.33847e-06	4.79817e-06
PSMB10	5699	-0.539577	5.66938	83.9252	5.13848e-20	1.97702e-18
COX4I1	1327	-0.538832	7.8323	119.413	8.50304e-28	8.4581e-26
AKR1C1	1645	-0.53857	4.12308	16.309	5.38077e-05	0.00014434
GSTP1	2950	-0.537744	7.56735	35.3531	2.75028e-09	1.61157e-08
HCLS1	3059	-0.53701	5.45134	73.8428	8.45929e-18	2.39582e-16
PIK3CD	5293	-0.537002	4.32252	67.6591	1.9435e-16	4.14264e-15
IL33	90865	-0.535563	3.73964	23.2251	1.44107e-06	5.1299e-06
GYPC	2995	-0.535495	4.452	80.8179	2.47511e-19	8.43535e-18
PLEK	5341	-0.53549	4.94641	56.1691	6.64974e-14	9.11081e-13
MMP13	4322	-0.534784	5.22704	15.8735	6.77189e-05	0.000178449
CD320	51293	-0.53382	5.06533	71.1738	3.27097e-17	8.20089e-16
AKR7A3	22977	-0.533469	5.35062	16.6579	4.47632e-05	0.000121544
AURKAIP1	54998	-0.530511	6.21908	85.5262	2.28653e-20	9.29425e-19
CD69	969	-0.530209	2.73573	35.4408	2.62927e-09	1.54288e-08
C1QB	713	-0.529994	6.97847	57.06	4.22727e-14	5.98619e-13
ITGB2	3689	-0.528941	6.68158	62.1842	3.12782e-15	5.44366e-14
LY96	23643	-0.528262	2.59671	94.6365	2.28765e-22	1.25513e-20
PLA2G7	7941	-0.527567	3.22696	33.8014	6.1036e-09	3.35733e-08
HMOX1	3162	-0.527452	5.8629	65.0898	7.15616e-16	1.3702e-14
BIRC5	332	-0.527409	4.76203	38.4835	5.52198e-10	3.6683e-09
IL34	146433	-0.526476	3.2653	24.7758	6.43994e-07	2.45231e-06
FBXL15	79176	-0.526235	3.41718	66.5403	3.42817e-16	7.01398e-15
FAM96B	51647	-0.523821	4.99102	132.559	1.12908e-30	1.40962e-28
APOD	347	-0.523422	9.07518	13.4639	0.0002432	0.000578901
RPS3	6188	-0.523254	10.2864	83.0765	7.89384e-20	2.9267e-18
CCR5	1234	-0.52297	3.81672	42.7113	6.34433e-11	4.96684e-10
FABP4	2167	-0.522777	5.94643	12.2107	0.00047516	0.00107301
CALML5	51806	-0.52246	6.49733	8.03513	0.00458786	0.00854115
RPL35	11224	-0.521879	8.67696	93.0022	5.22361e-22	2.76293e-20
BOP1	23246	-0.521523	4.53804	43.9864	3.30669e-11	2.73361e-10
RPL13	6137	-0.52076	9.72297	84.2869	4.2795e-20	1.67604e-18
C1orf38	9473	-0.520548	4.42049	65.5452	5.6795e-16	1.11718e-14
SRGN	5552	-0.519937	6.03291	68.4323	1.31306e-16	2.91566e-15
TWIST1	7291	-0.519196	3.21512	35.9356	2.03948e-09	1.21663e-08
DDT	1652	-0.518261	5.20332	104.254	1.78008e-24	1.30415e-22
HLA-DQA2	3118	-0.516895	4.74237	31.6813	1.81667e-08	9.1847e-08
DSC3	1825	-0.516709	5.00356	11.3183	0.00076746	0.00166428
ORC6L	23594	-0.516528	3.12316	43.4788	4.28586e-11	3.46808e-10
TIAF1	9220	-0.516396	4.40077	73.3984	1.05951e-17	2.9262e-16
PTGES	9536	-0.515801	5.91943	33.4409	7.34635e-09	3.98416e-08
IFI30	10437	-0.515776	7.67407	76.2611	2.48531e-18	7.60195e-17
AIF1	199	-0.51524	4.51341	82.1584	1.25606e-19	4.53332e-18
CKMT1A	548596	-0.514943	4.00069	19.1322	1.21971e-05	3.67385e-05
CD180	4064	-0.514714	3.11434	49.2039	2.30693e-12	2.36195e-11
CD163	9332	-0.513356	5.74726	41.865	9.77986e-11	7.44133e-10
ARHGAP25	9938	-0.513232	4.04234	70.0781	5.70037e-17	1.35163e-15
HLA-B	3106	-0.512555	10.7089	58.8777	1.67784e-14	2.52501e-13
SPNS2	124976	-0.510743	4.37864	45.3395	1.65675e-11	1.44376e-10
SOX10	6663	-0.510676	5.0936	7.36138	0.00666395	0.0119708
SLC43A3	29015	-0.510504	6.16688	52.6759	3.93381e-13	4.66377e-12
RPS19BP1	91582	-0.510032	5.67657	97.3629	5.77164e-23	3.55025e-21
CCDC69	26112	-0.510017	4.59241	53.4988	2.58751e-13	3.15635e-12
H2AFJ	55766	-0.509405	7.4193	38.2574	6.20021e-10	4.07409e-09
ACOT7	11332	-0.508637	5.10844	93.1678	4.80439e-22	2.57815e-20
ADM	133	-0.50844	3.83916	25.9343	3.53228e-07	1.41233e-06
EVI2B	2124	-0.508033	4.56481	52.3677	4.60226e-13	5.36784e-12
C17orf89	284184	-0.507408	4.14626	84.1516	4.5825e-20	1.7799e-18
GNB1L	54584	-0.507197	2.4433	69.7608	6.69511e-17	1.56925e-15
ATAD3B	83858	-0.506745	3.9493	54.5232	1.53624e-13	1.95995e-12
GBP4	115361	-0.506687	5.96967	32.8276	1.00705e-08	5.32925e-08
PRRX2	51450	-0.506509	3.15239	43.1929	4.96002e-11	3.97159e-10
RPS21	6227	-0.506147	8.48319	88.2776	5.68848e-21	2.58731e-19
EEF1A2	1917	-0.504847	6.86531	13.1115	0.000293481	0.00068696
KLHL6	89857	-0.504749	3.32931	48.2277	3.79487e-12	3.71516e-11
C11orf75	56935	-0.504645	3.80326	57.4298	3.50258e-14	5.00631e-13
SLC16A3	9123	-0.504454	5.63057	44.0975	3.12412e-11	2.59319e-10
CHI3L2	1117	-0.504338	5.47023	13.3806	0.000254239	0.000602834
CYTH4	27128	-0.504027	4.18363	67.9886	1.64444e-16	3.54844e-15
TRPV2	51393	-0.503765	3.7687	75.9665	2.88518e-18	8.73766e-17
TPM2	7169	-0.502838	7.00391	44.9932	1.97716e-11	1.70236e-10
TYROBP	7305	-0.502803	5.61692	71.3392	3.00792e-17	7.57242e-16
MFNG	4242	-0.502369	3.45454	70.7096	4.13874e-17	1.00928e-15
COTL1	23406	-0.501552	7.17874	60.5349	7.22867e-15	1.15914e-13
MIF	4282	-0.50153	8.26052	54.8335	1.31188e-13	1.68957e-12
WISP2	8839	-0.501313	4.88675	22.7814	1.81515e-06	6.33078e-06
ME1	4199	-0.501304	4.44317	30.3439	3.61839e-08	1.73204e-07
ATP5D	513	-0.500562	5.69576	59.7887	1.0561e-14	1.64603e-13
CX3CL1	6376	-0.500515	6.26972	29.6232	5.24726e-08	2.43459e-07
CHCHD10	400916	-0.500352	4.53476	61.9924	3.44782e-15	5.9582e-14
TNFRSF1B	7133	-0.500103	5.46704	68.0186	1.61959e-16	3.51967e-15
LGALS1	3956	-0.498389	8.42038	73.115	1.22313e-17	3.34041e-16
APOBEC3B	9582	-0.497555	4.0943	24.8116	6.32161e-07	2.41025e-06
PHLDA2	7262	-0.497322	3.33679	34.1809	5.02196e-09	2.80053e-08
CTSC	1075	-0.496661	6.79197	54.5263	1.53378e-13	1.95885e-12
CCL2	6347	-0.496344	4.80862	39.6471	3.04251e-10	2.11386e-09
RPL28	6158	-0.49612	9.50171	73.6882	9.14838e-18	2.56134e-16
SCAND1	51282	-0.495722	5.51926	53.779	2.24356e-13	2.76157e-12
C1orf54	79630	-0.495441	2.82201	98.7664	2.84108e-23	1.85886e-21
HLA-DQB1	3119	-0.495027	7.03171	36.7073	1.37268e-09	8.42261e-09
ACTG2	72	-0.494871	6.13349	11.9127	0.000557528	0.00124047
TK1	7083	-0.494672	6.19745	50.6221	1.11974e-12	1.21132e-11
RPS19	6223	-0.493985	9.58449	77.2344	1.51825e-18	4.79995e-17
SLC2A6	11182	-0.493733	2.83329	39.7802	2.84212e-10	1.98252e-09
C7orf55	154791	-0.492269	3.60094	88.703	4.58772e-21	2.11018e-19
OXTR	5021	-0.491828	3.96359	19.5086	1.00149e-05	3.0679e-05
PPP1R16B	26051	-0.491731	3.69532	34.6165	4.01488e-09	2.2805e-08
TRMU	55687	-0.49059	3.80188	102.078	5.33858e-24	3.77558e-22
TMEM45A	55076	-0.489688	5.32762	29.2945	6.2173e-08	2.85329e-07
FLT3LG	2323	-0.489015	2.51996	62.3632	2.85615e-15	5.00644e-14
TYMP	1890	-0.48838	6.78138	48.8114	2.81796e-12	2.83068e-11
WDFY4	57705	-0.488193	3.79397	35.4592	2.60446e-09	1.53126e-08
IL10RA	3587	-0.487811	4.85965	49.7515	1.74501e-12	1.82793e-11
TMEM208	29100	-0.487585	5.19051	118.064	1.67913e-27	1.63049e-25
IGJ	3512	-0.487002	7.52356	15.174	9.80457e-05	0.000249862
BST2	684	-0.486509	7.89278	34.8025	3.64905e-09	2.08432e-08
CDT1	81620	-0.486238	4.2296	42.7982	6.06883e-11	4.75975e-10
P2RY11	5032	-0.48595	2.84477	20.0459	7.56046e-06	2.36156e-05
ICAM3	3385	-0.48579	4.47857	88.2527	5.76042e-21	2.61033e-19
CDH2	1000	-0.48537	3.78734	14.5018	0.000140028	0.000347374
ARHGAP4	393	-0.484998	4.80192	49.2325	2.27352e-12	2.3336e-11
C11orf83	790955	-0.484994	4.54356	56.0211	7.16982e-14	9.75781e-13
LAMP3	27074	-0.484622	4.05321	18.4617	1.73355e-05	5.07658e-05
RHOF	54509	-0.484093	3.20879	29.6726	5.11535e-08	2.38061e-07
NDUFB7	4713	-0.484002	6.03981	75.4782	3.69457e-18	1.10792e-16
EXOSC4	54512	-0.483698	4.94266	58.9115	1.64925e-14	2.48504e-13
FAM20A	54757	-0.483638	3.71191	36.9929	1.18557e-09	7.39699e-09
HLA-DQA1	3117	-0.483634	6.97642	32.9553	9.43037e-09	5.01001e-08
ZNF593	51042	-0.483318	4.47674	67.752	1.85407e-16	3.97974e-15
RPP25	54913	-0.483005	4.16324	46.8456	7.68035e-12	7.15138e-11
AOAH	313	-0.482889	2.98589	37.0995	1.12253e-09	7.02155e-09
GPM6B	2824	-0.48245	3.71524	29.1218	6.79669e-08	3.09711e-07
SPI1	6688	-0.482397	4.65305	64.7473	8.51441e-16	1.60762e-14
UBE2C	11065	-0.482293	5.42359	34.5006	4.26113e-09	2.40919e-08
ITM2C	81618	-0.48204	6.10346	43.1339	5.11179e-11	4.0771e-10
CLDN1	9076	-0.481155	5.36988	18.3997	1.79088e-05	5.23196e-05
MS4A4A	51338	-0.481149	3.5201	52.3525	4.63818e-13	5.39944e-12
NUDT1	4521	-0.48102	3.92663	72.9965	1.29883e-17	3.53136e-16
FAM78A	286336	-0.479952	3.42067	67.9958	1.63845e-16	3.54178e-15
TMOD1	7111	-0.479345	3.14966	42.2386	8.07886e-11	6.23233e-10
IFI6	2537	-0.477765	8.63064	21.2935	3.9407e-06	1.29364e-05
C10orf54	64115	-0.477398	5.01114	66.3043	3.8642e-16	7.84055e-15
ARHGEF6	9459	-0.477008	5.98093	55.009	1.19981e-13	1.5567e-12
RGS2	5997	-0.476879	5.1687	26.3556	2.8399e-07	1.15705e-06
IL18BP	10068	-0.47628	4.05958	72.1928	1.95162e-17	5.09128e-16
ANGPTL4	51129	-0.476215	4.37659	19.13	1.22111e-05	3.67716e-05
LOC100270710	100270710	-0.475658	4.04952	74.6672	5.57155e-18	1.63081e-16
HMHA1	23526	-0.474459	5.25795	63.6183	1.51021e-15	2.74146e-14
GRASP	160622	-0.474142	2.5155	47.8668	4.56175e-12	4.4121e-11
HCK	3055	-0.473759	4.35633	54.6198	1.46254e-13	1.87178e-12
FTL	2512	-0.473632	10.8664	95.963	1.1705e-22	6.69207e-21
C1orf86	199990	-0.472482	4.67054	57.1536	4.03073e-14	5.71448e-13
RNF166	115992	-0.471522	3.62922	96.0205	1.13698e-22	6.56175e-21
HLA-A	3105	-0.470867	10.0897	48.806	2.82579e-12	2.83622e-11
GSDMB	55876	-0.47036	3.37104	18.9612	1.33405e-05	3.99074e-05
LDLRAD2	401944	-0.47035	3.16705	43.2492	4.81943e-11	3.86914e-10
NLRC5	84166	-0.470154	5.3389	48.1756	3.89712e-12	3.80536e-11
TRPV4	59341	-0.469218	3.09256	31.2656	2.25028e-08	1.12193e-07
ATAD3A	55210	-0.46878	5.12462	72.3758	1.77884e-17	4.69055e-16
HSD11B2	3291	-0.468173	3.89707	35.6026	2.41964e-09	1.42878e-08
TFPT	29844	-0.468093	4.406	61.0462	5.57504e-15	9.16397e-14
C3orf57	165679	-0.46662	4.98426	11.6607	0.000638352	0.00140421
FCGR2B	2213	-0.466601	3.67094	46.3342	9.97096e-12	9.08375e-11
GPX1	2876	-0.466317	7.48541	105.132	1.14275e-24	8.4737e-23
FXYD6	53826	-0.465831	4.88496	42.5918	6.74429e-11	5.25582e-10
C20orf135	140701	-0.465447	2.4261	50.847	9.98555e-13	1.09376e-11
PRR5	55615	-0.463624	4.1183	80.0368	3.67502e-19	1.23189e-17
JOSD2	126119	-0.463074	4.06532	48.9032	2.68912e-12	2.71687e-11
WARS	7453	-0.463061	7.47608	60.325	8.04183e-15	1.28114e-13
DMD	1756	-0.462908	4.04749	24.5094	7.39478e-07	2.783e-06
HLA-H	3136	-0.4615	6.74745	43.8487	3.54759e-11	2.92091e-10
NLRC3	197358	-0.461438	2.90877	54.3541	1.67432e-13	2.11625e-12
COL7A1	1294	-0.460482	4.26719	19.3602	1.08239e-05	3.28776e-05
BTK	695	-0.460421	3.31741	56.1161	6.83142e-14	9.33882e-13
SLA	6503	-0.45963	4.50049	48.5489	3.22157e-12	3.19675e-11
SH3BP1	23616	-0.459322	4.44288	75.324	3.99483e-18	1.19212e-16
FGR	2268	-0.459305	3.28912	50.8001	1.02271e-12	1.11423e-11
CTU2	348180	-0.458964	3.56203	80.9661	2.29627e-19	7.8918e-18
MGC21881	389741	-0.458258	2.5796	92.9114	5.46881e-22	2.85944e-20
SLC7A5	8140	-0.457662	7.17278	22.6197	1.97449e-06	6.83777e-06
C1orf162	128346	-0.457611	3.63362	63.2667	1.80534e-15	3.23876e-14
SPN	6693	-0.457546	3.65839	35.986	1.98741e-09	1.18905e-08
RPL18A	6142	-0.457387	6.86907	71.6978	2.50818e-17	6.4066e-16
CLEC3B	7123	-0.457271	3.53247	30.3894	3.53449e-08	1.69454e-07
THOC4	10189	-0.457123	5.95501	76.3787	2.34162e-18	7.2032e-17
PTTG1	9232	-0.456801	4.7052	39.8769	2.70485e-10	1.89867e-09
HLA-DPB1	3115	-0.456796	7.70354	47.9483	4.37614e-12	4.246e-11
INPP5D	3635	-0.456588	4.80487	53.981	2.02434e-13	2.51961e-12
APRT	353	-0.456396	6.51268	85.1387	2.78146e-20	1.12314e-18
SMOX	54498	-0.456334	3.70863	37.7072	8.22004e-10	5.30865e-09
LOC147727	147727	-0.455995	4.50924	84.3383	4.16961e-20	1.64565e-18
STX11	8676	-0.455845	2.62536	56.5899	5.36868e-14	7.46429e-13
ATP5G1	516	-0.455734	5.84413	61.8936	3.62528e-15	6.21223e-14
SPP1	6696	-0.455288	8.21405	20.7976	5.10479e-06	1.64116e-05
MAD2L2	10459	-0.455286	5.00793	81.0787	2.16909e-19	7.49686e-18
GCAT	23464	-0.454976	4.18464	56.2676	6.32502e-14	8.68537e-13
FYB	2533	-0.454806	4.87326	38.2242	6.30665e-10	4.13737e-09
SOD2	6648	-0.454783	7.89985	50.0393	1.50695e-12	1.60187e-11
C1QC	714	-0.454282	6.82365	48.8906	2.70644e-12	2.73212e-11
HLA-DRB1	3123	-0.45419	8.14525	38.6344	5.111e-10	3.41711e-09
CD40	958	-0.454176	3.91794	52.4521	4.40873e-13	5.17667e-12
FSCN1	6624	-0.454096	6.59112	33.2499	8.10451e-09	4.35671e-08
IL3RA	3563	-0.45406	2.987	62.832	2.25107e-15	3.99737e-14
KLF5	688	-0.453828	5.05054	21.5108	3.51839e-06	1.1666e-05
CCL3	6348	-0.453801	2.83785	34.8699	3.52482e-09	2.01996e-08
MYBL2	4605	-0.453688	6.02206	23.4202	1.30206e-06	4.68033e-06
PHLDA1	22822	-0.451288	6.28569	33.1438	8.55875e-09	4.57676e-08
LIF	3976	-0.450338	3.36661	22.5031	2.0981e-06	7.23716e-06
ROMO1	140823	-0.450232	5.61692	50.2156	1.37751e-12	1.47324e-11
PRKCA	5578	-0.450102	3.40989	30.2124	3.87221e-08	1.84344e-07
PCOLCE	5118	-0.449541	6.87642	37.6562	8.4377e-10	5.42487e-09
SDK2	54549	-0.449352	3.62057	13.4728	0.000242043	0.000576381
GIMAP4	55303	-0.448721	5.07302	61.3198	4.85166e-15	8.09823e-14
LILRB2	10288	-0.448483	2.8997	39.8341	2.76471e-10	1.93736e-09
FYN	2534	-0.448242	4.98495	68.1155	1.54195e-16	3.38796e-15
GDAP1	54332	-0.447684	5.21505	19.2789	1.12949e-05	3.41807e-05
HSPB6	126393	-0.447669	4.23262	18.4753	1.7212e-05	5.04404e-05
LOC100130776	100130776	-0.447526	3.93835	55.9041	7.60931e-14	1.03101e-12
RNASE1	6035	-0.447479	6.88563	44.1927	2.97588e-11	2.48871e-10
IL15RA	3601	-0.44735	3.41249	50.0006	1.53698e-12	1.62954e-11
MYO1F	4542	-0.447336	4.42215	53.7834	2.23858e-13	2.75821e-12
TAGAP	117289	-0.44703	3.45465	34.8862	3.49547e-09	2.00446e-08
KHK	3795	-0.446831	3.02089	51.2849	7.98865e-13	8.90174e-12
EEF1D	1936	-0.446813	8.94791	65.1044	7.10316e-16	1.36432e-14
TAP1	6890	-0.445973	7.58096	36.3131	1.68027e-09	1.01672e-08
NHEDC2	133308	-0.445586	3.11605	36.2101	1.77149e-09	1.06822e-08
NBL1	4681	-0.445054	7.76987	41.5933	1.1238e-10	8.44577e-10
HRAS	3265	-0.444754	5.07958	58.7739	1.76868e-14	2.65519e-13
RIN1	9610	-0.443335	3.21281	46.2631	1.03393e-11	9.38433e-11
CDC45	8318	-0.443098	3.52414	32.4372	1.23105e-08	6.39569e-08
CTSZ	1522	-0.442532	8.10972	100.805	1.01509e-23	7.01672e-22
TUBA4A	7277	-0.441789	5.64592	31.9254	1.60206e-08	8.17057e-08
PIM1	5292	-0.441626	5.20301	45.7538	1.34091e-11	1.1897e-10
RBP1	5947	-0.441305	5.78621	16.1684	5.79523e-05	0.000154712
G6PD	2539	-0.441134	6.3874	61.2424	5.04625e-15	8.40012e-14
CCDC28B	79140	-0.440961	2.76231	41.0281	1.50054e-10	1.10797e-09
ATP5E	514	-0.440877	8.06137	101.356	7.68333e-24	5.40262e-22
FABP3	2170	-0.440789	3.45744	19.4211	1.04845e-05	3.19274e-05
MAPK11	5600	-0.439948	3.6334	58.6635	1.87081e-14	2.80164e-13
SERPINE2	5270	-0.439841	5.82636	28.5395	9.18082e-08	4.0876e-07
C19orf28	126321	-0.439571	5.96913	105.555	9.22881e-25	6.88503e-23
C16orf61	56942	-0.439388	4.19311	87.2636	9.49797e-21	4.12084e-19
CRMP1	1400	-0.438999	3.27596	23.9725	9.77192e-07	3.58499e-06
TRAPPC5	126003	-0.438562	5.0741	52.8611	3.5799e-13	4.28572e-12
CDC25B	994	-0.438158	6.16629	46.5899	8.75096e-12	8.05628e-11
G0S2	50486	-0.437697	3.75138	15.2968	9.18703e-05	0.000235203
E2F2	1870	-0.437473	3.58181	31.1124	2.43506e-08	1.20473e-07
LILRB4	11006	-0.437407	4.50654	38.4369	5.65532e-10	3.74218e-09
TSPAN7	7102	-0.437394	3.83399	28.6629	8.61389e-08	3.85838e-07
PLTP	5360	-0.437331	6.24479	39.9314	2.63043e-10	1.85281e-09
SRM	6723	-0.437326	6.08523	76.9658	1.73941e-18	5.45684e-17
NEURL	9148	-0.436496	3.99001	11.1232	0.000852564	0.0018297
GPSM3	63940	-0.436358	4.6829	55.9179	7.5561e-14	1.02607e-12
UBASH3B	84959	-0.43601	3.16603	27.7089	1.41014e-07	6.07504e-07
LSM7	51690	-0.435853	4.86946	60.4099	7.70229e-15	1.23025e-13
CCDC124	115098	-0.435799	5.67244	65.9339	4.66309e-16	9.23185e-15
UBD	10537	-0.435361	6.11249	11.0351	0.000894043	0.00191134
STRA13	201254	-0.435294	5.34351	59.2763	1.37019e-14	2.10078e-13
GBP1	2633	-0.435222	6.54665	25.2735	4.97494e-07	1.93478e-06
ACYP2	98	-0.434773	2.76846	83.0518	7.99312e-20	2.95456e-18
PPAN	56342	-0.434758	4.6335	54.972	1.22262e-13	1.58453e-12
CLEC2B	9976	-0.434497	3.60147	62.5718	2.56908e-15	4.5227e-14
SAMSN1	64092	-0.434052	3.3039	47.1574	6.55095e-12	6.15598e-11
RPL8	6132	-0.434042	10.7893	61.9045	3.60526e-15	6.20692e-14
LAPTM5	7805	-0.4338	7.91883	62.6625	2.45344e-15	4.32534e-14
KIAA0114	57291	-0.433403	5.46398	58.5513	1.98061e-14	2.94802e-13
FAT2	2196	-0.432873	3.81306	10.8464	0.000989894	0.00209468
YDJC	150223	-0.432782	4.3046	68.828	1.07438e-16	2.42528e-15
MACROD1	28992	-0.432744	3.87644	43.2964	4.7046e-11	3.78441e-10
CBS	875	-0.432438	4.63733	15.5003	8.24929e-05	0.000213248
TGFBI	7045	-0.432363	7.64651	35.0353	3.23782e-09	1.87546e-08
FCGRT	2217	-0.432174	7.27887	50.8291	1.00771e-12	1.09985e-11
FCGR1A	2209	-0.431785	2.96594	43.88	3.49135e-11	2.87655e-10
MSC	9242	-0.431734	3.33518	32.8329	1.00429e-08	5.31694e-08
EVI2A	2123	-0.43166	3.894	51.6095	6.77141e-13	7.64988e-12
KCNAB2	8514	-0.430977	3.84141	53.5829	2.47907e-13	3.03618e-12
KLHL35	283212	-0.430664	2.85515	23.691	1.13112e-06	4.10418e-06
IMPA2	3613	-0.43053	4.85573	28.5303	9.22418e-08	4.10541e-07
LARP6	55323	-0.430503	3.41822	44.7777	2.20719e-11	1.88582e-10
IL32	9235	-0.430267	6.23545	27.057	1.9754e-07	8.27706e-07
LSP1	4046	-0.430204	6.148	46.503	9.14761e-12	8.38359e-11
POLR2F	5435	-0.429997	5.01725	68.6833	1.15617e-16	2.60032e-15
NDUFS6	4726	-0.429208	5.83441	63.0712	1.99369e-15	3.5558e-14
MTP18	51537	-0.429007	4.08242	70.7925	3.9684e-17	9.71068e-16
PLEKHF1	79156	-0.428947	3.57795	27.4696	1.5958e-07	6.80536e-07
DRAP1	10589	-0.428937	6.32934	64.9149	7.82045e-16	1.48576e-14
RNF39	80352	-0.427108	2.59884	23.2613	1.41416e-06	5.04437e-06
TAP2	6891	-0.427053	6.48068	40.8271	1.66309e-10	1.21917e-09
FGFR4	2264	-0.42677	4.40267	11.7947	0.000594001	0.00131469
MFSD3	113655	-0.426524	4.73834	41.7978	1.01218e-10	7.67765e-10
SNHG6	641638	-0.426238	5.97875	37.9702	7.18339e-10	4.67991e-09
KRT15	3866	-0.425969	7.74392	8.77401	0.00305554	0.00588084
RPS9	6203	-0.425696	9.3616	72.0675	2.0796e-17	5.35662e-16
RASD1	51655	-0.425327	4.70649	17.8586	2.37939e-05	6.79548e-05
PDE3B	5140	-0.425297	2.86316	21.5127	3.515e-06	1.16579e-05
FKBP2	2286	-0.425265	5.66569	46.2953	1.01709e-11	9.25211e-11
MPHOSPH6	10200	-0.425203	4.55651	47.6119	5.19511e-12	4.98527e-11
NPM3	10360	-0.424959	4.38886	45.1618	1.81413e-11	1.56862e-10
ATP1B3	483	-0.424893	6.69178	76.4222	2.29058e-18	7.095e-17
DGCR6L	85359	-0.424848	5.37227	79.8927	3.95307e-19	1.32147e-17
PID1	55022	-0.42461	2.49169	29.1803	6.59476e-08	3.01746e-07
FCGR1B	2210	-0.424594	2.77195	47.9847	4.29556e-12	4.17112e-11
ALKBH7	84266	-0.424518	5.10612	50.5148	1.18268e-12	1.27377e-11
NCKAP1L	3071	-0.423811	4.87766	39.1412	3.94226e-10	2.68861e-09
ANXA8	653145	-0.42352	4.14917	7.71413	0.00547902	0.0100428
BATF2	116071	-0.423358	3.18694	18.7361	1.5011e-05	4.44594e-05
NCRNA00116	205251	-0.423277	3.2607	45.8545	1.27369e-11	1.13501e-10
TMSB10	9168	-0.423176	10.0952	47.5997	5.22752e-12	5.0046e-11
PPIB	5479	-0.423127	8.90988	91.785	9.66228e-22	4.90531e-20
HES6	55502	-0.423098	3.42373	24.4739	7.53238e-07	2.82695e-06
GRAP	10750	-0.422941	2.81009	56.4145	5.8697e-14	8.13316e-13
OSCAR	126014	-0.422907	2.56021	44.8847	2.08987e-11	1.78933e-10
RPS15	6209	-0.422654	7.89948	54.2783	1.74014e-13	2.19491e-12
HLA-E	3133	-0.422483	8.58886	64.0113	1.23705e-15	2.27941e-14
PSMA7	5688	-0.422137	7.45219	94.8746	2.02839e-22	1.13321e-20
KIFC3	3801	-0.422066	4.23968	46.0555	1.14948e-11	1.03184e-10
AKR1B1	231	-0.421915	5.35595	59.6116	1.15555e-14	1.78737e-13
CD4	920	-0.42176	6.17657	48.4644	3.36345e-12	3.32904e-11
H19	283120	-0.421605	7.56982	20.5878	5.6958e-06	1.81669e-05
FCER1G	2207	-0.421541	5.02595	57.7249	3.01457e-14	4.35972e-13
C9orf40	55071	-0.421095	2.76221	57.3202	3.70337e-14	5.28097e-13
HBA2	3040	-0.420795	3.20253	14.5618	0.000135637	0.000337439
HLA-DMA	3108	-0.420588	6.18297	48.8486	2.76505e-12	2.7844e-11
GSTT1	2952	-0.420315	5.00107	8.23525	0.00410845	0.00773218
KCTD17	79734	-0.420062	3.35345	68.1552	1.51121e-16	3.33146e-15
ETV7	51513	-0.420028	2.84104	22.6733	1.92013e-06	6.66274e-06
CENPN	55839	-0.419998	4.28592	49.6318	1.85485e-12	1.93801e-11
GBP2	2634	-0.419684	6.92666	45.98	1.19465e-11	1.06924e-10
CLTB	1212	-0.419619	6.00162	66.0316	4.43761e-16	8.82832e-15
C13orf18	80183	-0.41935	2.64461	33.6735	6.51825e-09	3.56987e-08
LDHB	3945	-0.419252	7.77237	21.9785	2.75727e-06	9.30113e-06
NDUFA11	126328	-0.418024	6.441	73.8863	8.27493e-18	2.35583e-16
PGLS	25796	-0.417949	5.83951	83.833	5.38388e-20	2.05849e-18
CDCA7	83879	-0.417868	3.57227	13.5662	0.000230297	0.000550651
SUSD2	56241	-0.417857	6.01464	17.5014	2.87099e-05	8.05841e-05
DGCR6	8214	-0.41776	4.56155	55.1632	1.10928e-13	1.45e-12
PARD6A	50855	-0.417714	2.62694	47.2359	6.29377e-12	5.92796e-11
CDKN2D	1032	-0.417108	3.66976	61.4733	4.48792e-15	7.51158e-14
IFI27L1	122509	-0.416838	2.55852	53.6382	2.41031e-13	2.95789e-12
RND3	390	-0.416761	5.68994	35.0346	3.23894e-09	1.87546e-08
SH3BGRL3	83442	-0.416009	7.55103	85.9721	1.82491e-20	7.51777e-19
C2orf54	79919	-0.415994	4.22041	6.81024	0.00906366	0.0157878
GPX3	2878	-0.415876	6.34345	22.0871	2.60558e-06	8.82349e-06
SAMD11	148398	-0.415281	3.22043	11.1382	0.000845682	0.00181652
ADRM1	11047	-0.415274	6.73763	77.7204	1.18708e-18	3.83217e-17
CCDC3	83643	-0.41499	4.30418	34.17	5.05005e-09	2.81235e-08
C9orf142	286257	-0.414955	4.68278	47.5637	5.32456e-12	5.07763e-11
RELT	84957	-0.414866	3.41618	60.3131	8.09052e-15	1.28722e-13
LSM4	25804	-0.414629	6.77341	88.1319	6.12333e-21	2.76454e-19
CKMT1B	1159	-0.414315	5.08839	14.6288	0.000130896	0.000326639
ARRB1	408	-0.413782	5.19969	44.1632	3.02107e-11	2.51962e-10
PLEKHJ1	55111	-0.413756	5.32113	73.3936	1.06208e-17	2.9267e-16
CCR1	1230	-0.413478	3.95778	34.9313	3.41546e-09	1.96465e-08
PITPNC1	26207	-0.412706	4.05274	53.826	2.1905e-13	2.70766e-12
RPS17	6218	-0.412638	9.29243	74.1369	7.28831e-18	2.10312e-16
ABI3	51225	-0.412268	3.4807	63.079	1.98584e-15	3.54698e-14
EMILIN1	11117	-0.412134	6.52521	28.8478	7.82945e-08	3.5335e-07
LCP2	3937	-0.412005	4.52059	47.0859	6.79441e-12	6.35547e-11
C6orf108	10591	-0.411194	4.70104	39.4401	3.38283e-10	2.3344e-09
KCNN4	3783	-0.411023	5.00032	14.9052	0.000113049	0.000285539
CYBB	1536	-0.411002	6.06915	30.9408	2.6602e-08	1.30818e-07
PLCB2	5330	-0.410957	3.92206	46.4425	9.4348e-12	8.62741e-11
ANAPC11	51529	-0.410884	6.27667	58.3362	2.20937e-14	3.26075e-13
MIB2	142678	-0.41085	4.15473	45.4887	1.53525e-11	1.34458e-10
MPEG1	219972	-0.410704	5.38185	36.3788	1.62462e-09	9.84994e-09
LYN	4067	-0.410512	5.19211	43.1915	4.96361e-11	3.97186e-10
TPSAB1	7177	-0.410438	4.72834	14.931	0.000111514	0.000281895
PSME2	5721	-0.410286	7.12056	68.0004	1.63462e-16	3.53976e-15
LPXN	9404	-0.410153	4.41271	54.6853	1.4146e-13	1.81803e-12
GPT2	84706	-0.410142	5.68074	31.9192	1.6072e-08	8.19336e-08
COMT	1312	-0.409559	6.70206	70.5156	4.56631e-17	1.09978e-15
NKD2	85409	-0.409521	2.88646	24.7497	6.52777e-07	2.48266e-06
PRDX5	25824	-0.409424	7.23539	72.1804	1.96394e-17	5.1125e-16
VAV1	7409	-0.40908	3.61481	36.6367	1.42328e-09	8.71565e-09
RTP4	64108	-0.409045	3.51574	20.8694	4.91699e-06	1.58575e-05
STARD10	10809	-0.408892	8.02573	25.9373	3.52683e-07	1.41108e-06
CNKSR3	154043	-0.408618	4.29855	17.0267	3.68583e-05	0.000101476
PFDN4	5203	-0.408465	4.40808	67.6277	1.97476e-16	4.19465e-15
NDUFS8	4728	-0.408421	6.27462	53.1454	3.0975e-13	3.74856e-12
PARVB	29780	-0.408228	4.75074	65.8925	4.76189e-16	9.41222e-15
FNDC4	64838	-0.407988	2.83194	31.6075	1.88701e-08	9.52067e-08
PDE9A	5152	-0.407669	3.20288	18.9283	1.35723e-05	4.05315e-05
LOC388796	388796	-0.407397	4.45052	56.7378	4.9796e-14	6.97087e-13
TM4SF1	4071	-0.407383	8.36785	21.7493	3.107e-06	1.03936e-05
RPL38	6169	-0.407357	8.45405	66.724	3.12312e-16	6.41131e-15
LGI2	55203	-0.407261	2.52225	32.7957	1.02374e-08	5.41288e-08
B3GAT3	26229	-0.407194	5.48065	69.9514	6.07827e-17	1.43845e-15
PRKAR1B	5575	-0.406936	3.7261	54.8588	1.29505e-13	1.66964e-12
TSKU	25987	-0.40641	7.00361	25.0463	5.59686e-07	2.15542e-06
FCHO1	23149	-0.406404	2.57257	19.884	8.22873e-06	2.55594e-05
C7orf59	389541	-0.406268	6.00981	61.5967	4.21523e-15	7.13324e-14
PGF	5228	-0.406004	3.44475	40.7028	1.77235e-10	1.29461e-09
ARL4C	10123	-0.405913	5.87477	41.6685	1.08135e-10	8.16683e-10
RPL36	25873	-0.405757	8.80336	53.1196	3.13852e-13	3.7907e-12
GGTA1	2681	-0.40533	3.12388	37.4193	9.52742e-10	6.05548e-09
FAM46A	55603	-0.404923	5.38693	32.4152	1.24512e-08	6.46605e-08
PPFIA3	8541	-0.404237	3.91513	29.0568	7.02864e-08	3.19211e-07
MRPL52	122704	-0.40423	4.93596	73.7668	8.79142e-18	2.47841e-16
EMID1	129080	-0.403935	3.64438	16.7738	4.21097e-05	0.000114849
DUS1L	64118	-0.403857	6.62881	65.3656	6.22159e-16	1.21212e-14
ALPL	249	-0.403204	4.63745	17.1862	3.38889e-05	9.38717e-05
CCL14	6358	-0.403162	3.91773	13.1988	0.000280129	0.000658478
SELO	83642	-0.403089	4.37278	60.2567	8.32572e-15	1.32121e-13
RPLP2	6181	-0.403021	9.21874	56.2874	6.26157e-14	8.6079e-13
MRGPRF	116535	-0.402622	2.62065	26.8657	2.18094e-07	9.0823e-07
ASS1	445	-0.402574	6.8735	18.0889	2.10827e-05	6.08223e-05
CEBPD	1052	-0.402542	5.42883	27.1232	1.90896e-07	8.01789e-07
CSF2RA	1438	-0.40228	3.1247	34.3578	4.58553e-09	2.57712e-08
ZNF689	115509	-0.402026	4.15824	23.9648	9.81131e-07	3.59728e-06
HAGHL	84264	-0.401795	3.59466	19.6745	9.18161e-06	2.83074e-05
HLA-DRA	3122	-0.400923	9.66721	36.8973	1.24516e-09	7.7215e-09
TNXB	7148	-0.400794	5.07083	16.1638	5.80951e-05	0.00015506
ARFRP1	10139	-0.400479	5.25364	65.049	7.30589e-16	1.39668e-14
ELOVL7	79993	-0.400122	3.56547	26.0574	3.3141e-07	1.33294e-06
DOHH	83475	-0.4001	3.7194	47.4904	5.52727e-12	5.25864e-11
HLA-DOA	3111	-0.399993	5.16503	30.9438	2.65614e-08	1.30671e-07
NDUFA13	51079	-0.399772	7.18078	60.4355	7.60312e-15	1.21759e-13
MRPL2	51069	-0.399727	4.86724	61.9008	3.61204e-15	6.20692e-14
THOP1	7064	-0.399714	5.32249	69.7806	6.62814e-17	1.55653e-15
RPL37A	6168	-0.399696	9.47668	73.654	9.30822e-18	2.60014e-16
ZDHHC2	51201	-0.39934	3.9851	29.1585	6.66909e-08	3.04805e-07
ASNS	440	-0.399189	5.27508	39.7677	2.86042e-10	1.99415e-09
LOC728264	728264	-0.398983	3.48528	18.8297	1.42923e-05	4.25219e-05
LY6E	4061	-0.398938	8.75585	25.0121	5.69716e-07	2.18922e-06
TUBB6	84617	-0.398807	6.21567	47.0355	6.97116e-12	6.50092e-11
PPAPDC1B	84513	-0.398687	6.15414	29.3443	6.05951e-08	2.78924e-07
APBA2	321	-0.398356	2.91908	16.9424	3.85317e-05	0.000105822
C10orf116	10974	-0.39765	6.77462	16.3855	5.16804e-05	0.000139153
GGT5	2687	-0.397412	5.48694	39.5452	3.20561e-10	2.21962e-09
NAPRT1	93100	-0.397224	5.44967	25.6176	4.16226e-07	1.63958e-06
MPST	4357	-0.397143	5.2954	50.8399	1.00213e-12	1.09599e-11
ALDH1A3	220	-0.39714	5.11986	18.6395	1.57913e-05	4.6612e-05
C21orf119	84996	-0.397108	2.4275	59.1229	1.48127e-14	2.25134e-13
KCNMB1	3779	-0.397043	2.93967	19.8721	8.2802e-06	2.57128e-05
NDUFC2	4718	-0.396652	7.34265	39.0864	4.05458e-10	2.75599e-09
SCO2	9997	-0.396574	4.93469	67.7362	1.86903e-16	4.00483e-15
BCAT1	586	-0.396344	4.76531	25.5752	4.25466e-07	1.67167e-06
FAM158A	51016	-0.39631	3.43426	55.4201	9.73359e-14	1.29728e-12
NUTF2	10204	-0.396064	6.56754	84.6077	3.63847e-20	1.45006e-18
NOSIP	51070	-0.396061	5.48926	67.2545	2.38622e-16	5.00539e-15
LMF2	91289	-0.39596	6.24996	83.1805	7.48918e-20	2.78511e-18
CD163L1	283316	-0.395497	2.69017	19.7238	8.94818e-06	2.76747e-05
FDX1L	112812	-0.395438	3.68815	61.1788	5.21197e-15	8.62901e-14
NNMT	4837	-0.395153	6.6449	33.7156	6.37884e-09	3.49978e-08
RRP7B	91695	-0.395109	2.66267	40.4264	2.04163e-10	1.47197e-09
BRMS1	25855	-0.394317	5.85167	75.2777	4.0895e-18	1.2174e-16
RPL18	6141	-0.394203	9.51492	59.8521	1.02258e-14	1.59787e-13
CNN1	1264	-0.393243	4.57973	17.8342	2.41014e-05	6.87687e-05
C19orf24	55009	-0.393133	5.12677	53.3346	2.81305e-13	3.41784e-12
TFEC	22797	-0.393093	3.24978	29.2483	6.36714e-08	2.91877e-07
POLE4	56655	-0.392704	4.89001	68.3268	1.38526e-16	3.07041e-15
PRNP	5621	-0.392435	6.6396	42.7111	6.34506e-11	4.96684e-10
SLC25A19	60386	-0.39243	3.9352	65.096	7.13352e-16	1.368e-14
RECQL4	9401	-0.392256	4.87066	29.6662	5.13217e-08	2.38662e-07
GOLGA8A	23015	-0.392096	5.15891	24.621	6.97868e-07	2.63776e-06
MMP24	10893	-0.392073	4.0716	42.3344	7.6929e-11	5.95336e-10
BIRC3	330	-0.39196	4.73081	21.6065	3.34724e-06	1.11438e-05
TRABD	80305	-0.391753	5.4534	57.8479	2.83184e-14	4.11491e-13
ACD	65057	-0.391515	4.228	100.09	1.45604e-23	9.9523e-22
RPS20	6224	-0.391387	9.72139	58.0012	2.61964e-14	3.82018e-13
C14orf80	283643	-0.391048	3.71681	35.9836	1.98984e-09	1.18992e-08
SNAI1	6615	-0.390826	2.85274	37.1593	1.08862e-09	6.83741e-09
TIMM13	26517	-0.390822	5.93719	55.246	1.06352e-13	1.39916e-12
GCHFR	2644	-0.390473	3.53324	36.8019	1.3076e-09	8.07189e-09
LAIR1	3903	-0.390379	4.77643	46.7829	7.93016e-12	7.35599e-11
C17orf106	100134934	-0.390205	3.94216	59.6271	1.14646e-14	1.77556e-13
SPAG16	79582	-0.390019	4.19024	22.2164	2.4359e-06	8.28559e-06
DCXR	51181	-0.389802	6.45847	35.5253	2.51753e-09	1.48229e-08
UNC13D	201294	-0.389759	4.74635	21.8873	2.8914e-06	9.71875e-06
HLX	3142	-0.389619	2.80311	45.5482	1.48928e-11	1.30525e-10
IL16	3603	-0.389617	4.76219	37.3707	9.768e-10	6.19873e-09
SEL1L3	23231	-0.389526	5.28821	24.0667	9.30545e-07	3.43549e-06
NLRP1	22861	-0.389525	3.81516	36.7343	1.35378e-09	8.31501e-09
NDRG1	10397	-0.388981	8.38965	20.6786	5.43209e-06	1.73847e-05
SNHG12	85028	-0.388858	3.59501	42.9941	5.4905e-11	4.34517e-10
MIIP	60672	-0.38881	4.42158	54.9582	1.2312e-13	1.59236e-12
CST3	1471	-0.388574	8.37813	33.4309	7.38405e-09	4.00106e-08
ID3	3399	-0.388374	5.27124	45.9584	1.20789e-11	1.08031e-10
FAM128B	80097	-0.387755	6.64644	31.5354	1.95834e-08	9.85134e-08
MS4A6A	64231	-0.387714	5.31587	44.2233	2.9297e-11	2.45849e-10
MYEOV2	150678	-0.387296	5.54275	53.139	3.10768e-13	3.75716e-12
PSMB8	5696	-0.387225	6.62117	41.8915	9.64825e-11	7.34576e-10
VSIG4	11326	-0.386971	4.17081	27.3741	1.67666e-07	7.10562e-07
MAFF	23764	-0.386793	4.52946	38.3331	5.96422e-10	3.92746e-09
EPSTI1	94240	-0.386711	4.10578	27.8744	1.2945e-07	5.60247e-07
CDCA5	113130	-0.386436	5.02795	29.5152	5.54807e-08	2.56832e-07
HLA-DMB	3109	-0.386348	5.8981	37.1483	1.09476e-09	6.87243e-09
KCNK5	8645	-0.386331	4.3086	10.2112	0.00139589	0.00286844
FAM83F	113828	-0.385859	3.76642	37.2072	1.06222e-09	6.68873e-09
NDUFB9	4715	-0.385823	7.48748	50.8377	1.00328e-12	1.09599e-11
CDC14A	8556	-0.385777	3.68013	20.2028	6.96517e-06	2.19184e-05
NPC2	10577	-0.385668	7.44318	71.7303	2.46711e-17	6.32811e-16
CDC20	991	-0.385515	5.47399	22.0117	2.70987e-06	9.15639e-06
SLC36A4	120103	-0.385425	3.03142	41.7374	1.04395e-10	7.90395e-10
SRPX	8406	-0.385267	4.14532	26.1214	3.20618e-07	1.29421e-06
ITGAX	3687	-0.384381	4.49155	38.234	6.2749e-10	4.11874e-09
APOL1	8542	-0.384218	6.57933	38.7634	4.7842e-10	3.22327e-09
H2AFX	3014	-0.384099	5.56086	45.571	1.47202e-11	1.29307e-10
PKMYT1	9088	-0.383709	4.55062	26.5915	2.51343e-07	1.03437e-06
PIR	8544	-0.38356	3.76746	26.9952	2.03958e-07	8.52844e-07
COPE	11316	-0.383426	7.16572	77.4657	1.3505e-18	4.29179e-17
SSR4	6748	-0.382962	7.64121	58.9925	1.58275e-14	2.39665e-13
ACSL1	2180	-0.382878	6.93623	30.6044	3.16375e-08	1.53362e-07
NDRG4	65009	-0.382781	3.1576	17.6423	2.66597e-05	7.52958e-05
ISOC2	79763	-0.382741	5.61321	54.679	1.41913e-13	1.82193e-12
C1QTNF1	114897	-0.382575	5.07746	31.7931	1.715e-08	8.69583e-08
TMEM139	135932	-0.382466	3.78487	11.4878	0.000700541	0.00153001
FGF7	2252	-0.382125	3.43184	24.491	7.46592e-07	2.80718e-06
CAPS	828	-0.381811	5.80101	14.4904	0.000140877	0.000348975
ENPP2	5168	-0.381721	5.11044	21.1153	4.3247e-06	1.40613e-05
NCAPH2	29781	-0.381265	5.43412	72.7803	1.44914e-17	3.91396e-16
PPP1R14B	26472	-0.380978	6.42131	40.9115	1.59277e-10	1.17043e-09
FADS1	3992	-0.380963	5.35991	21.4297	3.6704e-06	1.21044e-05
MXD3	83463	-0.380939	3.61779	44.2068	2.95448e-11	2.47589e-10
THAP7	80764	-0.380908	4.32993	59.185	1.43522e-14	2.19225e-13
TFF3	7033	-0.380851	8.25677	6.37407	0.01158	0.0197412
ENDOG	2021	-0.380743	3.55703	44.5693	2.45509e-11	2.08164e-10
CD68	968	-0.380665	7.15635	44.5908	2.42828e-11	2.06034e-10
LCP1	3936	-0.380545	7.58419	33.4751	7.21839e-09	3.92172e-08
LPL	4023	-0.380093	5.55793	13.2312	0.00027533	0.000648569
BOLA3	388962	-0.380057	3.92511	83.6761	5.82855e-20	2.20781e-18
CD86	942	-0.379719	3.84242	38.8361	4.60916e-10	3.11736e-09
CELF2	10659	-0.379705	4.91117	33.1465	8.54685e-09	4.5724e-08
RRP7A	27341	-0.37967	5.36795	57.6086	3.19826e-14	4.5982e-13
PTGES2	80142	-0.379429	5.35046	77.5548	1.2909e-18	4.1238e-17
TXN	7295	-0.379321	7.42138	71.6423	2.57972e-17	6.56193e-16
C9orf140	89958	-0.379311	4.92366	29.7444	4.92925e-08	2.30013e-07
ANKRD22	118932	-0.379274	3.56469	22.0726	2.62532e-06	8.88543e-06
NCRNA00152	112597	-0.379256	3.94098	40.4021	2.06722e-10	1.48758e-09
FKBP5	2289	-0.379112	6.87152	21.7696	3.07428e-06	1.02967e-05
RPS5	6193	-0.37859	9.18654	69.5374	7.49787e-17	1.73415e-15
LOC152217	152217	-0.378203	4.05077	72.0953	2.05049e-17	5.32647e-16
ODF3B	440836	-0.377682	3.45287	27.0672	1.96502e-07	8.23922e-07
PTPRU	10076	-0.377667	5.68884	25.6631	4.06518e-07	1.60531e-06
RNASE6	6039	-0.377602	3.90367	44.9902	1.98023e-11	1.70381e-10
ECE2	9718	-0.377601	3.86186	34.5162	4.22716e-09	2.39109e-08
F3	2152	-0.377272	4.77309	18.4027	1.78805e-05	5.22495e-05
EDN1	1906	-0.377024	3.73479	17.9157	2.30904e-05	6.61155e-05
UBA52	7311	-0.376749	8.90433	83.2208	7.33805e-20	2.73723e-18
TST	7263	-0.376622	4.95139	39.5627	3.17697e-10	2.20103e-09
CHST11	50515	-0.37656	3.32906	39.8854	2.69311e-10	1.8926e-09
AIFM2	84883	-0.376479	4.48574	58.621	1.91167e-14	2.85583e-13
RHBDD3	25807	-0.376246	4.36673	54.5283	1.53228e-13	1.95885e-12
EBP	10682	-0.376186	5.55337	56.8637	4.67087e-14	6.56987e-13
DOK7	285489	-0.375661	3.41283	8.77501	0.00305386	0.00587901
CECR1	51816	-0.375541	6.15437	31.4967	1.99783e-08	1.00178e-07
DDX49	54555	-0.375452	5.80089	86.1789	1.64375e-20	6.84058e-19
NCOA7	135112	-0.375388	5.77973	26.4369	2.72285e-07	1.11121e-06
RANBP1	5902	-0.375341	5.8024	78.291	8.89262e-19	2.90136e-17
SAC3D1	29901	-0.374924	3.9269	42.1026	8.66061e-11	6.65594e-10
RPL30	6156	-0.37467	9.82009	60.8683	6.10247e-15	9.94191e-14
C19orf43	79002	-0.374448	6.62757	81.0231	2.23094e-19	7.68889e-18
RAD51	5888	-0.374428	3.4352	35.0377	3.23381e-09	1.87426e-08
DHRS3	9249	-0.374077	5.72599	45.4854	1.53777e-11	1.34582e-10
GINS2	51659	-0.373943	4.52636	30.9294	2.67581e-08	1.3148e-07
MT1F	4494	-0.373879	2.94423	23.3739	1.33375e-06	4.78266e-06
?	653553	-0.37386	4.66702	20.6579	5.49115e-06	1.75599e-05
PIN1	5300	-0.373347	5.15448	58.062	2.53986e-14	3.71269e-13
AURKB	9212	-0.373068	3.8008	19.5597	9.75027e-06	2.99359e-05
TCN2	6948	-0.372694	4.71429	47.2117	6.37177e-12	5.99681e-11
LILRB1	10859	-0.372686	2.97003	30.7493	2.93605e-08	1.43004e-07
PPP2R3B	28227	-0.372491	3.39363	45.4771	1.54435e-11	1.35061e-10
HSPBP1	23640	-0.37247	5.444	55.7189	8.36112e-14	1.12169e-12
YIF1B	90522	-0.372397	5.37761	66.1578	4.16233e-16	8.33489e-15
COX4NB	10328	-0.372271	4.61875	108.777	1.81604e-25	1.46179e-23
LYSMD4	145748	-0.372212	2.94065	51.1465	8.57229e-13	9.50018e-12
SLC2A3	6515	-0.372045	5.20324	32.989	9.26801e-09	4.93018e-08
C19orf48	84798	-0.372044	5.96269	51.3913	7.56719e-13	8.49053e-12
SEC61G	23480	-0.371844	6.08704	51.4419	7.37464e-13	8.29308e-12
CLU	1191	-0.371808	9.80739	17.3975	3.03224e-05	8.47792e-05
PILRA	29992	-0.371737	3.00932	45.0375	1.93297e-11	1.66666e-10
MATN2	4147	-0.371108	5.22809	15.3777	8.80217e-05	0.000225917
TRADD	8717	-0.370817	4.23016	51.8504	5.98956e-13	6.82966e-12
C9orf16	79095	-0.370631	5.39616	51.144	8.58339e-13	9.50387e-12
MRPL4	51073	-0.37062	5.67695	62.0467	3.35403e-15	5.80432e-14
ITM2A	9452	-0.370273	4.52295	19.2266	1.16087e-05	3.50869e-05
SART1	9092	-0.37012	6.11575	65.3784	6.18112e-16	1.20616e-14
DEF6	50619	-0.370048	4.61189	55.0125	1.19764e-13	1.55553e-12
CMKLR1	1240	-0.369877	4.26963	34.4539	4.36458e-09	2.4654e-08
HEY2	23493	-0.36985	3.3664	15.5151	8.18468e-05	0.000211846
METRNL	284207	-0.369845	4.78185	33.2046	8.29521e-09	4.4514e-08
APOBEC3D	140564	-0.369688	2.35396	29.1518	6.6925e-08	3.05533e-07
NPEPL1	79716	-0.369551	5.42503	41.1667	1.39783e-10	1.03463e-09
HABP4	22927	-0.369498	3.67726	73.4804	1.01642e-17	2.82635e-16
GLIPR2	152007	-0.369444	5.32906	26.2448	3.0077e-07	1.21973e-06
BATF	10538	-0.369289	3.91725	24.3383	8.08171e-07	3.01279e-06
CSTB	1476	-0.369225	7.54794	35.6015	2.421e-09	1.42889e-08
TRAPPC2L	51693	-0.369056	4.78062	84.285	4.28352e-20	1.67604e-18
C7orf40	285958	-0.369044	4.19696	54.2338	1.77995e-13	2.24281e-12
B2M	567	-0.368722	11.2586	47.8752	4.54226e-12	4.39672e-11
ENO1	2023	-0.36816	9.99737	47.857	4.58462e-12	4.43072e-11
TNNT1	7138	-0.368123	4.9185	6.82315	0.00899838	0.0156875
RABAC1	10567	-0.367973	6.5433	45.1157	1.85727e-11	1.60365e-10
PLEKHO1	51177	-0.367839	5.6964	42.2741	7.93343e-11	6.13174e-10
MMP3	4314	-0.367779	4.10714	10.8061	0.00101167	0.00213594
CLEC11A	6320	-0.367693	4.28201	23.1301	1.51401e-06	5.36459e-06
OGFR	11054	-0.367622	5.99626	50.0943	1.46536e-12	1.56037e-11
SLC9A9	285195	-0.367297	2.66684	39.4546	3.35777e-10	2.31841e-09
EIF6	3692	-0.367147	7.14022	77.0865	1.6363e-18	5.14658e-17
CSDA	8531	-0.366902	6.90055	28.5894	8.94693e-08	3.99364e-07
TM2D2	83877	-0.366468	6.16702	36.9503	1.21179e-09	7.54133e-09
FAU	2197	-0.366158	8.33547	60.6485	6.82334e-15	1.09703e-13
RBM38	55544	-0.365951	5.32587	33.8925	5.82414e-09	3.21708e-08
ARHGAP30	257106	-0.365746	5.06275	35.911	2.06534e-09	1.23086e-08
PSMG1	8624	-0.365632	4.78274	50.8383	1.00298e-12	1.09599e-11
OLFML3	56944	-0.365496	6.29547	27.4489	1.61298e-07	6.87387e-07
ABCB6	10058	-0.365319	4.93265	49.1728	2.34376e-12	2.38966e-11
SELP	6403	-0.365138	3.09508	10.7443	0.00104601	0.00220425
SNX22	79856	-0.365111	3.86021	28.6023	8.88783e-08	3.97016e-07
BRF2	55290	-0.364777	4.92376	28.3697	1.00221e-07	4.43314e-07
DOCK2	1794	-0.364373	4.65169	26.4947	2.64261e-07	1.08352e-06
COL17A1	1308	-0.364353	5.3042	6.65102	0.00990992	0.0171399
WDR54	84058	-0.364193	3.78933	39.0061	4.22473e-10	2.86687e-09
SIGLEC10	89790	-0.364055	3.2206	28.9477	7.43594e-08	3.3646e-07
SEMA6D	80031	-0.363979	3.52715	11.7785	0.000599186	0.00132545
RBP7	116362	-0.363733	3.62874	19.4992	1.00642e-05	3.08219e-05
CPXM1	56265	-0.363675	5.33658	16.3598	5.23858e-05	0.000140897
MRPL41	64975	-0.363629	5.23119	34.0628	5.3361e-09	2.95819e-08
STAB1	23166	-0.363539	5.81865	37.3299	9.97411e-10	6.32297e-09
PDXP	57026	-0.363531	3.95434	67.3846	2.23392e-16	4.71242e-15
DOK3	79930	-0.363395	3.27605	47.5796	5.2816e-12	5.04059e-11
SCHIP1	29970	-0.363389	3.42001	29.6376	5.20842e-08	2.41932e-07
MCM5	4174	-0.36333	5.88646	58.4155	2.12212e-14	3.15099e-13
SELM	140606	-0.363115	6.33538	26.2597	2.98454e-07	1.21114e-06
ZGPAT	84619	-0.363011	4.99854	44.9358	2.03606e-11	1.74448e-10
EIF3K	27335	-0.362442	7.32051	74.5566	5.89251e-18	1.71654e-16
PVT1	5820	-0.362367	3.42905	29.9644	4.40059e-08	2.07241e-07
PTGER4	5734	-0.36223	3.38523	32.9946	9.24156e-09	4.91825e-08
FANCA	2175	-0.362227	3.96894	24.1651	8.84185e-07	3.27719e-06
MTHFD1L	25902	-0.361721	4.4123	24.5728	7.15537e-07	2.69954e-06
DUS2L	54920	-0.361686	3.52782	80.7702	2.5355e-19	8.61719e-18
PRR24	255783	-0.361418	3.5755	38.1761	6.46382e-10	4.23593e-09
ATPIF1	93974	-0.361209	6.42038	70.8345	3.88486e-17	9.53905e-16
PQLC1	80148	-0.361117	5.4696	62.7275	2.37381e-15	4.19704e-14
ARL6IP4	51329	-0.361038	6.72495	50.2224	1.37273e-12	1.46941e-11
FAM195B	348262	-0.360898	6.39111	44.4131	2.659e-11	2.24365e-10
CD74	972	-0.36084	11.0909	30.9147	2.69621e-08	1.32323e-07
TOP1MT	116447	-0.360752	5.28361	38.3261	5.98556e-10	3.9394e-09
GALK1	2584	-0.360496	4.18787	39.5921	3.12953e-10	2.17063e-09
KCNJ8	3764	-0.360317	3.7925	25.1086	5.41899e-07	2.09285e-06
GPR172A	79581	-0.360263	6.50849	43.8356	3.57146e-11	2.93661e-10
TUBB3	10381	-0.360246	5.9912	13.492	0.000239586	0.000571076
ARL2	402	-0.360187	5.60086	70.4715	4.66962e-17	1.12245e-15
DTYMK	1841	-0.360083	4.85306	68.3107	1.39658e-16	3.08989e-15
RASGEF1A	221002	-0.359944	3.34289	14.8793	0.000114616	0.00028902
CEBPB	1051	-0.35974	6.06296	30.2359	3.82558e-08	1.82266e-07
DENND1C	79958	-0.359675	3.63045	52.5739	4.14357e-13	4.87937e-12
HN1	51155	-0.359397	7.01521	33.894	5.81978e-09	3.21613e-08
CHCHD7	79145	-0.359282	4.70726	53.7071	2.3272e-13	2.85877e-12
PDF	64146	-0.358957	3.26535	58.6068	1.9255e-14	2.87299e-13
WFDC2	10406	-0.358806	6.74087	7.33558	0.00676028	0.0121261
LRRC25	126364	-0.358735	2.84455	41.2562	1.33529e-10	9.93148e-10
SURF2	6835	-0.358686	3.84877	47.7096	4.94264e-12	4.75418e-11
LOC441869	441869	-0.358686	2.81529	20.7984	5.10253e-06	1.64115e-05
EDF1	8721	-0.358682	7.73133	55.3652	1.00094e-13	1.32969e-12
ZFAND2B	130617	-0.358354	4.57067	72.5909	1.5951e-17	4.27048e-16
YBX1	4904	-0.358322	8.41059	47.9229	4.43315e-12	4.2945e-11
PEX11G	92960	-0.358109	2.52055	23.886	1.02212e-06	3.73747e-06
FMO1	2326	-0.358085	3.0993	14.2336	0.000161461	0.000395807
NAT14	57106	-0.357966	4.41511	32.2582	1.34988e-08	6.95692e-08
TYMS	7298	-0.357715	5.34668	27.9839	1.22328e-07	5.31367e-07
C8orf73	642475	-0.357318	3.7281	16.0909	6.03735e-05	0.00016072
GTF3A	2971	-0.357162	7.06202	78.5738	7.7064e-19	2.52106e-17
NPL	80896	-0.356914	3.71353	40.8772	1.62098e-10	1.18901e-09
GSN	2934	-0.356877	8.82393	50.0993	1.46157e-12	1.55769e-11
ATF4	468	-0.35684	8.28075	91.4387	1.15103e-21	5.79541e-20
C2orf74	339804	-0.356744	3.47598	25.9352	3.53064e-07	1.41214e-06
ENO2	2026	-0.356524	5.79224	19.3595	1.08278e-05	3.28811e-05
RENBP	5973	-0.356271	3.13796	23.311	1.37813e-06	4.92735e-06
CCNB2	9133	-0.356076	4.79343	24.4748	7.52884e-07	2.82649e-06
RPSA	3921	-0.355555	8.27856	66.3318	3.81052e-16	7.75736e-15
ZNF428	126299	-0.355305	5.03997	50.0331	1.51177e-12	1.6056e-11
HBEGF	1839	-0.355242	3.55465	30.5349	3.27919e-08	1.5833e-07
UBE2E2	7325	-0.355212	4.24983	40.2738	2.20748e-10	1.57576e-09
CCDC102A	92922	-0.354869	2.88037	35.1169	3.10501e-09	1.80474e-08
MYBL1	4603	-0.354791	4.41265	13.8036	0.00020295	0.00048957
MAP6D1	79929	-0.354721	2.56377	25.2835	4.94912e-07	1.92597e-06
RPL13A	23521	-0.35467	9.81797	54.8793	1.28164e-13	1.6541e-12
RNASEH2C	84153	-0.354625	5.08744	50.7311	1.05925e-12	1.15199e-11
CYC1	1537	-0.354557	7.10747	51.3903	7.57104e-13	8.49053e-12
EFHD2	79180	-0.354534	6.01789	52.4573	4.39714e-13	5.16801e-12
UQCRB	7381	-0.354247	7.55295	66.2377	3.99701e-16	8.08321e-15
DDHD2	23259	-0.354216	6.35869	24.5382	7.28504e-07	2.74338e-06
DDX39	10212	-0.354195	6.06721	48.9721	2.59631e-12	2.63617e-11
ZNF524	147807	-0.354176	3.88319	36.6131	1.44062e-09	8.81566e-09
PECAM1	5175	-0.354176	5.89869	51.8146	6.09979e-13	6.93596e-12
LY86	9450	-0.35408	3.04619	42.556	6.86886e-11	5.34609e-10
HAUS7	55559	-0.353714	3.88824	55.316	1.02631e-13	1.35457e-12
RBX1	9978	-0.353557	5.80319	88.9503	4.0486e-21	1.87631e-19
HLA-DPA1	3113	-0.353374	8.37533	29.1209	6.79988e-08	3.09741e-07
RAC3	5881	-0.35336	4.42735	28.6892	8.49762e-08	3.80976e-07
RPL27A	6157	-0.352851	9.28703	59.166	1.44916e-14	2.21079e-13
TP53I3	9540	-0.352258	3.95691	46.7883	7.90851e-12	7.34148e-11
ADA	100	-0.352033	3.17913	36.9963	1.18356e-09	7.38821e-09
MLKL	197259	-0.351846	3.45492	44.2109	2.94835e-11	2.47245e-10
CKLF	51192	-0.351832	4.31003	98.4391	3.35177e-23	2.1626e-21
SELPLG	6404	-0.351733	5.0007	34.3934	4.50252e-09	2.53396e-08
OSBPL3	26031	-0.351435	4.40907	30.5434	3.26487e-08	1.57826e-07
SNHG7	84973	-0.35127	5.02845	36.8598	1.26936e-09	7.85566e-09
RP9P	441212	-0.350767	3.00357	54.1064	1.89926e-13	2.38156e-12
IL18	3606	-0.350598	3.49524	24.4128	7.77499e-07	2.90997e-06
KIT	3815	-0.350375	5.36235	10.8746	0.000974922	0.0020662
RPS8	6202	-0.350372	10.002	61.5918	4.22578e-15	7.1341e-14
CCDC107	203260	-0.350296	4.36212	42.4334	7.3132e-11	5.67747e-10
GDPD5	81544	-0.350205	4.31043	24.2902	8.28593e-07	3.08235e-06
PAG1	55824	-0.350188	4.03546	33.5621	6.90247e-09	3.76009e-08
PIK3R5	23533	-0.350129	3.40943	36.0924	1.88175e-09	1.1297e-08
C6orf129	154467	-0.350128	4.27239	45.2428	1.74059e-11	1.51143e-10
TRNP1	388610	-0.350123	2.96145	22.6922	1.9014e-06	6.6052e-06
C14orf139	79686	-0.349912	2.46229	26.5406	2.58062e-07	1.06024e-06
APOL3	80833	-0.349739	5.39453	31.7731	1.7328e-08	8.78242e-08
TIMP1	7076	-0.349634	8.5667	33.6686	6.53469e-09	3.57567e-08
FLI1	2313	-0.349586	4.35378	46.2004	1.06756e-11	9.64664e-11
FMNL1	752	-0.349573	5.00074	37.9452	7.27586e-10	4.73763e-09
RPS26	6231	-0.349401	5.21469	39.9117	2.65706e-10	1.86941e-09
EMILIN2	84034	-0.349359	4.05292	31.4824	2.01256e-08	1.00751e-07
FAM176B	55194	-0.349103	4.88834	15.4622	8.41701e-05	0.00021717
FJX1	24147	-0.349102	3.73864	25.6547	4.08301e-07	1.61043e-06
SF3B5	83443	-0.349039	6.19574	67.6537	1.94886e-16	4.14683e-15
NOC2L	26155	-0.349018	6.84785	71.1631	3.28887e-17	8.22889e-16
CCND3	896	-0.349017	6.16416	83.5581	6.18702e-20	2.32918e-18
CIITA	4261	-0.349003	4.19018	19.4802	1.01646e-05	3.1091e-05
NDUFS7	374291	-0.348988	5.29458	39.2316	3.76403e-10	2.58144e-09
UQCRH	7388	-0.348898	6.56495	55.0673	1.16475e-13	1.51765e-12
LYSMD2	256586	-0.348765	3.36328	43.1558	5.05498e-11	4.03969e-10
MRPS12	6183	-0.348751	5.16541	46.1677	1.08555e-11	9.78751e-11
CFI	3426	-0.348727	4.18767	22.6017	1.9931e-06	6.89636e-06
APBB1IP	54518	-0.348692	4.09475	33.6	6.76936e-09	3.69746e-08
USP35	57558	-0.34863	4.04184	21.0899	4.38223e-06	1.4237e-05
SLC39A4	55630	-0.348462	4.72811	19.4045	1.0576e-05	3.21805e-05
SHCBP1	79801	-0.347909	3.7599	25.5972	4.20642e-07	1.65484e-06
SIRPA	140885	-0.347871	6.05239	36.4226	1.5885e-09	9.6597e-09
CCDC82	79780	-0.34782	3.62705	34.4425	4.39025e-09	2.47876e-08
CASP10	843	-0.347592	3.54473	30.9169	2.69323e-08	1.3223e-07
CDC42EP1	11135	-0.347565	6.40735	30.8376	2.80547e-08	1.3719e-07
BMP7	655	-0.346996	3.63133	8.0209	0.00462405	0.00859937
NFKBIE	4794	-0.346818	4.59198	47.5827	5.27309e-12	5.03639e-11
PLAUR	5329	-0.346231	5.40702	30.5489	3.2555e-08	1.57438e-07
ILVBL	10994	-0.346224	6.01497	50.6844	1.08479e-12	1.17768e-11
KIAA0101	9768	-0.346064	4.31913	29.365	5.99494e-08	2.76056e-07
C7orf50	84310	-0.345364	5.96917	41.4597	1.20327e-10	9.0098e-10
FAM43A	131583	-0.34504	3.23672	40.4745	1.99196e-10	1.4387e-09
CDK6	1021	-0.34496	5.29585	16.3276	5.32813e-05	0.000143085
RGMA	56963	-0.344798	4.27421	11.0156	0.000903484	0.00192883
PLP2	5355	-0.344772	7.2007	55.3783	9.94293e-14	1.32374e-12
TSPAN33	340348	-0.344492	4.60268	27.2838	1.75675e-07	7.42447e-07
C2orf7	84279	-0.344232	4.16166	54.1621	1.84612e-13	2.32141e-12
IFFO1	25900	-0.344212	3.24121	38.3007	6.06398e-10	3.98886e-09
CBR1	873	-0.343742	5.40881	28.4034	9.84897e-08	4.36128e-07
C22orf32	91689	-0.34374	5.22229	65.2224	6.69057e-16	1.29524e-14
EGFL7	51162	-0.343643	4.95128	19.4176	1.05035e-05	3.19678e-05
CD300A	11314	-0.343508	3.40811	38.3407	5.94111e-10	3.91646e-09
SLC7A7	9056	-0.343404	4.43342	36.6601	1.4063e-09	8.61595e-09
TRAF1	7185	-0.343387	4.01922	29.3996	5.88889e-08	2.71377e-07
GSTM2	2946	-0.343306	5.72362	11.211	0.000813128	0.00175306
TLR2	7097	-0.343289	4.44346	29.3372	6.08178e-08	2.79634e-07
AZI1	22994	-0.34322	4.49762	33.4605	7.27276e-09	3.946e-08
ZNF787	126208	-0.343137	4.80579	43.4627	4.32109e-11	3.49428e-10
KLHDC4	54758	-0.342862	4.03461	43.6097	4.00852e-11	3.26744e-10
BACH2	60468	-0.342862	2.59954	20.7974	5.10524e-06	1.64116e-05
AURKA	6790	-0.342852	4.88292	23.1286	1.5152e-06	5.36723e-06
RAD54L	8438	-0.342655	3.33488	20.722	5.31035e-06	1.70307e-05
ITGAE	3682	-0.342568	3.76358	70.8316	3.89047e-17	9.53905e-16
LOC728743	728743	-0.342471	3.22124	52.4392	4.43768e-13	5.19543e-12
MBD3	53615	-0.342467	6.24009	49.4399	2.04546e-12	2.11728e-11
PDGFA	5154	-0.342363	4.15977	41.2255	1.35643e-10	1.00703e-09
ADCK5	203054	-0.342304	3.46636	29.1779	6.60292e-08	3.02007e-07
APCDD1	147495	-0.341993	4.53036	21.1449	4.25832e-06	1.38713e-05
TFEB	7942	-0.341901	4.18126	43.4595	4.32826e-11	3.49777e-10
ARRB2	409	-0.341678	5.30191	93.5642	3.93227e-22	2.12882e-20
ZNHIT2	741	-0.341576	3.67873	14.2395	0.000160955	0.000394725
HERPUD1	9709	-0.341523	7.09962	81.6614	1.61515e-19	5.69491e-18
FLVCR2	55640	-0.341518	2.89613	35.6219	2.39575e-09	1.41604e-08
HEXDC	284004	-0.341373	4.09823	32.4063	1.25078e-08	6.49272e-08
MRPL54	116541	-0.341329	4.82395	48.7224	2.94884e-12	2.95005e-11
SELS	55829	-0.341313	6.03989	95.909	1.20284e-22	6.81334e-21
HLA-DRB5	3127	-0.340778	6.63739	12.9873	0.000313612	0.000730031
LSM1	27257	-0.340734	5.55983	28.9874	7.28493e-08	3.30115e-07
FAM58A	92002	-0.340569	4.26983	58.3388	2.20652e-14	3.26048e-13
2015-09-04	5414	-0.340151	4.01411	31.1899	2.33986e-08	1.16375e-07
YIF1A	10897	-0.340125	6.16017	64.1591	1.14769e-15	2.12757e-14
BRI3	25798	-0.340088	5.97273	64.2039	1.12187e-15	2.08604e-14
PUSL1	126789	-0.339833	3.81079	40.8178	1.671e-10	1.2235e-09
RPS28	6234	-0.339479	4.43524	6.65583	0.00988316	0.0170961
ANKRD37	353322	-0.339259	2.57687	34.9422	3.39647e-09	1.95557e-08
PPIF	10105	-0.339133	6.8929	31.9537	1.57893e-08	8.05935e-08
LOC541471	541471	-0.338983	3.84956	41.1862	1.38395e-10	1.02622e-09
LOC440957	440957	-0.33856	2.91891	37.6486	8.47073e-10	5.44325e-09
SH3KBP1	30011	-0.338394	5.46092	44.9578	2.01329e-11	1.72951e-10
PSMG4	389362	-0.338314	3.23781	39.8224	2.78141e-10	1.94571e-09
HLA-C	3107	-0.338138	10.1561	31.8357	1.67784e-08	8.52156e-08
PRDX1	5052	-0.338027	9.01021	66.2974	3.87773e-16	7.85498e-15
MVK	4598	-0.337651	4.46284	55.7781	8.11303e-14	1.092e-12
HOMER3	9454	-0.337594	5.27002	25.8676	3.65646e-07	1.45817e-06
RCN3	57333	-0.337534	5.76408	19.5836	9.62899e-06	2.95858e-05
C16orf48	84080	-0.337438	3.74476	33.4177	7.43437e-09	4.02654e-08
PSMB3	5691	-0.337422	7.08653	33.7001	6.42979e-09	3.52457e-08
NSUN5P1	155400	-0.337351	2.69794	21.7961	3.03221e-06	1.01614e-05
SNRPA1	6627	-0.337309	4.8914	53.8257	2.19091e-13	2.70766e-12
TMEM45B	120224	-0.337109	3.93134	8.04456	0.00456406	0.00850073
MICALL1	85377	-0.336919	5.39314	36.0159	1.9571e-09	1.17263e-08
RPS12	6206	-0.336871	9.59531	46.5976	8.71663e-12	8.03072e-11
LPCAT4	254531	-0.336695	4.16167	67.7758	1.83185e-16	3.93895e-15
RPS16	6217	-0.336594	9.34399	44.4253	2.64251e-11	2.23127e-10
SOX18	54345	-0.336583	3.35469	26.2377	3.01877e-07	1.22279e-06
COX5B	1329	-0.3365	6.54086	50.0786	1.47708e-12	1.57148e-11
RPS10	6204	-0.336483	8.42033	54.021	1.98355e-13	2.4764e-12
C19orf10	56005	-0.336456	6.60608	65.4306	6.01968e-16	1.1803e-14
VIM	7431	-0.336378	10.2015	38.4461	5.62875e-10	3.73065e-09
PRDX4	10549	-0.335939	6.64592	48.773	2.87372e-12	2.88197e-11
DPP4	1803	-0.335819	3.57102	14.8146	0.000118617	0.000298493
TNFAIP8	25816	-0.335656	4.24711	39.4219	3.41443e-10	2.35355e-09
PQBP1	10084	-0.335153	5.91374	61.0242	5.63779e-15	9.2217e-14
KARS	3735	-0.334999	7.16506	89.0898	3.77296e-21	1.75521e-19
KLC3	147700	-0.33433	3.06383	19.0958	1.24315e-05	3.73985e-05
RPS29	6235	-0.333818	8.25068	61.2169	5.11198e-15	8.49796e-14
RIPK4	54101	-0.333793	4.03163	17.2098	3.34711e-05	9.27984e-05
FBL	2091	-0.333661	7.30194	37.5297	9.003e-10	5.75806e-09
NDUFV1	4723	-0.333531	6.73625	47.6067	5.20912e-12	4.99479e-11
WIPF1	7456	-0.333501	6.14021	37.2931	1.01645e-09	6.43368e-09
ZNF276	92822	-0.333377	4.36571	52.6655	3.95479e-13	4.68411e-12
HSD17B10	3028	-0.333268	6.51764	64.7264	8.6055e-16	1.62098e-14
EFEMP1	2202	-0.333209	6.84459	14.6474	0.000129612	0.000323633
GTSE1	51512	-0.332716	3.781	21.3037	3.91973e-06	1.28711e-05
PRSS23	11098	-0.332658	8.24854	15.7877	7.086e-05	0.000185806
RPSAP58	388524	-0.332552	8.66462	64.3989	1.01615e-15	1.8981e-14
NT5C	30833	-0.33255	4.34206	37.3506	9.86904e-10	6.2596e-09
TMEM158	25907	-0.332448	3.61791	9.38176	0.00219155	0.00432547
WDR74	54663	-0.3323	5.08892	49.247	2.25678e-12	2.32031e-11
MAP2K2	5605	-0.332231	6.65748	68.0234	1.61564e-16	3.51733e-15
TRIP13	9319	-0.332101	4.55059	21.424	3.6814e-06	1.21374e-05
CD83	9308	-0.332056	4.53476	31.6793	1.81849e-08	9.19008e-08
SNF8	11267	-0.331984	5.85332	44.596	2.42182e-11	2.05628e-10
ARFGAP1	55738	-0.33197	6.6236	55.0778	1.1585e-13	1.51111e-12
SPON2	10417	-0.3318	5.8609	18.4579	1.73703e-05	5.08435e-05
BANF1	8815	-0.331671	7.24489	65.4222	6.0454e-16	1.18156e-14
C13orf27	93081	-0.331467	3.27715	40.1673	2.33115e-10	1.6592e-09
AVPI1	60370	-0.33146	3.32485	36.138	1.83827e-09	1.10522e-08
ALDH3B2	222	-0.331369	7.1797	8.7052	0.00317303	0.00608496
NEGR1	257194	-0.33122	3.86296	12.9493	0.000320039	0.000743859
MRPS24	64951	-0.331044	5.73729	60.6083	6.96412e-15	1.11819e-13
LRRC45	201255	-0.330889	4.83381	30.4442	3.43616e-08	1.65387e-07
FPR3	2359	-0.33087	5.07916	20.3385	6.48827e-06	2.05286e-05
COPZ2	51226	-0.330643	3.90183	22.7194	1.87467e-06	6.52534e-06
NME2	4831	-0.330599	8.81163	38.4785	5.5359e-10	3.67508e-09
CKS2	1164	-0.33034	5.27443	31.1651	2.36994e-08	1.1768e-07
TMEM189	387521	-0.330153	5.75557	48.2496	3.75275e-12	3.68203e-11
CCM2	83605	-0.330079	5.62187	68.625	1.19087e-16	2.66855e-15
TEAD4	7004	-0.329581	4.20862	34.2936	4.73948e-09	2.65632e-08
BID	637	-0.329342	4.76911	56.7086	5.05418e-14	7.05912e-13
GPR65	8477	-0.329285	2.56032	29.4444	5.75435e-08	2.65978e-07
FDXR	2232	-0.329252	4.2942	24.6636	6.82621e-07	2.58359e-06
CAV1	857	-0.329107	6.44473	25.3624	4.75097e-07	1.85476e-06
TRMT61A	115708	-0.329061	4.52327	44.8254	2.15413e-11	1.84306e-10
CENPT	80152	-0.329051	4.48769	50.932	9.56227e-13	1.05022e-11
SNCG	6623	-0.329022	4.58344	7.89958	0.00494462	0.00914135
PCYT2	5833	-0.328882	5.08045	48.9148	2.67327e-12	2.70533e-11
IFI27	3429	-0.328772	7.96602	9.31428	0.00227374	0.00446967
CCDC137	339230	-0.328761	4.89095	46.319	1.00483e-11	9.14736e-11
KIF7	374654	-0.328514	3.07475	23.7881	1.07547e-06	3.91734e-06
SLC25A1	6576	-0.328283	6.1594	46.0729	1.13932e-11	1.02347e-10
KHDRBS3	10656	-0.32816	3.69461	16.7257	4.31924e-05	0.000117644
LPIN1	23175	-0.327712	5.3404	24.2013	8.6773e-07	3.2201e-06
EIF3G	8666	-0.327544	7.00058	64.8573	8.05247e-16	1.52511e-14
TAGLN	6876	-0.327442	8.83253	21.7223	3.15102e-06	1.05249e-05
PSMG3	84262	-0.32738	5.12911	43.0257	5.40249e-11	4.28661e-10
GLTSCR2	29997	-0.327254	7.99207	33.7361	6.31193e-09	3.46773e-08
C19orf70	125988	-0.327225	5.27345	41.6403	1.09706e-10	8.26004e-10
IGSF6	10261	-0.327072	2.83478	24.1139	9.08004e-07	3.35937e-06
USMG5	84833	-0.326808	5.43445	58.7929	1.75169e-14	2.63291e-13
PES1	23481	-0.326756	6.42058	64.725	8.61167e-16	1.62098e-14
UQCRHL	440567	-0.326723	4.64154	42.6807	6.44461e-11	5.04155e-10
IFI16	3428	-0.326688	6.77016	30.0488	4.21305e-08	1.99099e-07
CD248	57124	-0.326649	5.75554	28.239	1.07222e-07	4.70745e-07
SIGLEC1	6614	-0.32643	4.57564	19.4519	1.03163e-05	3.15235e-05
TIMM44	10469	-0.326283	4.97423	56.0187	7.17861e-14	9.75893e-13
APOBEC3C	27350	-0.326192	3.44605	26.7363	2.33199e-07	9.64566e-07
IFFO2	126917	-0.326041	5.18636	25.8377	3.71368e-07	1.47859e-06
SLC27A5	10998	-0.325937	2.87321	26.6117	2.48731e-07	1.02397e-06
METTL11A	28989	-0.325905	4.55578	69.4152	7.97719e-17	1.8346e-15
ARL4A	10124	-0.325862	4.4391	29.1274	6.77716e-08	3.09052e-07
COX8A	1351	-0.32585	7.00487	52.6222	4.04299e-13	4.77932e-12
SLC25A6	293	-0.325643	8.77806	49.2679	2.23286e-12	2.30152e-11
EFNB1	1947	-0.325597	4.87258	39.9786	2.5676e-10	1.81273e-09
COX7A1	1346	-0.325497	2.83481	15.1866	9.73912e-05	0.00024835
C7	730	-0.325438	4.80354	4.80743	0.0283372	0.0442452
ASPSCR1	79058	-0.324904	4.85966	39.8741	2.70875e-10	1.90032e-09
NOP16	51491	-0.324864	4.0148	46.1847	1.07614e-11	9.717e-11
MED10	84246	-0.324587	4.5537	92.974	5.29861e-22	2.78234e-20
DRAM1	55332	-0.324152	5.14705	42.4384	7.29423e-11	5.66634e-10
C16orf7	9605	-0.324067	3.80961	44.0918	3.13337e-11	2.59911e-10
NFKBIL2	4796	-0.323726	4.58417	24.0134	9.56678e-07	3.51923e-06
SNHG1	23642	-0.323646	5.35661	33.8235	6.03463e-09	3.32434e-08
FES	2242	-0.323609	3.72214	30.2138	3.86939e-08	1.84282e-07
RNASEH2A	10535	-0.32357	5.1844	46.2596	1.03579e-11	9.39429e-11
RNF126	55658	-0.323408	4.71437	52.9064	3.49835e-13	4.19622e-12
AIP	9049	-0.322802	5.66814	52.398	4.53187e-13	5.29079e-12
TRPV6	55503	-0.322735	3.90351	5.63709	0.0175844	0.0287589
CRELD2	79174	-0.32273	5.41969	36.5997	1.45055e-09	8.86485e-09
PAK1	5058	-0.322681	6.87908	19.7396	8.87447e-06	2.74675e-05
CTSS	1520	-0.322588	6.75588	23.5117	1.24157e-06	4.4797e-06
THAP3	90326	-0.322522	3.93467	45.8384	1.28424e-11	1.14357e-10
NT5E	4907	-0.322334	4.42032	23.3028	1.38396e-06	4.941e-06
ARHGAP10	79658	-0.322326	3.79144	31.5131	1.98097e-08	9.93736e-08
C12orf57	113246	-0.322198	6.57923	43.0062	5.45678e-11	4.32128e-10
DDX26B	203522	-0.322178	2.92772	23.4094	1.30939e-06	4.70218e-06
MRPL34	64981	-0.322085	5.08389	64.8657	8.0179e-16	1.52092e-14
C6orf141	135398	-0.321743	3.21261	7.21628	0.00722453	0.0128889
LSM10	84967	-0.321697	4.71875	68.576	1.22082e-16	2.72569e-15
MRPL11	65003	-0.321653	5.2968	48.3093	3.64016e-12	3.58017e-11
COQ9	57017	-0.32155	5.45367	76.2378	2.51486e-18	7.67315e-17
NDUFB11	54539	-0.321522	6.51518	51.213	8.28695e-13	9.20898e-12
FKBP11	51303	-0.321408	4.91865	32.0127	1.53166e-08	7.83111e-08
VEGFC	7424	-0.321296	3.34729	38.7118	4.91223e-10	3.29682e-09
SERPINE1	5054	-0.32123	6.46784	15.5862	7.88259e-05	0.000204836
MFI2	4241	-0.32118	4.44024	7.93726	0.00484272	0.00896787
RBM42	79171	-0.321151	6.17139	49.5677	1.91648e-12	1.99728e-11
C11orf51	25906	-0.321069	4.71908	55.671	8.56732e-14	1.14684e-12
SDC2	6383	-0.320826	7.02265	18.6441	1.57536e-05	4.65232e-05
MAMLD1	10046	-0.320507	2.95679	15.4948	8.27343e-05	0.000213826
CSK	1445	-0.320411	6.23017	82.144	1.26526e-19	4.55306e-18
C19orf53	28974	-0.320373	6.35632	51.7758	6.22154e-13	7.06128e-12
C10orf10	11067	-0.3201	6.40652	19.029	1.28749e-05	3.86467e-05
LIMS2	55679	-0.320023	4.25681	28.0817	1.16303e-07	5.07296e-07
NCF2	4688	-0.320003	4.14218	25.7463	3.89376e-07	1.54475e-06
LOC100190939	100190939	-0.319803	2.79037	32.9609	9.40317e-09	4.99773e-08
GALM	130589	-0.319758	4.45969	29.4568	5.7176e-08	2.64479e-07
RPL39	6170	-0.319756	5.06013	33.1894	8.36038e-09	4.48048e-08
MAP3K8	1326	-0.319447	3.60234	22.1033	2.58365e-06	8.75648e-06
ESRRA	2101	-0.31937	5.06347	41.9862	9.19214e-11	7.02911e-10
MAP7D3	79649	-0.31936	2.98056	21.896	2.8783e-06	9.68005e-06
CDCA3	83461	-0.319311	3.9163	17.7157	2.565e-05	7.27971e-05
ZNF853	54753	-0.319311	3.69227	24.6691	6.80676e-07	2.57755e-06
STRA6	64220	-0.31927	3.30954	18.2612	1.92592e-05	5.59841e-05
ETFA	2108	-0.319029	6.10405	45.7575	1.33839e-11	1.1892e-10
SCAMP5	192683	-0.318982	4.7809	23.9223	1.00301e-06	3.672e-06
UQCR10	29796	-0.318492	6.25779	56.0522	7.05728e-14	9.62607e-13
CCDC8	83987	-0.318453	4.08043	14.4439	0.000144398	0.000356767
RPS6KB2	6199	-0.318356	5.49007	45.6231	1.43338e-11	1.26441e-10
CHST12	55501	-0.318227	3.94126	47.5359	5.40059e-12	5.14612e-11
MRPL21	219927	-0.318204	5.1339	37.7067	8.22222e-10	5.30865e-09
ATP5I	521	-0.318201	6.3125	42.2518	8.02461e-11	6.19439e-10
E2F4	1874	-0.318158	5.53256	96.4813	9.00887e-23	5.40311e-21
PDLIM4	8572	-0.318126	4.27494	16.6097	4.59144e-05	0.000124532
AKNA	80709	-0.317622	5.26174	32.8939	9.73266e-09	5.16164e-08
SELE	6401	-0.31762	3.42304	8.90754	0.00283996	0.00549531
P4HB	5034	-0.31761	10.3174	52.7876	3.71647e-13	4.43187e-12
AIF1L	83543	-0.317553	6.07795	12.1808	0.000482842	0.00108851
CHCHD6	84303	-0.317519	3.14927	47.7101	4.94147e-12	4.75418e-11
C17orf96	100170841	-0.317464	3.47093	12.3394	0.000443506	0.00100636
DOK4	55715	-0.317403	4.19775	47.404	5.7766e-12	5.48307e-11
GALNS	2588	-0.317304	4.70382	44.2234	2.92964e-11	2.45849e-10
NDUFAF4	29078	-0.31693	3.67447	46.1022	1.12242e-11	1.01051e-10
SLC3A2	6520	-0.316924	7.70237	62.7581	2.33719e-15	4.13829e-14
C1R	715	-0.316866	8.01039	26.0792	3.27697e-07	1.32018e-06
SEC11C	90701	-0.316671	5.77993	41.3934	1.2448e-10	9.2869e-10
LGMN	5641	-0.316617	7.07928	51.8855	5.88329e-13	6.72102e-12
CYCS	54205	-0.316605	7.08136	60.8651	6.11215e-15	9.94443e-14
COX5A	9377	-0.316367	6.40368	67.5642	2.03942e-16	4.32449e-15
KIF2C	11004	-0.316337	4.9948	17.2803	3.2251e-05	8.97411e-05
MMP19	4327	-0.316072	4.50433	43.7663	3.70026e-11	3.03233e-10
NOL3	8996	-0.315601	4.84548	31.7632	1.7416e-08	8.81976e-08
PNMAL1	55228	-0.315595	4.50953	10.4778	0.0012082	0.00251486
SLC1A3	6507	-0.315581	4.1874	22.7632	1.83243e-06	6.38377e-06
SLC38A5	92745	-0.315555	3.22782	13.1807	0.00028285	0.000664364
LRRC8C	84230	-0.315375	4.63951	31.2294	2.29268e-08	1.14121e-07
FDX1	2230	-0.314925	4.24646	53.25	2.93695e-13	3.56131e-12
C17orf90	339229	-0.314805	4.59045	31.2094	2.31643e-08	1.15256e-07
TBC1D3B	414059	-0.31474	3.05681	17.1373	3.47734e-05	9.62126e-05
CDK10	8558	-0.31455	4.97933	35.0043	3.28976e-09	1.90218e-08
MRPL20	55052	-0.314472	6.20019	70.3021	5.08825e-17	1.21591e-15
UCHL1	7345	-0.314388	4.36602	7.32774	0.00678985	0.0121702
PHB	5245	-0.314319	7.54818	36.7571	1.338e-09	8.2346e-09
MYL9	10398	-0.314015	8.02117	24.8525	6.18902e-07	2.36486e-06
CDC37	11140	-0.313862	7.24761	74.5864	5.80427e-18	1.69487e-16
MRTO4	51154	-0.313841	5.67573	76.3774	2.34317e-18	7.2032e-17
HSPB1	3315	-0.313794	9.26708	14.9517	0.000110296	0.000279104
FHL1	2273	-0.313791	5.44212	13.4311	0.000247483	0.000587838
LRFN4	78999	-0.31367	4.76346	19.8861	8.21958e-06	2.55375e-05
RPL11	6135	-0.313206	9.60547	56.081	6.95476e-14	9.49681e-13
GUK1	2987	-0.31316	7.45323	38.4931	5.49462e-10	3.65561e-09
TBX2	6909	-0.313137	3.5457	23.6968	1.12769e-06	4.09294e-06
IRF3	3661	-0.312915	5.58867	40.9999	1.52237e-10	1.12341e-09
GCH1	2643	-0.312888	4.27274	35.9932	1.98011e-09	1.18584e-08
SDHAF1	644096	-0.312756	3.7112	50.9983	9.24436e-13	1.01713e-11
NDUFB2	4708	-0.312716	6.28547	52.1793	5.06572e-13	5.83058e-12
UBE2M	9040	-0.31267	5.94412	59.5213	1.20978e-14	1.86654e-13
MRAS	22808	-0.312644	5.30076	21.4451	3.64107e-06	1.20239e-05
GJB2	2706	-0.312572	5.70039	9.70798	0.00183469	0.00367931
TRMT1	55621	-0.312417	5.01663	43.1679	5.02386e-11	4.01744e-10
AGAP3	116988	-0.312307	6.23268	61.7908	3.8195e-15	6.51354e-14
RPL37	6167	-0.311949	9.31905	38.4972	5.48337e-10	3.6521e-09
EBF4	57593	-0.311914	4.48942	15.0613	0.000104074	0.000264509
ARPC1B	10095	-0.311683	7.37785	39.0984	4.02967e-10	2.7421e-09
MRPS15	64960	-0.311531	5.9947	56.181	6.60978e-14	9.06622e-13
RIN3	79890	-0.311417	4.50679	40.7747	1.70826e-10	1.25004e-09
SYTL1	84958	-0.311195	4.94931	22.7028	1.89094e-06	6.57449e-06
SMTN	6525	-0.311185	5.62558	35.3069	2.81635e-09	1.64713e-08
KRT7	3855	-0.311185	8.88904	8.73485	0.00312184	0.0059962
SNX10	29887	-0.311075	4.86123	26.5232	2.60395e-07	1.06875e-06
MRPS25	64432	-0.31094	5.36436	64.2005	1.12379e-15	2.08643e-14
RPLP1	6176	-0.310931	10.4093	41.4573	1.20473e-10	9.01524e-10
NME1	4830	-0.310839	6.9903	25.7428	3.9009e-07	1.54708e-06
NR4A1	3164	-0.31083	6.6205	10.2697	0.0013523	0.00278167
SIVA1	10572	-0.310692	5.61566	42.1961	8.25632e-11	6.36523e-10
WNT7B	7477	-0.310677	4.70553	12.5314	0.000400165	0.000915315
CLIP4	79745	-0.31067	4.10523	15.8691	6.78783e-05	0.000178831
CYHR1	50626	-0.310591	5.81592	37.4796	9.23749e-10	5.89263e-09
CCDC12	151903	-0.310239	4.82156	39.8303	2.77012e-10	1.93901e-09
AP2S1	1175	-0.310055	6.50294	54.0984	1.90698e-13	2.38812e-12
PRELID1	27166	-0.309988	6.71362	69.6117	7.22057e-17	1.67954e-15
BLVRB	645	-0.309914	6.38193	25.4872	4.45339e-07	1.74582e-06
RPS7	6201	-0.309857	8.27054	44.7175	2.27615e-11	1.94067e-10
PMM1	5372	-0.309852	4.715	63.138	1.9272e-15	3.4523e-14
ADAM19	8728	-0.309761	4.73872	23.2278	1.43903e-06	5.12564e-06
TIMM8B	26521	-0.309726	4.82111	46.7888	7.90637e-12	7.34148e-11
NOP10	55505	-0.309652	5.73509	75.3794	3.88419e-18	1.16193e-16
NUDC	10726	-0.309421	6.9247	69.3407	8.28433e-17	1.89456e-15
MICB	4277	-0.309196	3.43915	18.5498	1.6552e-05	4.86929e-05
RRP1	8568	-0.309172	5.24286	32.6215	1.11967e-08	5.87661e-08
CD84	8832	-0.309156	3.04378	13.5084	0.000237496	0.000566867
ZNF358	140467	-0.309015	6.04408	35.7204	2.27765e-09	1.34884e-08
MIAT	440823	-0.308929	3.45791	15.0428	0.000105101	0.000266897
ATP6V0D1	9114	-0.308799	6.61921	82.3607	1.13385e-19	4.12877e-18
RPS11	6205	-0.308241	10.2044	52.2619	4.85707e-13	5.63282e-12
MPV17L2	84769	-0.308058	4.18587	67.7303	1.87459e-16	4.00972e-15
SNRPA	6626	-0.30802	6.09291	66.0908	4.30612e-16	8.58068e-15
RPL4	6124	-0.307823	10.2826	61.5883	4.23323e-15	7.1341e-14
SPCS2	9789	-0.307748	5.62254	43.4808	4.28131e-11	3.4667e-10
E2F1	1869	-0.307694	4.66919	18.8964	1.38014e-05	4.11554e-05
NDUFA7	4701	-0.307521	5.33523	36.7872	1.31752e-09	8.12494e-09
RPLP0	6175	-0.307307	10.3828	53.789	2.23219e-13	2.7531e-12
GAPDH	2597	-0.307193	11.563	32.7832	1.03029e-08	5.44284e-08
RPS27A	6233	-0.307185	8.88158	57.4769	3.41965e-14	4.8935e-13
LYAR	55646	-0.307112	3.99177	56.8031	4.81716e-14	6.7667e-13
ECSIT	51295	-0.306786	5.06213	50.7533	1.04735e-12	1.14007e-11
DHRS4L2	317749	-0.30675	4.29847	36.2641	1.72305e-09	1.04106e-08
TIMM16	51025	-0.306617	3.69661	26.4256	2.7388e-07	1.11735e-06
ANKRD39	51239	-0.306491	3.34985	41.1767	1.39072e-10	1.03061e-09
GSTO1	9446	-0.306483	6.1068	75.8758	3.02079e-18	9.12577e-17
FKBP8	23770	-0.306466	7.7732	43.9559	3.35859e-11	2.77463e-10
AGTRAP	57085	-0.306347	5.84552	47.8369	4.63187e-12	4.47284e-11
BSG	682	-0.306321	9.1057	47.4694	5.58682e-12	5.31116e-11
MNDA	4332	-0.306096	3.63273	23.4615	1.27436e-06	4.58718e-06
CAPG	822	-0.305772	7.6653	33.0699	8.89066e-09	4.73975e-08
UBXN1	51035	-0.305652	6.38203	46.3588	9.8463e-12	8.99026e-11
PRKACB	5567	-0.305548	6.70792	8.52223	0.00350835	0.00667425
TCEB1	6921	-0.305441	5.63832	46.1115	1.11712e-11	1.00648e-10
NAA10	8260	-0.305414	5.73419	45.2509	1.73339e-11	1.50625e-10
CD99	4267	-0.305161	7.1769	28.0561	1.17851e-07	5.13498e-07
C15orf63	25764	-0.305147	5.69374	37.801	7.834e-10	5.07138e-09
RCCD1	91433	-0.305062	3.57093	37.4223	9.51286e-10	6.04978e-09
FAM50A	9130	-0.304981	6.17914	43.3341	4.61483e-11	3.71708e-10
AK3L1	205	-0.304859	4.14691	14.4991	0.000140228	0.000347745
GRK5	2869	-0.304734	3.73548	40.3819	2.08862e-10	1.50143e-09
SERF2	10169	-0.304475	9.04192	41.6636	1.08408e-10	8.18244e-10
ARMC6	93436	-0.304442	5.26117	66.0036	4.50109e-16	8.94007e-15
C9orf167	54863	-0.304397	2.84737	37.2585	1.03461e-09	6.52943e-09
ARL16	339231	-0.304283	4.75286	48.769	2.87956e-12	2.88546e-11
GIMAP8	155038	-0.304273	3.85632	28.3114	1.03287e-07	4.55065e-07
NOL12	79159	-0.304201	3.84557	52.1923	5.0323e-13	5.79757e-12
TP53I13	90313	-0.304195	4.92499	29.087	6.91991e-08	3.1474e-07
NHP2L1	4809	-0.304165	6.97649	86.5647	1.35241e-20	5.64736e-19
IRS2	8660	-0.304037	5.34401	14.3282	0.000153545	0.000377841
FGFR1	2260	-0.303977	7.41606	13.8557	0.000197402	0.000477408
RPL23P8	222901	-0.30386	2.54799	20.4134	6.23919e-06	1.97968e-05
RTN4R	65078	-0.303859	2.58805	20.2433	6.8193e-06	2.15163e-05
C17orf86	654434	-0.303828	2.75737	37.7648	7.98078e-10	5.16093e-09
CISD1	55847	-0.303747	4.27753	59.867	1.01489e-14	1.5899e-13
ABCD1	215	-0.30373	4.81962	28.8336	7.88723e-08	3.55434e-07
FAM108A1	81926	-0.303401	4.656	40.0168	2.5179e-10	1.77969e-09
CHMP6	79643	-0.303398	4.71925	47.5139	5.4614e-12	5.20002e-11
METTL7A	25840	-0.303099	6.18756	33.6697	6.531e-09	3.57525e-08
POMP	51371	-0.302874	6.5721	67.2817	2.35353e-16	4.95619e-15
ATP6V0B	533	-0.302867	7.3382	54.5038	1.55145e-13	1.97523e-12
TFPI	7035	-0.302703	4.52462	13.184	0.00028235	0.000663316
EMR2	30817	-0.302559	3.01138	21.2497	4.03167e-06	1.31962e-05
BAD	572	-0.302557	5.50574	38.1626	6.50885e-10	4.26316e-09
GRAMD2	196996	-0.302383	3.43239	7.9356	0.00484714	0.0089747
TRIM47	91107	-0.302181	5.75847	23.8368	1.04856e-06	3.82732e-06
TMED1	11018	-0.301608	4.90238	55.026	1.18944e-13	1.54653e-12
TPI1	7167	-0.301528	8.73702	45.6264	1.431e-11	1.26322e-10
PLA2G16	11145	-0.301426	6.44484	17.5934	2.73536e-05	7.71487e-05
TMEM93	83460	-0.301419	3.99885	46.0785	1.13609e-11	1.02131e-10
CHMP1A	5119	-0.300969	6.81233	61.5893	4.23115e-15	7.1341e-14
NDUFA6	4700	-0.300918	5.86261	64.9488	7.68703e-16	1.46497e-14
CLIC2	1193	-0.30087	3.76864	28.2118	1.08742e-07	4.76356e-07
COX6B1	1340	-0.300803	7.48812	45.2228	1.7585e-11	1.52482e-10
ELOF1	84337	-0.300782	5.68171	60.7232	6.56908e-15	1.06204e-13
UCKL1	54963	-0.300666	5.07691	45.1634	1.81265e-11	1.56844e-10
HSCB	150274	-0.30062	3.49161	55.2216	1.07678e-13	1.41053e-12
C11orf67	28971	-0.300613	4.37757	19.3915	1.0648e-05	3.23832e-05
DPT	1805	-0.300175	5.35327	10.4298	0.00123996	0.0025744
C20orf24	55969	-0.299955	6.46723	50.1225	1.4444e-12	1.54073e-11
MRPL38	64978	-0.299848	5.80056	42.1354	8.51682e-11	6.55367e-10
C16orf59	80178	-0.299795	3.02952	21.027	4.52865e-06	1.46893e-05
PHF5A	84844	-0.299529	4.72724	82.3763	1.12494e-19	4.10855e-18
ACOT9	23597	-0.299265	4.60119	36.1532	1.82394e-09	1.09823e-08
FUT1	2523	-0.299034	3.07264	25.4155	4.6218e-07	1.80779e-06
FBXL6	26233	-0.29898	4.9609	27.6623	1.44453e-07	6.21224e-07
TCF25	22980	-0.298956	6.64829	80.4318	3.00916e-19	1.01146e-17
TSSC4	10078	-0.29895	5.07138	35.248	2.90284e-09	1.69448e-08
KATNB1	10300	-0.298928	4.3416	55.5149	9.2751e-14	1.23752e-12
ZNRF1	84937	-0.298848	4.83576	51.1877	8.3943e-13	9.31981e-12
C2	717	-0.298792	5.71207	16.7323	4.30416e-05	0.00011726
FAM100B	283991	-0.298791	5.35687	31.8538	1.66221e-08	8.4562e-08
CHPF	79586	-0.298463	7.3	34.4677	4.33393e-09	2.44922e-08
PIK3AP1	118788	-0.298411	4.58194	20.8341	5.00829e-06	1.61296e-05
DEF8	54849	-0.298257	5.11999	58.9367	1.62823e-14	2.46248e-13
KRT23	25984	-0.298152	6.17518	4.94634	0.026146	0.0411627
BTN3A2	11118	-0.298012	5.97463	28.8537	7.80578e-08	3.52412e-07
ADAM28	10863	-0.297947	2.87318	14.763	0.000121903	0.000305819
ST3GAL4	6484	-0.297903	5.32509	26.5593	2.55567e-07	1.05069e-06
C12orf75	387882	-0.297863	4.13387	19.9509	7.94572e-06	2.47306e-05
C13orf15	28984	-0.297787	4.38617	29.8877	4.57805e-08	2.14934e-07
NFKBIL1	4795	-0.297307	4.62876	34.0377	5.40543e-09	2.99449e-08
NDUFS5	4725	-0.297226	7.0201	37.6211	8.5911e-10	5.50613e-09
SH2D3C	10044	-0.296956	4.148	31.7413	1.76139e-08	8.91625e-08
BUD31	8896	-0.296891	6.06789	61.5474	4.32218e-15	7.264e-14
ADAT2	134637	-0.296716	2.58183	30.855	2.78041e-08	1.36073e-07
CDK2AP2	10263	-0.296706	5.88995	35.0269	3.25179e-09	1.88201e-08
HAVCR2	84868	-0.29666	4.40613	30.4052	3.50583e-08	1.68343e-07
C6orf115	58527	-0.296431	5.57334	25.1172	5.39497e-07	2.08489e-06
APOL2	23780	-0.296403	5.68304	40.5917	1.87599e-10	1.3638e-09
PSMB7	5695	-0.296108	6.88702	73.9271	8.10547e-18	2.3192e-16
SNRPD3	6634	-0.295976	6.72203	69.6352	7.13539e-17	1.66288e-15
POLR2E	5434	-0.295971	6.81124	61.7169	3.96572e-15	6.72962e-14
ZFAND2A	90637	-0.295899	3.83498	43.2294	4.86833e-11	3.90584e-10
TCIRG1	10312	-0.29551	6.16448	25.3383	4.81065e-07	1.87626e-06
TOMM40	10452	-0.295432	6.04314	40.9296	1.57815e-10	1.16038e-09
C5orf62	85027	-0.295383	4.61336	36.4019	1.60548e-09	9.74358e-09
CIAPIN1	57019	-0.295209	5.5118	74.7905	5.23421e-18	1.53944e-16
MGMT	4255	-0.295103	4.56527	27.4098	1.64596e-07	6.99247e-07
VPS4A	27183	-0.295041	6.43801	81.7725	1.52686e-19	5.43056e-18
UBL5	59286	-0.294912	6.82819	49.9462	1.58018e-12	1.66956e-11
PUF60	22827	-0.294858	7.60542	38.6311	5.11972e-10	3.42107e-09
RRS1	23212	-0.294838	5.23355	28.3203	1.02811e-07	4.53459e-07
TXNL4B	54957	-0.294705	3.51151	61.5358	4.34759e-15	7.29668e-14
C6orf125	84300	-0.294634	5.85474	39.1358	3.95331e-10	2.69464e-09
CUTA	51596	-0.294603	7.21828	49.2448	2.25929e-12	2.32094e-11
C11orf48	79081	-0.294563	5.31271	46.545	8.95388e-12	8.2122e-11
POP7	10248	-0.294526	5.03954	43.2887	4.72292e-11	3.79415e-10
OAZ1	4946	-0.294462	8.92674	66.7949	3.01281e-16	6.20568e-15
MCAT	27349	-0.294187	4.29958	57.9124	2.74057e-14	3.98702e-13
MGC70857	414919	-0.293862	4.75452	27.4024	1.65222e-07	7.01177e-07
TXNL4A	10907	-0.293862	5.79613	49.9508	1.5765e-12	1.66824e-11
DHRS4	10901	-0.293801	5.30397	38.9403	4.36975e-10	2.96035e-09
PSMA4	5685	-0.293651	7.06438	75.5982	3.47681e-18	1.04518e-16
MDK	4192	-0.293648	7.71257	15.1633	9.86019e-05	0.000251123
MX2	4600	-0.293561	5.09048	17.5813	2.75284e-05	7.7588e-05
HSPE1	3336	-0.293349	6.78732	43.7538	3.72388e-11	3.04965e-10
TMEM54	113452	-0.293141	5.92245	32.3958	1.25756e-08	6.51959e-08
ACSL4	2182	-0.293114	5.39816	23.5614	1.20991e-06	4.37577e-06
FBXO44	93611	-0.293091	4.39327	34.1279	5.16071e-09	2.86745e-08
CHCHD2	51142	-0.292977	7.97283	51.6533	6.62208e-13	7.48809e-12
CHKB	1120	-0.292949	3.60805	49.5682	1.91599e-12	1.99728e-11
RNASEK	440400	-0.292914	6.56966	53.6081	2.44749e-13	3.00051e-12
ITGAL	3683	-0.29268	5.05652	15.7022	7.41383e-05	0.000193655
C13orf37	440145	-0.292643	4.66641	45.6949	1.3818e-11	1.22244e-10
CAPN10	11132	-0.292551	3.69138	33.2053	8.29229e-09	4.4514e-08
HM13	81502	-0.29241	7.70407	69.8024	6.55523e-17	1.54237e-15
ALDH4A1	8659	-0.292338	5.50588	22.6159	1.97843e-06	6.84949e-06
GNG2	54331	-0.292195	4.32023	27.0852	1.94683e-07	8.16575e-07
PHPT1	29085	-0.292166	5.90126	27.4478	1.61389e-07	6.87531e-07
FAHD2A	51011	-0.292153	4.04766	37.3879	9.68218e-10	6.14745e-09
ORAI1	84876	-0.292121	4.64732	41.4642	1.20048e-10	8.99438e-10
STK10	6793	-0.291968	5.44892	57.836	2.84905e-14	4.13501e-13
TMEM176B	28959	-0.291662	6.38728	15.9111	6.63886e-05	0.000175208
NOB1	28987	-0.291658	5.55381	62.2248	3.0641e-15	5.36327e-14
ZDHHC8	29801	-0.29163	4.72998	37.1885	1.07242e-09	6.74607e-09
ACVRL1	94	-0.291621	4.65869	40.8182	1.67073e-10	1.2235e-09
RPL27	6155	-0.29161	8.85503	37.6787	8.34095e-10	5.36961e-09
IDI1	3422	-0.291522	6.20269	34.2853	4.7596e-09	2.6645e-08
MYL6B	140465	-0.291471	4.92768	35.5889	2.43674e-09	1.43749e-08
FGL2	10875	-0.291454	5.27916	16.4967	4.87341e-05	0.000131654
HIGD2A	192286	-0.291365	5.76081	48.6397	3.0758e-12	3.06774e-11
SPEG	10290	-0.291298	4.07122	11.9355	0.000550754	0.00122741
CLPP	8192	-0.291252	5.48781	48.1326	3.98352e-12	3.88045e-11
WDR18	57418	-0.291224	4.97785	35.9685	2.00528e-09	1.19798e-08
ATP5J2	9551	-0.291092	6.59087	36.5646	1.47686e-09	9.02116e-09
GNG11	2791	-0.291057	4.73466	27.4271	1.63127e-07	6.9421e-07
PLD3	23646	-0.291021	7.86988	51.3173	7.85784e-13	8.77196e-12
C6orf48	50854	-0.290974	6.33912	40.6958	1.77865e-10	1.29843e-09
ADSL	158	-0.290962	5.51958	82.1904	1.23586e-19	4.48686e-18
TIMM50	92609	-0.290944	5.54969	47.7547	4.83029e-12	4.65344e-11
TRPM2	7226	-0.290932	4.39284	19.1967	1.1792e-05	3.5562e-05
C14orf156	81892	-0.290927	5.13143	39.0479	4.13527e-10	2.80772e-09
LAT2	7462	-0.290898	3.69649	29.0491	7.05655e-08	3.20359e-07
COL6A2	1292	-0.290781	9.88272	16.1766	5.77032e-05	0.000154148
MAPK8IP2	23542	-0.290672	5.0707	9.33742	0.00224521	0.00441855
CEMP1	752014	-0.290573	3.53018	25.8662	3.65924e-07	1.45881e-06
PPDPF	79144	-0.290527	8.21369	26.8739	2.17173e-07	9.0532e-07
SMOC2	64094	-0.290458	6.829	12.0936	0.000505939	0.00113539
RASIP1	54922	-0.290384	3.63057	20.0481	7.55167e-06	2.35944e-05
RASA3	22821	-0.290364	5.01665	35.458	2.60614e-09	1.53151e-08
MUTYH	4595	-0.290353	3.24197	37.5645	8.84404e-10	5.65935e-09
SPRN	503542	-0.290331	2.45103	27.1643	1.86879e-07	7.85728e-07
ADAP1	11033	-0.290327	3.65846	17.2055	3.35457e-05	9.29841e-05
ITIH5	80760	-0.29026	4.46592	10.7118	0.00106452	0.00224134
PNP	4860	-0.29017	5.79724	33.0699	8.89041e-09	4.73975e-08
RPL22L1	200916	-0.29006	5.04292	21.5041	3.53071e-06	1.17037e-05
SSSCA1	10534	-0.290023	4.36147	41.6448	1.09456e-10	8.24627e-10
CBR3	874	-0.290012	4.13434	14.7862	0.000120415	0.000302646
C20orf27	54976	-0.289946	5.2207	28.9641	7.37311e-08	3.33768e-07
CLIC5	53405	-0.289871	2.87284	13.2093	0.000278566	0.000655181
CDK3	1018	-0.289666	2.53645	21.2311	4.07102e-06	1.33072e-05
DENND3	22898	-0.289623	4.30746	36.1723	1.8062e-09	1.08808e-08
GSDMD	79792	-0.289531	6.39391	25.0805	5.49852e-07	2.12088e-06
SLC25A10	1468	-0.289356	5.97905	29.9769	4.3722e-08	2.06055e-07
GPS1	2873	-0.289339	6.83312	49.1729	2.34366e-12	2.38966e-11
ZC3H12C	85463	-0.289291	2.98872	17.823	2.42438e-05	6.90898e-05
POLR2L	5441	-0.289208	6.66844	31.1137	2.43344e-08	1.20441e-07
CSF1R	1436	-0.289074	6.00965	22.3286	2.29754e-06	7.86085e-06
NARF	26502	-0.289046	5.46072	43.6843	3.85865e-11	3.15578e-10
ZNF90	7643	-0.288836	3.13438	20.6377	5.54933e-06	1.77413e-05
NXN	64359	-0.288833	5.23365	17.4715	2.91641e-05	8.17464e-05
POLD1	5424	-0.288777	4.84463	32.9536	9.43825e-09	5.01202e-08
LGR4	55366	-0.288766	5.20414	13.5951	0.000226782	0.000542991
FBXW9	84261	-0.288675	4.08039	37.6902	8.2919e-10	5.34236e-09
ARSA	410	-0.288605	5.60864	29.7518	4.9105e-08	2.29313e-07
MPND	84954	-0.288556	4.50059	37.1682	1.08368e-09	6.8099e-09
C16orf87	388272	-0.28855	2.72055	40.9445	1.56618e-10	1.15366e-09
AGPAT6	137964	-0.288499	7.23791	24.5642	7.18746e-07	2.70997e-06
LDHD	197257	-0.288399	2.87862	9.71757	0.00182515	0.00366197
SNRPD2	6633	-0.288048	7.27326	52.2477	4.89239e-13	5.66035e-12
ABCC4	10257	-0.287883	3.81409	9.47018	0.00208839	0.00413722
TOMM7	54543	-0.287758	6.58382	42.824	5.98935e-11	4.70345e-10
GPC6	10082	-0.287439	4.28929	11.0633	0.000880552	0.00188514
LOC100129637	100129637	-0.287403	3.04277	31.9324	1.5963e-08	8.14461e-08
TRIM2	23321	-0.287387	5.47235	11.2966	0.000776502	0.0016818
DGUOK	1716	-0.287326	5.48274	65.7765	5.05061e-16	9.95077e-15
HSF1	3297	-0.287104	6.73072	39.434	3.39329e-10	2.3403e-09
PPP1R12C	54776	-0.286913	5.63132	38.6677	5.02447e-10	3.36477e-09
EPHA2	1969	-0.28681	4.14214	22.2131	2.44008e-06	8.29748e-06
MRPL40	64976	-0.28647	5.10798	50.7023	1.07496e-12	1.16804e-11
FBLN5	10516	-0.286375	5.8489	16.0412	6.19799e-05	0.000164781
RARRES3	5920	-0.286174	7.04797	11.0509	0.000886428	0.00189606
GAS1	2619	-0.286019	4.96077	14.6843	0.0001271	0.00031762
MBP	4155	-0.285924	5.11462	22.3789	2.23816e-06	7.68346e-06
C1orf151	440574	-0.285895	6.07202	56.759	4.9263e-14	6.91165e-13
SIPA1	6494	-0.285791	5.38505	37.0699	1.13969e-09	7.12522e-09
NHP2	55651	-0.285513	6.56413	48.5979	3.14202e-12	3.12541e-11
RNFT2	84900	-0.285507	2.60328	16.8207	4.10823e-05	0.000112247
RPS24	6229	-0.28534	10.0384	35.9204	2.05549e-09	1.22558e-08
NFKBIB	4793	-0.285102	4.49432	30.6053	3.16229e-08	1.53351e-07
C21orf63	59271	-0.285093	4.04059	17.7485	2.52112e-05	7.15848e-05
PER1	5187	-0.285089	5.34029	15.8828	6.73883e-05	0.000177665
C7orf30	115416	-0.285082	4.20108	55.3446	1.01148e-13	1.34078e-12
C14orf153	84334	-0.285075	4.62577	58.1777	2.39474e-14	3.51315e-13
JMJD6	23210	-0.284988	4.75832	52.4097	4.50498e-13	5.26441e-12
CENPA	1058	-0.284978	3.10677	11.8385	0.00058017	0.00128757
PRPF31	26121	-0.284882	6.01559	49.8968	1.62053e-12	1.70924e-11
ETS1	2113	-0.284708	6.87726	25.6598	4.07216e-07	1.60719e-06
NOS3	4846	-0.284699	3.76776	26.119	3.21005e-07	1.29535e-06
FAM3A	60343	-0.284679	5.30918	37.4222	9.51351e-10	6.04978e-09
NUDT15	55270	-0.28451	4.54032	54.1058	1.8998e-13	2.38156e-12
NIP7	51388	-0.284489	4.84677	55.5612	9.05956e-14	1.21008e-12
NUDT22	84304	-0.283709	4.4807	32.5134	1.18376e-08	6.17888e-08
POLR2I	5438	-0.283701	4.92648	40.2671	2.21508e-10	1.57934e-09
C22orf36	388886	-0.283682	4.00445	14.2545	0.000159677	0.000391671
ASF1B	55723	-0.283585	4.97232	21.9936	2.73562e-06	9.2332e-06
COX7A2	1347	-0.283503	6.57234	47.1361	6.62231e-12	6.21546e-11
CLEC2D	29121	-0.283443	4.84793	54.0517	1.95283e-13	2.44246e-12
NDUFS3	4722	-0.283211	6.23807	67.0389	2.66198e-16	5.52959e-15
INO80B	83444	-0.283002	3.93111	21.4948	3.54782e-06	1.17508e-05
FHL3	2275	-0.282725	4.65288	34.973	3.34306e-09	1.92845e-08
RAD23A	5886	-0.282581	7.17397	63.9613	1.2689e-15	2.33458e-14
SEC61B	10952	-0.282543	6.36418	60.834	6.20962e-15	1.00896e-13
CENPV	201161	-0.282529	3.06995	8.03765	0.0045815	0.00853061
YARS	8565	-0.282488	6.74988	59.0947	1.50264e-14	2.27817e-13
CHST1	8534	-0.282382	4.72097	6.45814	0.0110445	0.0189177
MCM7	4176	-0.282152	7.13048	30.8853	2.73743e-08	1.34131e-07
C20orf199	441951	-0.282065	6.65434	34.8667	3.53062e-09	2.02234e-08
C5AR1	728	-0.281969	3.75197	23.2809	1.3998e-06	4.99461e-06
BCL2L12	83596	-0.281844	4.11633	28.649	8.67602e-08	3.88263e-07
HSBP1	3281	-0.281815	7.15214	53.9632	2.04282e-13	2.54003e-12
LOC388955	388955	-0.281786	4.43033	48.6026	3.13448e-12	3.12045e-11
NUP93	9688	-0.281627	5.67263	48.5259	3.25962e-12	3.23188e-11
WDR4	10785	-0.281438	3.45473	35.8461	2.1354e-09	1.27111e-08
RPL9	6133	-0.28142	6.26713	7.9154	0.00490156	0.00906722
LIN37	55957	-0.281416	3.2008	45.1486	1.82639e-11	1.5781e-10
RPS13	6207	-0.281325	8.63795	54.0502	1.95436e-13	2.44246e-12
RANGAP1	5905	-0.28131	7.20006	46.5478	8.94112e-12	8.20664e-11
C15orf42	90381	-0.281295	3.41777	12.4636	0.00041496	0.000945269
STK32C	282974	-0.281118	3.41809	20.48	6.02586e-06	1.91398e-05
STOML1	9399	-0.281016	3.74694	44.4987	2.54522e-11	2.1521e-10
MRPL28	10573	-0.280959	5.89316	34.0373	5.40648e-09	2.99449e-08
SIRT7	51547	-0.280938	4.40372	40.3412	2.13269e-10	1.52951e-09
VAC14	55697	-0.280653	5.67093	80.8901	2.3863e-19	8.1554e-18
HDGFRP2	84717	-0.280546	5.91127	34.6015	4.04605e-09	2.29608e-08
FLJ10038	55056	-0.280475	3.68514	36.7945	1.3126e-09	8.09869e-09
MAF	4094	-0.280418	5.13723	32.0546	1.49898e-08	7.67365e-08
PDZK1IP1	10158	-0.280413	5.24329	5.65605	0.0173952	0.0284912
GSTM3	2947	-0.280288	7.23905	7.91711	0.00489695	0.00906007
TMSL3	7117	-0.280187	10.4508	33.8687	5.89597e-09	3.25235e-08
SNHG5	387066	-0.280109	6.29444	16.1593	5.82309e-05	0.000155354
UQCR11	10975	-0.27997	6.15207	39.2242	3.77829e-10	2.58687e-09
ZNF511	118472	-0.279888	4.3387	46.0195	1.17081e-11	1.04867e-10
BAX	581	-0.279755	5.2303	39.695	2.96878e-10	2.06498e-09
PTS	5805	-0.279441	3.98597	43.6199	3.98762e-11	3.25257e-10
PFKP	5214	-0.279411	6.09678	11.1674	0.000832476	0.00179056
C2orf79	391356	-0.279392	4.16431	42.8373	5.94884e-11	4.67463e-10
SLC15A3	51296	-0.279206	5.27056	23.05	1.57843e-06	5.57026e-06
TOMM6	100188893	-0.279123	7.0223	40.3141	2.16244e-10	1.54813e-09
2015-09-03	55964	-0.27907	4.4972	7.37165	0.006626	0.0119097
TMEM176A	55365	-0.279063	5.39887	11.9804	0.000537632	0.00120035
IRF5	3663	-0.279062	3.90545	33.087	8.81279e-09	4.70605e-08
CHST3	9469	-0.278953	4.94304	13.6886	0.000215762	0.000518533
UCHL3	7347	-0.278625	4.43137	39.7335	2.91089e-10	2.02818e-09
PICK1	9463	-0.278525	4.45204	37.8667	7.57459e-10	4.91906e-09
QPRT	23475	-0.278425	4.40725	9.35679	0.00222161	0.00437633
C14orf2	9556	-0.278323	5.85281	44.1533	3.03638e-11	2.52894e-10
PSMD7	5713	-0.278229	6.46552	55.8897	7.66526e-14	1.03744e-12
AKR1C3	8644	-0.27813	4.4864	9.3685	0.00220746	0.00435337
TSPAN4	7106	-0.278029	5.35737	27.2498	1.78798e-07	7.53821e-07
VASN	114990	-0.277922	4.83078	15.6869	7.47389e-05	0.000195058
C22orf40	150383	-0.277915	3.04036	46.793	7.88957e-12	7.3406e-11
TKT	7086	-0.277819	7.86358	32.0646	1.49133e-08	7.63768e-08
AARS	16	-0.277692	7.44881	41.515	1.16969e-10	8.77446e-10
NR2C2AP	126382	-0.277673	4.96439	38.8339	4.61455e-10	3.11929e-09
PROS1	5627	-0.277672	4.63209	18.0913	2.10562e-05	6.07744e-05
CTSL1	1514	-0.277608	6.74605	33.6293	6.66821e-09	3.64547e-08
MAN2B1	4125	-0.277442	7.04781	45.6438	1.41832e-11	1.25294e-10
GPR132	29933	-0.277261	2.62674	17.6105	2.71086e-05	7.64754e-05
NOD2	64127	-0.277102	3.46724	14.3845	0.000149021	0.000367447
TGFB1	7040	-0.277021	5.89421	32.5529	1.15991e-08	6.06475e-08
ZNF579	163033	-0.276941	3.54035	20.1183	7.27966e-06	2.282e-05
TACC3	10460	-0.276932	5.66624	23.3601	1.34338e-06	4.81029e-06
SERPINH1	871	-0.276916	8.272	25.1573	5.28403e-07	2.04589e-06
FARSA	2193	-0.276713	6.21316	68.0078	1.62853e-16	3.53281e-15
TMUB1	83590	-0.276706	5.10841	28.1919	1.09862e-07	4.80744e-07
TH1L	51497	-0.27663	6.93352	47.3362	5.97977e-12	5.65398e-11
ACN9	57001	-0.27661	2.92055	15.4707	8.37942e-05	0.000216337
C11orf2	738	-0.27653	6.40306	39.5014	3.27824e-10	2.26606e-09
TMC6	11322	-0.276521	5.72592	24.8318	6.25557e-07	2.38805e-06
WDR62	284403	-0.276474	3.76431	17.2529	3.27195e-05	9.08791e-05
SDPR	8436	-0.276376	3.45618	7.73159	0.00542631	0.00995813
POLR2C	5432	-0.276327	6.09377	81.5594	1.70075e-19	5.96238e-18
PPIA	5478	-0.276277	8.184	60.0469	9.26235e-15	1.45662e-13
NT5DC2	64943	-0.276208	5.81475	17.4723	2.91521e-05	8.17329e-05
PSMC3IP	29893	-0.276124	2.72246	21.8081	3.01331e-06	1.01146e-05
CALR	811	-0.276083	10.0992	45.8298	1.28984e-11	1.14772e-10
SCD5	79966	-0.276057	4.35285	10.3555	0.00129093	0.00266754
PPPDE2	27351	-0.27597	3.85697	43.495	4.25047e-11	3.44401e-10
SERPINA1	5265	-0.27594	8.21288	4.83572	0.027876	0.0435918
DNTTIP1	116092	-0.275793	4.96626	57.0006	4.35677e-14	6.14823e-13
MRPL36	64979	-0.275755	4.49769	44.3364	2.76529e-11	2.32532e-10
RPL32	6161	-0.275332	9.75652	38.5319	5.38659e-10	3.59155e-09
CARS2	79587	-0.275274	5.40369	40.086	2.43031e-10	1.71977e-09
TPD52L2	7165	-0.275261	7.23347	68.5895	1.21247e-16	2.71198e-15
TAF1C	9013	-0.275142	5.01374	39.2048	3.81606e-10	2.60981e-09
ZMYND19	116225	-0.274922	4.52057	40.6011	1.86702e-10	1.35889e-09
RPL36AL	6166	-0.274614	7.30155	48.4499	3.38832e-12	3.34863e-11
NCLN	56926	-0.274556	6.29183	50.9118	9.66115e-13	1.06013e-11
XAB2	56949	-0.274525	6.13127	41.2266	1.35562e-10	1.00703e-09
LENG1	79165	-0.27449	3.28964	26.6385	2.453e-07	1.01018e-06
TTC7A	57217	-0.274434	5.29274	33.7998	6.10839e-09	3.35742e-08
PAPLN	89932	-0.274419	3.94772	15.5254	8.14041e-05	0.000210789
HEBP2	23593	-0.274396	6.39222	27.5269	1.54924e-07	6.6233e-07
TBCB	1155	-0.274387	6.17953	41.3161	1.29497e-10	9.64335e-10
HPCAL1	3241	-0.274352	5.36974	36.9124	1.23559e-09	7.67386e-09
ZNHIT1	10467	-0.27425	6.06431	31.5336	1.96015e-08	9.85134e-08
FLNC	2318	-0.274204	3.86989	9.82051	0.00172576	0.00347796
MTHFD2L	441024	-0.274082	3.59038	37.5788	8.77916e-10	5.62077e-09
RPS6	6194	-0.274059	10.5558	32.6406	1.10872e-08	5.83452e-08
CDKN3	1033	-0.273947	3.36942	17.0273	3.68471e-05	0.000101469
PKN1	5585	-0.273928	7.22159	37.6212	8.59066e-10	5.50613e-09
PM20D2	135293	-0.27364	3.9137	8.34766	0.00386184	0.00729385
CAV2	858	-0.273637	5.00772	17.8852	2.34641e-05	6.70754e-05
CDC34	997	-0.273573	5.40298	31.8502	1.66529e-08	8.46834e-08
PSMC1	5700	-0.273538	5.04762	56.3706	6.00226e-14	8.27001e-13
C17orf101	79701	-0.27342	4.3569	41.9416	9.40404e-11	7.17322e-10
MYC	4609	-0.273249	6.86585	14.8181	0.000118391	0.000298048
EPHB2	2048	-0.273223	3.83949	18.4584	1.73651e-05	5.08403e-05
ATP6V1F	9296	-0.273107	6.72275	50.6057	1.12916e-12	1.22044e-11
DDIT4	54541	-0.272957	7.3488	13.1078	0.000294074	0.000688216
MCM10	55388	-0.272858	3.93669	9.81047	0.00173521	0.0034947
GIMAP6	474344	-0.272843	4.53979	22.3722	2.246e-06	7.70391e-06
UXT	8409	-0.272758	5.59367	61.1862	5.19233e-15	8.60815e-14
CFL1	1072	-0.272649	9.91471	68.0366	1.60492e-16	3.5043e-15
RASL12	51285	-0.272448	3.36255	15.6656	7.55855e-05	0.000197015
CCNB1IP1	57820	-0.272426	4.86934	34.1599	5.07648e-09	2.8245e-08
NUDT14	256281	-0.272319	4.2906	23.9949	9.65901e-07	3.54889e-06
RPL23AP82	284942	-0.272298	2.55509	46.3417	9.9329e-12	9.05581e-11
LOC202781	202781	-0.272248	3.73739	26.0171	3.38405e-07	1.35839e-06
ALDH1A1	216	-0.27214	4.71719	11.4815	0.000702926	0.00153467
RNASET2	8635	-0.27211	6.22187	27.318	1.72594e-07	7.30181e-07
CPVL	54504	-0.272016	4.4999	16.9713	3.79495e-05	0.00010434
U2AF1L4	199746	-0.271894	2.83954	34.1678	5.05598e-09	2.81437e-08
PFN1	5216	-0.271838	9.22024	53.9589	2.04729e-13	2.543e-12
MRPL23	6150	-0.27176	5.1061	23.4641	1.27264e-06	4.58234e-06
MYL6	4637	-0.271715	9.67952	53.088	3.18938e-13	3.84729e-12
DDIT3	1649	-0.271613	4.25589	28.4971	9.38409e-08	4.17203e-07
CYGB	114757	-0.271607	4.07014	17.9957	2.214e-05	6.35725e-05
LRRC33	375387	-0.271578	2.83978	26.4812	2.66117e-07	1.08967e-06
PROCR	10544	-0.271536	3.70561	25.9054	3.58558e-07	1.43224e-06
FGFR3	2261	-0.271468	5.0842	5.91723	0.0149935	0.0249654
PUS1	80324	-0.271241	4.32293	30.6754	3.05014e-08	1.48266e-07
IDH3G	3421	-0.271239	5.75652	54.1557	1.85216e-13	2.32661e-12
RPP21	79897	-0.27121	4.35474	27.2371	1.79976e-07	7.58527e-07
S100A10	6281	-0.271062	7.75077	17.3488	3.11098e-05	8.68222e-05
C19orf62	29086	-0.270827	6.12819	70.7085	4.14105e-17	1.00928e-15
COMMD4	54939	-0.270716	5.79885	35.1196	3.10063e-09	1.80305e-08
WDR85	92715	-0.270698	4.1434	43.6255	3.97629e-11	3.24549e-10
POP5	51367	-0.270677	4.11551	46.6885	8.3214e-12	7.70139e-11
SLC25A39	51629	-0.270438	7.36713	40.561	1.90568e-10	1.38292e-09
AACS	65985	-0.27043	5.91955	36.3728	1.62962e-09	9.87536e-09
SCARB1	949	-0.270339	6.593	18.9731	1.32572e-05	3.96969e-05
GPC1	2817	-0.270322	6.5177	20.2245	6.88636e-06	2.16872e-05
NR1H3	10062	-0.269994	4.70981	32.9089	9.65812e-09	5.12433e-08
KLHL17	339451	-0.26998	2.65311	21.9543	2.79217e-06	9.4007e-06
RGS19	10287	-0.269806	4.33284	40.5981	1.86989e-10	1.36017e-09
GPX4	2879	-0.269623	7.69416	29.876	4.6059e-08	2.16078e-07
PDXK	8566	-0.269618	7.25708	28.8119	7.97587e-08	3.59031e-07
SKA3	221150	-0.26961	3.55144	13.9186	0.000190896	0.000462681
NSUN5	55695	-0.26957	5.14961	40.1218	2.38616e-10	1.69048e-09
NDN	4692	-0.269404	3.96005	17.7991	2.45496e-05	6.98846e-05
STK17A	9263	-0.269372	4.99326	40.47	1.99657e-10	1.44118e-09
ZBTB8OS	339487	-0.269318	3.36073	57.1929	3.95102e-14	5.61448e-13
DOCK11	139818	-0.269296	4.28785	17.1335	3.48428e-05	9.63612e-05
DUT	1854	-0.269238	5.75482	57.8181	2.87508e-14	4.16292e-13
SIRT6	51548	-0.269038	3.98012	34.808	3.63884e-09	2.08043e-08
ORAOV1	220064	-0.268859	4.36755	19.4449	1.03546e-05	3.16169e-05
CTSH	1512	-0.268397	6.99548	30.4387	3.44581e-08	1.65787e-07
CHN1	1123	-0.268358	3.9401	19.7818	8.68046e-06	2.69011e-05
APOL4	80832	-0.268168	3.89259	11.9141	0.000557101	0.00123975
HCP5	10866	-0.268103	5.56025	13.6044	0.000225653	0.000540497
BYSL	705	-0.268026	5.03202	27.6011	1.49092e-07	6.39378e-07
C8orf55	51337	-0.26802	6.09815	22.204	2.45167e-06	8.33458e-06
GLI4	2738	-0.26793	3.27032	12.7619	0.000353742	0.000815226
DHCR7	1717	-0.267767	6.74591	15.4437	8.5e-05	0.000219001
LGALS9	3965	-0.267616	6.18961	17.9987	2.21059e-05	6.34896e-05
C16orf55	124045	-0.267552	3.1622	40.4911	1.97518e-10	1.42996e-09
TPCN2	219931	-0.267394	4.20898	25.5843	4.23474e-07	1.66545e-06
GSS	2937	-0.267376	6.10332	40.4897	1.97659e-10	1.43013e-09
GALNT14	79623	-0.267228	3.26888	5.7262	0.0167137	0.0274743
C15orf61	145853	-0.267104	2.75111	43.0481	5.34096e-11	4.24329e-10
INPP1	3628	-0.266973	3.50756	31.1064	2.44259e-08	1.20748e-07
NCS1	23413	-0.266792	4.95351	19.2767	1.1308e-05	3.42119e-05
LEPREL2	10536	-0.266783	5.43876	14.093	0.000173986	0.000424132
TYRO3	7301	-0.266463	3.5905	22.2277	2.42157e-06	8.24373e-06
GLTPD1	80772	-0.266443	5.1799	30.8086	2.84774e-08	1.39035e-07
SARS2	54938	-0.266246	4.20665	37.417	9.53893e-10	6.05965e-09
NXT1	29107	-0.266151	4.39854	41.6986	1.06487e-10	8.05729e-10
NPR1	4881	-0.265953	3.33783	13.2734	0.000269193	0.000635334
SNAPC2	6618	-0.265943	4.97714	29.6307	5.22691e-08	2.42699e-07
ELMO3	79767	-0.265887	5.06422	18.3021	1.88502e-05	5.48994e-05
ATF5	22809	-0.265777	5.91244	35.7629	2.2285e-09	1.32165e-08
RFXANK	8625	-0.26571	5.66505	31.1378	2.40343e-08	1.19149e-07
FTHL3	2498	-0.265682	4.07578	23.9366	9.95634e-07	3.64718e-06
PSMA3	5684	-0.265394	6.33251	53.7092	2.32473e-13	2.85859e-12
TMEM222	84065	-0.265379	5.46111	57.6603	3.11534e-14	4.48953e-13
SOCS3	9021	-0.265177	6.19421	14.3006	0.000155819	0.000383051
PML	5371	-0.265039	6.46896	46.0432	1.15673e-11	1.03682e-10
CAPN12	147968	-0.264775	2.72377	13.7887	0.000204563	0.000493071
BTNL9	153579	-0.264716	2.73803	8.02226	0.00462058	0.00859423
MLF1IP	79682	-0.264607	4.99095	19.8689	8.29389e-06	2.57487e-05
MRPL14	64928	-0.264459	5.74259	30.3742	3.56236e-08	1.70722e-07
CSNK2A2	1459	-0.264339	4.57064	59.2708	1.37403e-14	2.10404e-13
AMDHD2	51005	-0.264337	4.10339	23.8716	1.02979e-06	3.76216e-06
CTSB	1508	-0.264168	10.0449	41.8096	1.00609e-10	7.63618e-10
PLAC2	257000	-0.26408	4.37518	5.35586	0.0206528	0.0332614
SNAI2	6591	-0.264001	4.64275	15.6276	7.71203e-05	0.000200631
PSMD9	5715	-0.263969	5.5942	70.9542	3.65609e-17	9.05512e-16
EFEMP2	30008	-0.263887	5.75389	21.0743	4.41808e-06	1.43497e-05
TSPYL2	64061	-0.263867	4.94802	34.3147	4.68818e-09	2.63119e-08
SOD1	6647	-0.263702	7.92468	40.9738	1.54283e-10	1.13782e-09
PSMC3	5702	-0.263538	6.94471	56.7229	5.01761e-14	7.01606e-13
CAPN5	726	-0.263514	3.6646	15.0008	0.000107466	0.000272406
TPPP3	51673	-0.263477	4.44564	8.64389	0.0032816	0.00627252
DVL1	1855	-0.263415	5.85043	27.5268	1.54932e-07	6.6233e-07
AVEN	57099	-0.26337	3.40195	43.593	4.04286e-11	3.29104e-10
PROSC	11212	-0.263351	6.25866	18.476	1.7206e-05	5.04349e-05
MB	4151	-0.263153	4.87088	11.394	0.000736806	0.00160318
C16orf57	79650	-0.26301	5.41258	36.516	1.51422e-09	9.23552e-09
FAM128A	653784	-0.262886	5.24616	14.7626	0.000121928	0.000305821
TRAPPC6A	79090	-0.262827	4.8948	21.9606	2.78303e-06	9.37251e-06
WDR34	89891	-0.262793	6.6758	30.3974	3.51996e-08	1.68889e-07
SKA1	220134	-0.262775	3.23795	11.3837	0.000740926	0.00161102
BMP1	649	-0.262759	5.47575	20.2803	6.68861e-06	2.1146e-05
SLC4A3	6508	-0.262669	3.56741	14.1531	0.000168524	0.000411883
CLN6	54982	-0.262513	5.80337	49.8274	1.67887e-12	1.76772e-11
CPE	1363	-0.262484	6.99462	10.8929	0.00096535	0.00204959
TIGD5	84948	-0.262392	3.67538	21.3529	3.82034e-06	1.25718e-05
CLDN15	24146	-0.262347	2.64568	25.6627	4.06609e-07	1.60531e-06
TCEB2	6923	-0.26233	7.0811	22.6496	1.94399e-06	6.7379e-06
APOBEC3F	200316	-0.262329	3.39095	22.533	2.06567e-06	7.12933e-06
AQP1	358	-0.262265	7.46119	14.7755	0.000121101	0.000304182
HSPD1	3329	-0.262244	8.80774	35.5233	2.52013e-09	1.4831e-08
ATP5L	10632	-0.262217	7.06051	49.6243	1.86191e-12	1.94372e-11
C21orf56	84221	-0.262191	3.28293	11.9265	0.000553414	0.00123266
C1orf159	54991	-0.26208	3.54741	22.7803	1.81617e-06	6.33254e-06
COX6A1	1337	-0.262065	7.15108	34.6147	4.01858e-09	2.28155e-08
VGLL3	389136	-0.261898	4.04479	11.6641	0.000637195	0.00140217
ST3GAL2	6483	-0.261885	4.45888	34.8878	3.49271e-09	2.00438e-08
C16orf80	29105	-0.261862	4.76348	61.9783	3.47258e-15	5.99253e-14
EIF5A	1984	-0.261775	8.34043	43.3864	4.49294e-11	3.62129e-10
CSRP2	1466	-0.261735	4.05038	10.6057	0.00112742	0.00235876
SHFM1	7979	-0.261556	6.57655	30.832	2.81353e-08	1.37474e-07
SNX8	29886	-0.261515	4.48729	40.6351	1.83483e-10	1.33626e-09
BCAP31	10134	-0.261341	8.34122	46.653	8.47389e-12	7.82476e-11
VWA1	64856	-0.261301	6.72501	20.5496	5.81063e-06	1.8509e-05
PARK7	11315	-0.261201	7.78513	59.9968	9.50098e-15	1.49223e-13
NDUFB8	4714	-0.261145	6.02007	43.1395	5.09717e-11	4.06809e-10
RASA4P	401331	-0.261028	2.82395	17.8275	2.41865e-05	6.89472e-05
LPCAT2	54947	-0.260946	4.58723	21.6172	3.32846e-06	1.10903e-05
PTPN6	5777	-0.260818	5.82795	43.9059	3.44551e-11	2.84261e-10
MFRP	83552	-0.260775	5.02151	14.5479	0.000136641	0.000339796
STUB1	10273	-0.260723	6.65806	29.9391	4.45836e-08	2.09881e-07
ENG	2022	-0.260547	7.17852	35.7426	2.25189e-09	1.33423e-08
INO80C	125476	-0.260527	3.52651	49.2475	2.25623e-12	2.32031e-11
MAD2L1	4085	-0.260476	4.63388	17.5623	2.78051e-05	7.83138e-05
SELK	58515	-0.260239	4.82099	61.0445	5.58002e-15	9.16397e-14
LOC442454	442454	-0.260081	3.1075	29.2483	6.36709e-08	2.91877e-07
QPCTL	54814	-0.260045	3.9752	32.6233	1.11864e-08	5.87661e-08
NINJ2	4815	-0.260012	2.77528	18.0908	2.10614e-05	6.0775e-05
SGK1	6446	-0.26	5.8852	18.5397	1.66405e-05	4.89297e-05
EGR3	1960	0.260189	5.02115	6.5656	0.0103969	0.0178911
DAG1	1605	0.260216	7.84907	70.6408	4.28572e-17	1.04039e-15
C3orf63	23272	0.260519	6.61472	70.2013	5.35499e-17	1.27716e-15
GLYR1	84656	0.260603	7.18601	76.7245	1.96545e-18	6.11891e-17
PXK	54899	0.260985	3.60207	32.5738	1.14754e-08	6.00518e-08
GNG12	55970	0.260994	7.01319	25.3531	4.77381e-07	1.86308e-06
ANKHD1-EIF4EBP3	404734	0.261366	5.74532	30.4234	3.47306e-08	1.66966e-07
NCOR1	9611	0.261501	6.94221	37.2444	1.04211e-09	6.5689e-09
MBOAT1	154141	0.261574	5.86269	17.1288	3.49283e-05	9.65538e-05
TTC18	118491	0.261601	2.48926	9.95442	0.00160464	0.00325585
TBC1D8B	54885	0.262028	3.90092	26.3648	2.82642e-07	1.15271e-06
PPP1R3C	5507	0.262069	4.84308	6.41728	0.0113015	0.0193201
MAGI3	260425	0.262089	5.81533	20.0652	7.4848e-06	2.34091e-05
EFNA4	1945	0.262133	4.81844	19.7953	8.6196e-06	2.6726e-05
MLL3	58508	0.262178	7.02926	40.3112	2.16568e-10	1.54954e-09
EGF	1950	0.26248	3.4406	5.29806	0.0213492	0.0342388
ARSD	414	0.262494	7.24725	29.848	4.67288e-08	2.18801e-07
PLCB1	23236	0.262559	4.24219	8.56602	0.00342495	0.00652614
KIAA1147	57189	0.262567	6.2985	37.4977	9.15223e-10	5.84434e-09
ERBB2IP	55914	0.26265	6.97377	56.3981	5.91877e-14	8.18489e-13
RASSF6	166824	0.262722	3.16005	6.33045	0.0118682	0.0201901
HPN	3249	0.26275	5.61223	7.55321	0.00599032	0.0108968
ANKRA2	57763	0.262779	4.01428	44.3672	2.72206e-11	2.29211e-10
MCCC2	64087	0.262791	7.95439	17.2169	3.33463e-05	9.24732e-05
GPD2	2820	0.262994	6.71412	28.4649	9.54103e-08	4.23719e-07
ATXN1	6310	0.263083	5.84554	36.8209	1.29498e-09	8.00609e-09
SLMAP	7871	0.263161	6.06836	59.1425	1.46661e-14	2.23183e-13
MOSC2	54996	0.263279	3.83109	21.9964	2.73163e-06	9.22228e-06
TFB2M	64216	0.263399	4.91771	58.4209	2.11627e-14	3.14613e-13
FNIP2	57600	0.263511	4.5805	17.6666	2.63208e-05	7.44761e-05
CENPL	91687	0.263554	3.66085	35.5511	2.4844e-09	1.4642e-08
RAB7L1	8934	0.263657	5.14326	23.4515	1.28102e-06	4.60979e-06
HOOK1	51361	0.263728	5.73399	29.4126	5.84965e-08	2.6967e-07
STK36	27148	0.263762	5.04587	38.4525	5.61019e-10	3.72238e-09
APC	324	0.263771	5.53743	43.317	4.65533e-11	3.74723e-10
MFAP3	4238	0.264013	5.89389	55.0522	1.1737e-13	1.52768e-12
DFNB31	25861	0.264038	4.38435	24.0264	9.50224e-07	3.49798e-06
PPIP5K2	23262	0.264056	5.69156	52.4375	4.4417e-13	5.19543e-12
KDM3B	51780	0.264109	7.03228	81.5386	1.71869e-19	6.00805e-18
PDLIM5	10611	0.264249	7.58397	19.7365	8.88852e-06	2.75041e-05
RUNDC1	146923	0.264377	5.8411	33.8837	5.85062e-09	3.23025e-08
ZAK	51776	0.264623	6.29783	29.9923	4.33771e-08	2.04673e-07
GTF2IRD2	84163	0.264632	4.50602	43.7358	3.7583e-11	3.07577e-10
C12orf51	283450	0.264956	6.25436	44.5054	2.53655e-11	2.14624e-10
LIG3	3980	0.265001	5.67274	45.74	1.35038e-11	1.19637e-10
PTPLAD2	401494	0.265013	4.60338	14.6262	0.00013108	0.000327033
HOMER1	9456	0.265044	3.22579	13.5763	0.000229059	0.000547798
PHF3	23469	0.265228	6.81353	54.4341	1.60746e-13	2.0423e-12
C10orf81	79949	0.265241	5.61566	6.13765	0.0132333	0.0222801
CASC3	22794	0.265352	7.47593	20.9837	4.63217e-06	1.49933e-05
SNPH	9751	0.265522	4.18549	5.73689	0.0166122	0.0273553
TMEM67	91147	0.265591	3.87886	30.1154	4.07096e-08	1.9298e-07
MTX3	345778	0.265673	5.09694	42.9329	5.66504e-11	4.46884e-10
RSPH1	89765	0.265785	3.09878	9.42071	0.00214549	0.00424003
C1orf43	25912	0.265961	8.50575	79.7685	4.20952e-19	1.40337e-17
ARMCX1	51309	0.266241	5.10897	20.055	7.52471e-06	2.35279e-05
TRIL	9865	0.266544	5.5153	16.5012	4.86205e-05	0.000131376
C9orf41	138199	0.266558	3.11582	24.0008	9.6298e-07	3.54135e-06
KIAA1737	85457	0.26677	5.92001	49.7639	1.73406e-12	1.81801e-11
RALGAPA1	253959	0.266829	5.16169	41.6476	1.09299e-10	8.23951e-10
GATM	2628	0.266877	5.03022	11.8017	0.00059176	0.00130997
ENTPD7	57089	0.267143	4.85299	37.0465	1.15347e-09	7.20772e-09
PBRM1	55193	0.267467	6.38705	54.5075	1.54852e-13	1.97356e-12
SLC41A1	254428	0.267539	5.351	32.1218	1.44804e-08	7.43776e-08
SGK3	23678	0.267677	6.09325	10.6168	0.00112062	0.00234573
RBM8A	9939	0.267761	7.12944	85.5701	2.23635e-20	9.12059e-19
SNX13	23161	0.267771	5.73366	49.8017	1.70101e-12	1.78642e-11
EPC1	80314	0.267857	4.724	48.463	3.36577e-12	3.32904e-11
ARHGEF35	445328	0.267861	4.95683	30.9314	2.67315e-08	1.31402e-07
FAM22D	728130	0.268513	2.3803	29.8586	4.6472e-08	2.17682e-07
ZNF100	163227	0.268742	3.84186	32.243	1.36047e-08	7.00857e-08
ATP8B2	57198	0.268824	5.52451	25.5262	4.36416e-07	1.71249e-06
SLC24A1	9187	0.268838	4.38472	41.9239	9.4896e-11	7.23397e-10
MACC1	346389	0.268859	5.01366	12.6129	0.000383096	0.000878571
MID2	11043	0.26894	5.04962	37.1712	1.082e-09	6.8028e-09
HSD17B4	3295	0.268996	7.07732	40.9313	1.57674e-10	1.16003e-09
MAST4	375449	0.269037	5.32562	10.8754	0.000974491	0.00206564
C4orf34	201895	0.269044	6.34816	21.8028	3.02154e-06	1.01339e-05
BHLHB9	80823	0.269131	2.95649	33.6328	6.65598e-09	3.64041e-08
GOLGA2B	55592	0.26933	3.79797	19.7187	8.97194e-06	2.77411e-05
C9orf152	401546	0.269419	5.04185	8.18295	0.00422859	0.00793509
ATF7	11016	0.269657	6.29805	87.104	1.02963e-20	4.42016e-19
CSNK2A1P	283106	0.269712	4.78687	33.0863	8.81591e-09	4.70605e-08
ZNF718	255403	0.269859	2.44476	27.503	1.56855e-07	6.69848e-07
NEK7	140609	0.270099	6.16084	55.8786	7.70882e-14	1.04218e-12
CENPF	1063	0.270103	7.0622	15.4466	8.48693e-05	0.000218744
RABGAP1L	9910	0.270128	4.02147	46.2262	1.05357e-11	9.53437e-11
RHOU	58480	0.270176	4.86184	13.4945	0.00023926	0.000570522
CXorf23	256643	0.270511	3.5799	60.7429	6.50363e-15	1.05393e-13
DEGS1	8560	0.270859	7.13475	20.5184	5.90601e-06	1.87884e-05
RHOBTB3	22836	0.271729	6.61076	11.5543	0.000675932	0.00147943
ERCC6	2074	0.27181	4.19355	51.8031	6.13541e-13	6.96999e-12
ERP27	121506	0.271886	4.42504	7.81582	0.00517908	0.00953876
NEO1	4756	0.271965	6.50455	28.6178	8.817e-08	3.94139e-07
PKP2	5318	0.272107	4.77851	16.6132	4.58308e-05	0.000124359
FZD8	8325	0.272143	4.56457	10.0781	0.0015004	0.00306314
MCL1	4170	0.272213	8.97715	68.0343	1.60679e-16	3.5043e-15
SLC4A8	9498	0.27262	5.00152	7.50927	0.00613823	0.011136
ATF7IP	55729	0.272673	5.93536	39.3236	3.59072e-10	2.46535e-09
FAM172A	83989	0.273099	4.7438	56.601	5.33844e-14	7.4307e-13
DSG2	1829	0.273423	7.6412	23.862	1.03497e-06	3.77882e-06
KIAA0907	22889	0.273536	5.90198	49.9192	1.60208e-12	1.69124e-11
MAP2K4	6416	0.273545	5.60041	35.0942	3.14128e-09	1.82236e-08
PPP1R15B	84919	0.273776	6.8458	81.7218	1.56659e-19	5.53967e-18
IFT74	80173	0.273914	4.35679	47.0559	6.89912e-12	6.43866e-11
UFC1	51506	0.274121	7.40821	61.0075	5.68589e-15	9.28796e-14
CCDC74B	91409	0.274414	3.51838	6.77384	0.00925037	0.0160628
SPATA13	221178	0.274434	4.66812	16.7991	4.15528e-05	0.000113456
FAM73A	374986	0.274548	4.93363	25.1078	5.42132e-07	2.09308e-06
PSEN2	5664	0.274552	5.24866	53.0437	3.26212e-13	3.92449e-12
TRAK1	22906	0.274727	6.43057	51.9251	5.76591e-13	6.59924e-12
PDE4B	5142	0.274952	5.83766	10.0205	0.00154803	0.00315145
RIN2	54453	0.274994	6.57881	36.1006	1.87393e-09	1.12556e-08
GOLGB1	2804	0.275185	8.18934	61.7669	3.86629e-15	6.57247e-14
SIDT1	54847	0.275201	5.42879	10.6925	0.00107573	0.00226182
STEAP1	26872	0.275253	3.68666	12.8675	0.000334342	0.000774457
FRS2	10818	0.275441	6.41501	17.2451	3.28546e-05	9.12338e-05
LOC100271836	100271836	0.275563	4.23113	29.1962	6.54057e-08	2.9949e-07
ZNF500	26048	0.275934	4.01762	62.7243	2.37765e-15	4.19777e-14
SYDE2	84144	0.276153	3.67896	13.2373	0.000274434	0.000646706
DNALI1	7802	0.276569	5.50469	7.53412	0.00605412	0.011003
MED12	9968	0.277289	6.1384	92.1355	8.09386e-22	4.16086e-20
C20orf12	55184	0.277392	2.85068	31.1545	2.38285e-08	1.18272e-07
HIVEP1	3096	0.277454	5.39635	42.9301	5.67302e-11	4.47226e-10
HEATR6	63897	0.277632	5.0866	25.3863	4.69244e-07	1.83308e-06
TSEN15	116461	0.277776	5.44472	62.5603	2.58411e-15	4.54261e-14
TNRC6A	27327	0.277887	6.1016	85.6892	2.10557e-20	8.61592e-19
2015-09-08	23176	0.278165	6.70371	57.5974	3.21655e-14	4.61907e-13
SMAD5	4090	0.278215	6.35875	63.6729	1.46892e-15	2.68339e-14
FAM114A1	92689	0.27825	5.42902	34.1573	5.08314e-09	2.82692e-08
ZFHX4	79776	0.278256	3.83011	13.6294	0.000222665	0.00053376
STARD13	90627	0.278257	4.98091	27.9557	1.24125e-07	5.38535e-07
ZNF33A	7581	0.278295	6.23281	68.9615	1.00405e-16	2.27492e-15
TSTD1	100131187	0.278393	6.2313	24.1213	9.04562e-07	3.34765e-06
CSNK1G1	53944	0.278401	5.44006	56.6825	5.12182e-14	7.14543e-13
MST1R	4486	0.278705	4.4561	17.0581	3.62526e-05	9.99212e-05
GPR137B	7107	0.278863	5.27791	28.8198	7.94331e-08	3.57829e-07
FAM59A	64762	0.279181	2.72705	15.0003	0.000107493	0.000272406
ZNF41	7592	0.279847	3.97616	60.0569	9.21562e-15	1.45159e-13
HOXB3	3213	0.279861	4.83963	8.23939	0.00409909	0.00771575
DAP3	7818	0.27996	7.42974	84.9991	2.98498e-20	1.20136e-18
DAAM1	23002	0.279994	5.24172	26.7785	2.28164e-07	9.46944e-07
GLRB	2743	0.280154	3.79597	8.19957	0.00419004	0.00786879
RFX5	5993	0.280173	6.23812	65.223	6.68834e-16	1.29524e-14
PCLO	27445	0.280867	4.36826	14.3904	0.000148555	0.000366519
TAF5L	27097	0.281097	5.49985	83.7149	5.7154e-20	2.17844e-18
MSTO1	55154	0.281342	5.53148	69.8747	6.31943e-17	1.48976e-15
TTC37	9652	0.282106	6.45889	43.114	5.16416e-11	4.11351e-10
ARHGAP29	9411	0.282205	6.78658	22.8783	1.72585e-06	6.04865e-06
RFWD2	64326	0.282418	6.0885	99.7739	1.70828e-23	1.14839e-21
SLC25A16	8034	0.282667	4.08047	41.4783	1.19186e-10	8.93529e-10
PPP1R3B	79660	0.282846	6.30715	27.8208	1.33084e-07	5.74554e-07
C5orf41	153222	0.283037	4.33784	27.523	1.55238e-07	6.63407e-07
CTF1	1489	0.283181	2.76712	12.4046	0.000428273	0.0009736
ZNF37A	7587	0.283232	5.1896	52.4392	4.43788e-13	5.19543e-12
ADAMTS16	170690	0.283285	3.43984	5.94816	0.0147327	0.0245712
ZYG11A	440590	0.28329	2.58509	11.6629	0.000637591	0.00140279
SBNO1	55206	0.283477	5.15212	21.5667	3.41737e-06	1.13557e-05
TANC2	26115	0.28349	6.5305	18.4934	1.70496e-05	5.00244e-05
CCDC103	388389	0.283566	3.15406	18.7373	1.5002e-05	4.44537e-05
FOXP1	27086	0.283703	6.55466	40.4012	2.06815e-10	1.48758e-09
C19orf55	148137	0.283805	2.62192	49.8143	1.6901e-12	1.77649e-11
UBQLN4	56893	0.283863	6.89446	63.6804	1.4633e-15	2.68017e-14
DEDD	9191	0.283935	5.88356	98.4352	3.35835e-23	2.1626e-21
SEMA6C	10500	0.284273	3.52084	20.2192	6.9055e-06	2.17418e-05
CITED2	10370	0.284429	6.63139	25.8245	3.7392e-07	1.48826e-06
APOOL	139322	0.284719	3.42892	25.8712	3.64977e-07	1.45646e-06
DNAJC16	23341	0.284755	5.41994	71.4438	2.85276e-17	7.19659e-16
PIGN	23556	0.285123	5.3831	52.5959	4.09745e-13	4.83436e-12
MATN3	4148	0.285183	4.9046	9.88456	0.00166672	0.00337453
LPHN2	23266	0.285183	5.3462	15.109	0.00010148	0.000258131
KIF3A	11127	0.285348	4.72058	41.9049	9.5821e-11	7.29994e-10
LMX1B	4010	0.285354	6.29808	13.1495	0.000287591	0.000674333
MPP5	64398	0.285414	5.44106	51.1356	8.6202e-13	9.536e-12
SRCAP	10847	0.286092	7.86996	112.304	3.06588e-26	2.69864e-24
FAR2	55711	0.286151	3.50978	11.1376	0.00084597	0.00181682
RSC1A1	6248	0.286189	3.85163	32.0109	1.53309e-08	7.83516e-08
QSOX1	5768	0.286319	7.98717	24.2567	8.43154e-07	3.13175e-06
CCDC126	90693	0.286408	3.81406	25.6683	4.05442e-07	1.60174e-06
KLHDC10	23008	0.286459	5.46462	33.3804	7.57849e-09	4.09192e-08
RGS11	8786	0.286716	3.26434	8.64121	0.00328642	0.00627912
COG7	91949	0.286805	5.55175	72.8299	1.4132e-17	3.82534e-16
SBF2	81846	0.286866	5.45807	34.2538	4.83733e-09	2.70621e-08
KLHL9	55958	0.286897	6.18167	52.7131	3.86006e-13	4.58523e-12
KIAA0753	9851	0.286985	4.40164	72.4176	1.74157e-17	4.61213e-16
GPC3	2719	0.287385	4.5294	6.11041	0.0134388	0.0225888
IGSF21	84966	0.28757	3.58842	5.98398	0.0144364	0.0241264
SPG11	80208	0.28806	6.64747	55.812	7.97427e-14	1.07569e-12
C9orf102	375748	0.288174	2.59349	24.67	6.80363e-07	2.57717e-06
CSRNP2	81566	0.288245	6.07676	74.2624	6.83943e-18	1.98295e-16
ZNF124	7678	0.288407	2.41374	29.9115	4.52225e-08	2.1248e-07
BDP1	55814	0.288507	5.71579	39.3695	3.50735e-10	2.41217e-09
METTL13	51603	0.288636	6.05406	93.4824	4.09822e-22	2.20889e-20
DIXDC1	85458	0.288944	5.13858	33.3688	7.62374e-09	4.11453e-08
USP32	84669	0.288968	6.53578	21.4365	3.65733e-06	1.20711e-05
FAM171B	165215	0.289008	4.15019	12.8404	0.000339224	0.000784662
PPFIBP2	8495	0.289059	5.51393	33.3969	7.51418e-09	4.06437e-08
GPR89A	653519	0.289265	5.95249	72.0734	2.07337e-17	5.35184e-16
SEL1L	6400	0.28955	7.60754	50.5647	1.15298e-12	1.24288e-11
ITPRIPL2	162073	0.290076	7.02048	28.9393	7.46822e-08	3.37795e-07
SFMBT1	51460	0.290161	4.35244	61.1316	5.33838e-15	8.82636e-14
SIAH2	6478	0.290254	6.98915	20.1146	7.29359e-06	2.28579e-05
AFF1	4299	0.290269	6.66456	49.2192	2.28899e-12	2.34554e-11
SERPINI1	5274	0.2903	4.65295	7.95752	0.00478881	0.00887743
KIFAP3	22920	0.290328	6.04087	91.9047	9.09545e-22	4.65619e-20
FNIP1	96459	0.290505	5.6417	46.4774	9.26802e-12	8.48759e-11
TET2	54790	0.290713	5.2422	56.3795	5.97489e-14	8.25064e-13
RASSF8	11228	0.290925	4.85767	18.0052	2.20305e-05	6.32879e-05
LRRC37A3	374819	0.291054	3.2008	21.2797	3.96908e-06	1.30213e-05
SRRM2	23524	0.291087	9.42579	83.6767	5.82672e-20	2.20781e-18
RBM43	375287	0.291141	3.88264	36.8989	1.24418e-09	7.7215e-09
TRIM45	80263	0.291156	4.14265	23.6852	1.13454e-06	4.11415e-06
BBX	56987	0.291168	6.4431	50.347	1.28824e-12	1.38382e-11
FAM189B	10712	0.291527	5.79794	44.0128	3.26242e-11	2.69883e-10
URB2	9816	0.29171	4.84416	52.2467	4.89469e-13	5.66035e-12
RAB25	57111	0.291826	7.06439	37.8818	7.51641e-10	4.88636e-09
KIF24	347240	0.292213	3.51155	37.1413	1.09873e-09	6.89031e-09
SIX1	6495	0.292283	4.91603	7.40922	0.00648905	0.0116944
MCC	4163	0.292356	5.27686	22.2824	2.35356e-06	8.03903e-06
GDF15	9518	0.29237	4.66638	6.77511	0.00924377	0.0160536
MYB	4602	0.292825	6.65604	13.4587	0.00024387	0.000580382
ABHD2	11057	0.293218	8.35431	15.9082	6.64901e-05	0.000175438
ELL2	22936	0.293415	6.05128	27.9837	1.22343e-07	5.31367e-07
TAB3	257397	0.293558	5.65785	58.0787	2.51841e-14	3.68573e-13
GRLF1	2909	0.293829	7.59504	49.8232	1.68245e-12	1.76997e-11
NEDD9	4739	0.293841	6.04104	21.3461	3.8341e-06	1.26137e-05
EPB41L5	57669	0.294147	5.11729	37.3036	1.01095e-09	6.40219e-09
SH3BGRL	6451	0.29445	8.50484	16.868	4.00709e-05	0.000109704
SORBS2	8470	0.29484	5.76373	11.7825	0.000597893	0.00132306
SHOC2	8036	0.296003	6.34317	57.5458	3.30203e-14	4.73627e-13
BAZ2B	29994	0.296174	5.37866	50.8751	9.84332e-13	1.07915e-11
TRERF1	55809	0.296255	5.04542	22.7953	1.80205e-06	6.29225e-06
NOTCH2	4853	0.29653	8.28262	38.1459	6.56473e-10	4.29745e-09
ARHGEF2	9181	0.29666	6.96702	43.7681	3.69681e-11	3.03153e-10
VEZF1	7716	0.296765	6.64083	53.4213	2.69159e-13	3.28004e-12
CLMN	79789	0.296871	6.43034	31.9601	1.57371e-08	8.03605e-08
UEVLD	55293	0.297037	4.28689	36.2281	1.75524e-09	1.05947e-08
TRIM66	9866	0.297525	3.97466	33.0969	8.76797e-09	4.6858e-08
ZNF641	121274	0.297907	3.11697	38.3629	5.87373e-10	3.87622e-09
CHML	1122	0.298004	5.48426	24.6978	6.70622e-07	2.54578e-06
SLC24A3	57419	0.298329	4.92778	14.8041	0.000119277	0.000300031
KIAA1598	57698	0.298384	6.66018	57.0017	4.35438e-14	6.14823e-13
[truncated: 738 more rows]
